# Supplementary material for: Functional CRISPR screen identifies AP1-associated enhancer regulating FOXF1 to modulate oncogene-induced senescence
Source: Genome Biol. 2018 Aug 17;19:118. doi: 10.1186/s13059-018-1494-1 (PMC6097335; doi:10.1186/s13059-018-1494-1)
Supplement: Supplementary file 1 — Table S1. OIS-responsive bi-directional transcriptional units. Table S2. sgRNA oligo list. Table S3. CRISPR screen analysis. Table S4. Primer list. (XLSX 728 kb) [file 13059_2018_1494_MOESM1_ESM.xlsx]

## Sheet: TableS1_1
TableS1: OIS-responsive bidirectional transcriptional units
biTU_id	id+	id-	chr	S	E	dis2TSS	TSS_gene	dis2TSS	gene	Tx+_level	Tx-_level	IN_DHS	BJ.Sen.R1+	BJ.Sen.R2+	BJ.Sen.R1-	BJ.Sen.R2-	abs_dis
chr5-3624-0:chr5-435-1	chr5-3624-0	chr5-435-1	chr5	159894525	159895424	45760	PTTG1	0	ENSG00000253522_tss1	3	1.2	1	8.76	9.6	3.46	3.37	45760
chr7-752-0:chr7-2971-1	chr7-752-0	chr7-2971-1	chr7	30790551	30791238	-856	INMT	514	INMT_tss2	0.5	0.3	1	7.31	6.74	2.97	2.81	856
chr7-752-0:chr7-2970-1	chr7-752-0	chr7-2970-1	chr7	30792849	30793349	1349	INMT	-1096	INMT-FAM188B_tss1	0.5	0.1	1	7.31	6.74	2.7	2.86	1349
chr11-904-0:chr11-2268-1	chr11-904-0	chr11-2268-1	chr11	34642223	34642723	-114	EHF	0	EHF_tss1	1.2	0.1	1	6.87	6.92	2.11	1.51	114
chr11-904-0:chr11-2268-1:b	chr11-904-0	chr11-2268-1	chr11	34643489	34643989	-10	EHF	0	EHF_tss2	1.2	0.1	0	6.87	6.92	2.11	1.51	10
chr21-570-0:chr21-296-1	chr21-570-0	chr21-296-1	chr21	39511897	39512385	-18687	DSCR4	15259	DSCR8_tss3	0.4	0.3	1	6.3	6.32	3.41	3.47	18687
chr3-1891-0:chr3-2600-1	chr3-1891-0	chr3-2600-1	chr3	98704946	98705446	-84663	DCBLD2	786	ENSG00000275108_tss1	5.4	0.3	1	5.92	5.48	3.69	3.42	84663
chr3-1891-0:chr3-2601-1	chr3-1891-0	chr3-2601-1	chr3	98699673	98700220	-79413	DCBLD2	0	LINC00973_tss1	5.4	0.9	1	5.92	5.48	4.58	3.97	79413
chr10-2196-0:chr10-958-1	chr10-2196-0	chr10-958-1	chr10	93107042	93107542	-62803	HECTD2	62501	HECTD2_tss1	0.4	0.7	0	5.88	4.79	3.22	2.91	62803
chr10-2196-0:chr10-958-1:b	chr10-2196-0	chr10-958-1	chr10	93108996	93109496	-60849	HECTD2	60547	HECTD2_tss1	0.4	0.7	1	5.88	4.79	3.22	2.91	60849
chr11-905-0:chr11-2264-1	chr11-905-0	chr11-2264-1	chr11	34666648	34667148	2725	EHF	-2474	EHF_tss6	0.6	0.9	1	5.86	5.29	2.39	1.91	2725
chr11-905-0:chr11-2265-1	chr11-905-0	chr11-2265-1	chr11	34662785	34663285	-1138	EHF	440	EHF_tss5	0.6	0.1	0	5.86	5.29	3.22	3.27	1138
chr11-905-0:chr11-2262-1	chr11-905-0	chr11-2262-1	chr11	34676884	34677384	12961	EHF	-12710	EHF_tss6	0.6	0.6	1	5.86	5.29	3.51	3.33	12961
chr11-905-0:chr11-2263-1	chr11-905-0	chr11-2263-1	chr11	34675165	34675665	11242	EHF	-10991	EHF_tss6	0.6	3	1	5.86	5.29	3.58	3.86	11242
chr18-794-0:chr18-839-1	chr18-794-0	chr18-839-1	chr18	43311113	43311613	1099	SLC14A1	-7	SLC14A1_tss7	0.5	0.5	1	5.84	6.66	3.27	2.29	1099
chr18-794-0:chr18-840-1:b	chr18-794-0	chr18-840-1	chr18	43308318	43308818	-425	SLC14A1	177	SLC14A1_tss5	0.5	0.1	1	5.84	6.66	2.62	2.89	425
chr18-794-0:chr18-840-1	chr18-794-0	chr18-840-1	chr18	43303943	43304443	33	SLC14A1	0	SLC14A1_tss1	0.5	0.1	0	5.84	6.66	2.62	2.89	33
chr21-571-0:chr21-293-1	chr21-571-0	chr21-293-1	chr21	39523450	39523950	-30246	DSCR4	3694	DSCR8_tss3	1.1	0.1	0	5.51	5.79	1.57	1.78	30246
chr21-571-0:chr21-294-1	chr21-571-0	chr21-294-1	chr21	39520013	39520854	-26979	DSCR4	6790	DSCR8_tss3	1.1	0.3	1	5.51	5.79	3.43	3.41	26979
chr11-3179-0:chr11-81-1	chr11-3179-0	chr11-81-1	chr11	130942409	130942909	-156255	SNX19	39002	ENSG00000221516_tss1	3.8	0.2	0	5.47	5.35	2.84	2.89	156255
chr4-2291-0:chr4-1461-1	chr4-2291-0	chr4-1461-1	chr4	120056829	120057458	205	MYOZ2	0	MYOZ2_tss1	0.2	0.2	1	5.19	5.15	1.85	2.11	205
chr20-1451-0:chr20-173-1	chr20-1451-0	chr20-173-1	chr20	55605808	55606515	235237	BMP7	23332	ENSG00000238644_tss1	0.4	0.4	1	5.15	5.22	3.67	3.49	235237
chr3-1312-0:chr3-3230-1	chr3-1312-0	chr3-3230-1	chr3	54907132	54907632	54690	LRTM1	27651	CACNA2D3-AS1_tss1	0.7	0.7	1	5.14	5.31	5.28	5.27	54690
chr3-1312-0:chr3-3230-1:b	chr3-1312-0	chr3-3230-1	chr3	54908926	54909426	52896	LRTM1	25857	CACNA2D3-AS1_tss1	0.7	0.7	0	5.14	5.31	5.28	5.27	52896
chr11-906-0:chr11-2260-1	chr11-906-0	chr11-2260-1	chr11	34702459	34703215	38664	EHF	27933	ENSG00000271369_tss1	1.3	0.4	1	5.05	4.84	3.1	2.79	38664
chr11-906-0:chr11-2259-1	chr11-906-0	chr11-2259-1	chr11	34702615	34703115	38692	EHF	28033	ENSG00000271369_tss1	1.3	0.3	1	5.05	4.84	2.61	2.91	38692
chr15-377-0:chr15-2014-1	chr15-377-0	chr15-2014-1	chr15	38422195	38423000	-121929	SPRED1	-57311	ENSG00000236914_tss2	1.5	1.1	1	5	4.52	4.11	4.41	121929
chr21-597-0:chr21-274-1	chr21-597-0	chr21-274-1	chr21	39675341	39675841	31163	KCNJ15	-6862	KCNJ15_tss4	0.3	0.4	1	4.97	5	3.59	3.5	31163
chr21-597-0:chr21-275-1	chr21-597-0	chr21-275-1	chr21	39668534	39669527	24602	KCNJ15	-55	KCNJ15_tss4	0.3	1	1	4.97	5	4.38	4.34	24602
chr12-2469-0:chr12-1272-1	chr12-2469-0	chr12-1272-1	chr12	89554449	89554949	190249	DUSP6	121114	RNU7-120P_tss1	0.8	0.5	1	4.9	4.89	3.36	4.02	190249
chr12-2469-0:chr12-1272-1:b	chr12-2469-0	chr12-1272-1	chr12	89556490	89556990	188208	DUSP6	119073	RNU7-120P_tss1	0.8	0.5	1	4.9	4.89	3.36	4.02	188208
chr12-2469-0:chr12-1273-1	chr12-2469-0	chr12-1273-1	chr12	89554204	89555049	190322	DUSP6	121014	RNU7-120P_tss1	0.8	1	1	4.9	4.89	4.25	4.39	190322
chr21-592-0:chr21-279-1	chr21-592-0	chr21-279-1	chr21	39649167	39650101	5206	KCNJ15	-4995	KCNJ15_tss3	1.5	0.3	1	4.9	5.05	2.62	2.48	5206
chr11-481-0:chr11-2660-1	chr11-481-0	chr11-2660-1	chr11	15145274	15145804	9056	INSC	-8790	INSC_tss2	0.4	0.2	1	4.83	4.2	1.54	1.61	9056
chr5-1585-0:chr5-2550-1:b	chr5-1585-0	chr5-2550-1	chr5	76115633	76116133	1051	F2RL1	-875	F2RL1_tss1	1	0	1	4.77	4.4	1.15	1.08	1051
chr5-1585-0:chr5-2550-1	chr5-1585-0	chr5-2550-1	chr5	76114420	76114920	-131	F2RL1	0	F2RL1_tss1	1	0	1	4.77	4.4	1.15	1.08	131
chr5-1585-0:chr5-2549-1	chr5-1585-0	chr5-2549-1	chr5	76134391	76134891	-11184	S100Z	-1371	RN7SL208P_tss1	1	0.2	1	4.77	4.4	1.08	1.49	11184
chr8-572-0:chr8-2995-1	chr8-572-0	chr8-2995-1	chr8	23618885	23619654	-78819	NKX3-1	6505	ENSG00000216123_tss1	5.2	3.5	1	4.74	4.1	4.06	2.71	78819
chr8-1273-0:chr8-2297-1	chr8-1273-0	chr8-2297-1	chr8	52312027	52312527	409728	PXDNL	9013	PXDNL_tss2	5.7	0.1	1	4.65	4.88	1.59	1.22	409728
chr8-1273-0:chr8-2298-1	chr8-1273-0	chr8-2298-1	chr8	52307335	52307835	414420	PXDNL	13705	PXDNL_tss2	5.7	0.7	1	4.65	4.88	2.95	3.28	414420
chr8-1273-0:chr8-2298-1:b	chr8-1273-0	chr8-2298-1	chr8	52308780	52309280	412975	PXDNL	12260	PXDNL_tss2	5.7	0.7	1	4.65	4.88	2.95	3.28	412975
chr4-3176-0:chr4-474-1	chr4-3176-0	chr4-474-1	chr4	164618360	164618860	-83834	MARCH1	-83698	MARCH1_tss2	0.4	0.1	1	4.64	4.65	1.78	2.14	83834
chr4-3176-0:chr4-475-1	chr4-3176-0	chr4-475-1	chr4	164615113	164615776	-80668	MARCH1	-80451	MARCH1_tss2	0.4	0.3	1	4.64	4.65	2.05	2.14	80668
chr20-1449-0:chr20-176-1	chr20-1449-0	chr20-176-1	chr20	55581700	55582200	259448	BMP7	-6557	ENSG00000251772_tss1	0.5	0.1	0	4.63	4.88	2.82	2.7	259448
chr20-1449-0:chr20-176-1:b	chr20-1449-0	chr20-176-1	chr20	55582899	55583399	258249	BMP7	-7756	ENSG00000251772_tss1	0.5	0.1	1	4.63	4.88	2.82	2.7	258249
chr3-326-0:chr3-4261-1	chr3-326-0	chr3-4261-1	chr3	16188534	16189034	-27371	GALNTL2	27123	GALNT15_tss1	0.8	0.1	0	4.54	4.59	3.43	3.18	27371
chr3-326-0:chr3-4261-1:b	chr3-326-0	chr3-4261-1	chr3	16190374	16190874	-25531	GALNTL2	25283	GALNT15_tss1	0.8	0.1	1	4.54	4.59	3.43	3.18	25531
chr12-2462-0:chr12-1282-1	chr12-2462-0	chr12-1282-1	chr12	89461634	89462134	283064	DUSP6	-40100	ENSG00000257629_tss1	0.9	0.2	1	4.53	4.56	2.9	2.93	283064
chr12-2462-0:chr12-1282-1:b	chr12-2462-0	chr12-1282-1	chr12	89463333	89463833	281365	DUSP6	-41799	ENSG00000257629_tss1	0.9	0.2	0	4.53	4.56	2.9	2.93	281365
chr12-2462-0:chr12-1283-1	chr12-2462-0	chr12-1283-1	chr12	89461326	89462234	283168	DUSP6	-39792	ENSG00000257629_tss1	0.9	0.5	1	4.53	4.56	3.1	3.77	283168
chr12-2075-0:chr12-1555-1	chr12-2075-0	chr12-1555-1	chr12	76208995	76209495	216249	PHLDA1	-90674	ENSG00000264062_tss1	1.5	0.2	1	4.48	3.05	4.09	3.53	216249
chr12-2075-0:chr12-1555-1:b	chr12-2075-0	chr12-1555-1	chr12	76210240	76210740	215004	PHLDA1	-91919	ENSG00000264062_tss1	1.5	0.2	1	4.48	3.05	4.09	3.53	215004
chr9-87-0:chr9-2899-1	chr9-87-0	chr9-2899-1	chr9	3907130	3907630	29809	GLIS3	-8488	GLIS3-AS1_tss1	1	0.9	1	4.43	4.62	2.12	1.92	29809
chr8-755-0:chr8-2825-1:b	chr8-755-0	chr8-2825-1	chr8	29210350	29210850	-2333	DUSP4	0	ENSG00000260253_tss1	4.9	0.3	0	4.39	4	2.94	2.82	2333
chr8-755-0:chr8-2825-1	chr8-755-0	chr8-2825-1	chr8	29208090	29208590	-73	DUSP4	0	DUSP4_tss2	4.9	0.3	0	4.39	4	2.94	2.82	73
chr8-755-0:chr8-2826-1	chr8-755-0	chr8-2826-1	chr8	29207796	29208690	24	DUSP4	0	DUSP4_tss2	4.9	7.4	0	4.39	4	3.44	3.34	24
chr3-1326-0:chr3-3218-1	chr3-1326-0	chr3-3218-1	chr3	55002901	55003401	-2036	LRTM1	-1786	LRTM1_tss2	0.6	0.2	1	4.39	4.55	3.02	2.91	2036
chr3-1326-0:chr3-3219-1	chr3-1326-0	chr3-3219-1	chr3	54999833	55000253	1072	LRTM1	863	LRTM1_tss2	0.6	0.9	1	4.39	4.55	4.54	4.69	1072
chr10-1177-0:chr10-1935-1	chr10-1177-0	chr10-1935-1	chr10	49820487	49820987	-7561	ARHGAP22	-7490	ARHGAP22_tss8	0.6	0.6	1	4.38	3.78	2.83	2.91	7561
chr2-1853-0:chr2-4187-1	chr2-1853-0	chr2-4187-1	chr2	69164100	69164635	15645	GKN2	15378	GKN2_tss1	0.6	0.3	0	4.36	3.96	3.92	3.88	15645
chr17-1396-0:chr17-1513-1	chr17-1396-0	chr17-1513-1	chr17	41655934	41656567	-32488	ETV4	422	ETV4_tss5	0.7	1.7	1	4.36	4.16	5.19	5.35	32488
chr21-600-0:chr21-269-1	chr21-600-0	chr21-269-1	chr21	39695703	39696221	51534	KCNJ15	9066	LINC01423_tss1	2.4	1.8	1	4.35	4.47	5.58	5.6	51534
chr1-3326-0:chr1-3162-1	chr1-3326-0	chr1-3162-1	chr1	113267994	113268494	5046	FAM19A3	-4953	FAM19A3_tss1	0.2	0.5	0	4.33	4.75	5.56	5.87	5046
chr11-3197-0:chr11-65-1	chr11-3197-0	chr11-65-1	chr11	131614713	131615171	-164557	NTM	26362	ENSG00000271624_tss1	0.9	0.5	1	4.31	4.21	5.49	5.47	164557
chr3-2335-0:chr3-2068-1:b	chr3-2335-0	chr3-2068-1	chr3	115721040	115721540	378934	GAP43	48560	LSAMP_tss3	0.8	0	0	4.3	3.88	2.73	2.11	378934
chr3-2335-0:chr3-2068-1	chr3-2335-0	chr3-2068-1	chr3	115719032	115719532	376926	GAP43	50568	LSAMP_tss3	0.8	0	1	4.3	3.88	2.73	2.11	376926
chr3-327-0:chr3-4260-1	chr3-327-0	chr3-4260-1	chr3	16215862	16216268	-90	GALNTL2	0	GALNT15_tss1	0.8	0.1	1	4.28	4.42	1.78	1.26	90
chr9-290-0:chr9-2691-1	chr9-290-0	chr9-2691-1	chr9	16058026	16058577	314031	C9orf93	-15230	CCDC171_tss8	1.1	1.6	1	4.27	4.32	2.87	2.36	314031
chr20-1453-0:chr20-171-1	chr20-1453-0	chr20-171-1	chr20	55614463	55614963	226685	BMP7	14884	ENSG00000238644_tss1	0.4	0.4	1	4.27	4.47	4.13	3.82	226685
chr20-1453-0:chr20-171-1:b	chr20-1453-0	chr20-171-1	chr20	55616028	55616528	225120	BMP7	13319	ENSG00000238644_tss1	0.4	0.4	1	4.27	4.47	4.13	3.82	225120
chr11-504-0:chr11-2644-1	chr11-504-0	chr11-2644-1	chr11	15768943	15769443	593622	SOX6	11002	ENSG00000254645_tss1	0.2	0.1	1	4.26	4.19	2.45	2.89	593622
chr11-504-0:chr11-2644-1:b	chr11-504-0	chr11-2644-1	chr11	15770655	15771155	591910	SOX6	9290	ENSG00000254645_tss1	0.2	0.1	1	4.26	4.19	2.45	2.89	591910
chr5-259-0:chr5-3779-1	chr5-259-0	chr5-3779-1	chr5	15117710	15118262	-246099	ANKH	-594	ENSG00000249332_tss1	0.5	0.2	0	4.26	4.26	3.52	3.77	246099
chr9-285-0:chr9-2694-1	chr9-285-0	chr9-2694-1	chr9	16032829	16033329	288809	C9orf93	9468	CCDC171_tss8	0.9	0.2	0	4.25	5.29	2.59	2.82	288809
chr9-285-0:chr9-2696-1	chr9-285-0	chr9-2696-1	chr9	16028952	16029438	284925	C9orf93	13359	CCDC171_tss8	0.9	0.5	1	4.25	5.29	4.57	4.55	284925
chr11-483-0:chr11-2657-1	chr11-483-0	chr11-2657-1	chr11	15166941	15167441	-3456	INSC	3208	INSC_tss3	0.2	0.2	0	4.24	4.15	2.61	2.63	3456
chr11-483-0:chr11-2657-1:b	chr11-483-0	chr11-2657-1	chr11	15168319	15168819	-2078	INSC	1830	INSC_tss3	0.2	0.2	1	4.24	4.15	2.61	2.63	2078
chr11-3217-0:chr11-41-1	chr11-3217-0	chr11-41-1	chr11	131927912	131928412	146801	NTM	-73357	ENSG00000224700_tss1	0.4	0.2	1	4.22	4.3	2.27	1.76	146801
chr11-3217-0:chr11-43-1	chr11-3217-0	chr11-43-1	chr11	131911462	131912391	130565	NTM	-56907	ENSG00000224700_tss1	0.4	0.1	0	4.22	4.3	2.72	2.56	130565
chr11-3217-0:chr11-42-1	chr11-3217-0	chr11-42-1	chr11	131924730	131925230	143619	NTM	-70175	ENSG00000224700_tss1	0.4	0.8	1	4.22	4.3	3.19	3.57	143619
chr3-844-0:chr3-3750-1	chr3-844-0	chr3-3750-1	chr3	40869668	40870156	302643	ZNF621	-61970	ENSG00000231873_tss1	0.4	0.1	1	4.2	4.02	1.49	1.72	302643
chr12-2908-0:chr12-816-1	chr12-2908-0	chr12-816-1	chr12	104850367	104850795	-110	CHST11	0	CHST11_tss2	0.6	0.3	1	4.16	3.89	3.15	2.97	110
chr9-2288-0:chr9-762-1	chr9-2288-0	chr9-762-1	chr9	118703879	118704379	-211941	PAPPA	-16393	LINC00474_tss1	0.7	1.3	1	4.15	3.83	1.64	1.92	211941
chr18-798-0:chr18-832-1	chr18-798-0	chr18-832-1	chr18	43354139	43355009	44310	SLC14A1	13487	ENSG00000267558_tss1	3.1	0.4	1	4.15	4.25	1.66	1.81	44310
chr6-3111-0:chr6-1351-1:b	chr6-3111-0	chr6-1351-1	chr6	118899313	118899813	30103	PLN	-4082	CEP85L_tss1	0.1	0.4	0	4.15	4.43	1.26	1.45	30103
chr6-3111-0:chr6-1351-1	chr6-3111-0	chr6-1351-1	chr6	118895323	118895823	26113	PLN	-92	CEP85L_tss1	0.1	0.4	0	4.15	4.43	1.26	1.45	26113
chr15-373-0:chr15-2019-1	chr15-373-0	chr15-2019-1	chr15	38378162	38378565	150906	TMCO5A	-13278	ENSG00000236914_tss2	0.8	0.4	0	4.14	4.36	3.85	3.66	150906
chr18-1082-0:chr18-534-1:b	chr18-1082-0	chr18-534-1	chr18	55891278	55891778	2762	NEDD4L	-2511	NEDD4L_tss11	1.3	1.1	1	4.14	4.53	2.41	2.2	2762
chr18-1082-0:chr18-534-1	chr18-1082-0	chr18-534-1	chr18	55888398	55888898	-105	NEDD4L	0	NEDD4L_tss11	1.3	1.1	1	4.14	4.53	2.41	2.2	105
chr3-960-0:chr3-3572-1	chr3-960-0	chr3-3572-1	chr3	45126272	45126772	54901	CLEC3B	-50192	RNU5B-3P_tss1	1.5	1.1	1	4.12	3.36	3.81	3.15	54901
chr3-1314-0:chr3-3228-1	chr3-1314-0	chr3-3228-1	chr3	54915321	54915821	46501	LRTM1	19462	CACNA2D3-AS1_tss1	0.1	0.7	0	4.1	4.23	3.66	3.48	46501
chr3-1314-0:chr3-3228-1:b	chr3-1314-0	chr3-3228-1	chr3	54916472	54916972	45350	LRTM1	18311	CACNA2D3-AS1_tss1	0.1	0.7	1	4.1	4.23	3.66	3.48	45350
chr1-4029-0:chr1-2565-1	chr1-4029-0	chr1-2565-1	chr1	152140282	152140843	-8858	RPTN	0	FLG-AS1_tss1	0.4	0.2	1	4.1	4.4	2.95	3.04	8858
chr21-599-0:chr21-270-1	chr21-599-0	chr21-270-1	chr21	39691657	39692494	47647	KCNJ15	12793	LINC01423_tss1	0.6	1	1	4.09	3.95	4.55	4.51	47647
chr21-604-0:chr21-265-1	chr21-604-0	chr21-265-1	chr21	39724315	39724758	80108	KCNJ15	-19029	LINC01423_tss1	0.4	0.4	1	4.08	3.93	3.3	3.84	80108
chr12-2091-0:chr12-1539-1	chr12-2091-0	chr12-1539-1	chr12	76330198	76330809	94991	PHLDA1	-10205	ENSG00000258091_tss1	0.4	0.5	0	4.07	4.21	3.46	3.39	94991
chr17-2347-0:chr17-536-1	chr17-2347-0	chr17-536-1	chr17	66773363	66773863	164612	ABCA8	-10663	ENSG00000263690_tss1	0.4	0.1	1	4.02	4.22	1.23	1.05	164612
chr2-2970-0:chr2-2937-1	chr2-2970-0	chr2-2937-1	chr2	127270471	127271052	-142747	GYPC	44688	YWHAZP2_tss1	0.4	0.2	1	4.01	3.85	2.76	2.82	142747
chr3-1328-0:chr3-3215-1:b	chr3-1328-0	chr3-3215-1	chr3	55023052	55023552	-22187	LRTM1	-1347	CACNA2D3_tss6	0.2	0	1	4	3.83	1.42	1.59	22187
chr3-1328-0:chr3-3215-1	chr3-1328-0	chr3-3215-1	chr3	55021497	55021997	-20632	LRTM1	0	CACNA2D3_tss6	0.2	0	0	4	3.83	1.42	1.59	20632
chr20-168-0:chr20-1436-1	chr20-168-0	chr20-1436-1	chr20	4471483	4471983	-195063	PRNP	-15198	ENSG00000238282_tss1	0.5	0.3	0	4	4	3.23	3.39	195063
chr20-168-0:chr20-1437-1	chr20-168-0	chr20-1437-1	chr20	4468917	4469863	-197406	PRNP	-12632	ENSG00000238282_tss1	0.5	1	1	4	4	4.74	4.98	197406
chr6-3351-0:chr6-1103-1	chr6-3351-0	chr6-1103-1	chr6	130686806	130687614	332	TMEM200A	0	TMEM200A_tss1	1.8	1.7	1	3.97	4.21	5.57	5.43	332
chr21-195-0:chr21-686-1	chr21-195-0	chr21-686-1	chr21	27762233	27762779	182989	CYYR1	0	ENSG00000232692_tss3	0.7	0.2	1	3.96	3.22	1.72	1.72	182989
chr9-2303-0:chr9-740-1	chr9-2303-0	chr9-740-1	chr9	118996292	118997102	46246	PAPPA	-35023	ENSG00000221772_tss1	1.9	0.2	1	3.93	3.9	1.26	1.04	46246
chr13-1628-0:chr13-204-1	chr13-1628-0	chr13-204-1	chr13	107909032	107909532	609801	FAM155A	63780	ENSG00000201847_tss1	0.2	1.2	0	3.93	4.03	2.91	2.9	609801
chr13-1628-0:chr13-204-1:b	chr13-1628-0	chr13-204-1	chr13	107913278	107913778	605555	FAM155A	59534	ENSG00000201847_tss1	0.2	1.2	0	3.93	4.03	2.91	2.9	605555
chr12-2466-0:chr12-1276-1	chr12-2466-0	chr12-1276-1	chr12	89529564	89530064	215134	DUSP6	-108030	ENSG00000257629_tss1	0.5	0.1	1	3.93	4.14	2.17	2.63	215134
chr12-2466-0:chr12-1276-1:b	chr12-2466-0	chr12-1276-1	chr12	89531948	89532448	212750	DUSP6	-110414	ENSG00000257629_tss1	0.5	0.1	0	3.93	4.14	2.17	2.63	212750
chr6-4427-0:chr6-115-1	chr6-4427-0	chr6-115-1	chr6	164185467	164186030	335722	QKI	-60531	ENSG00000235538_tss1	1.7	0.3	0	3.92	4.3	2.94	2.26	335722
chr3-1337-0:chr3-3209-1	chr3-1337-0	chr3-3209-1	chr3	55194071	55194752	-193296	LRTM1	15009	ENSG00000239991_tss1	3.7	2.8	1	3.91	3.37	3.81	3.56	193296
chr9-2305-0:chr9-734-1	chr9-2305-0	chr9-734-1	chr9	119126936	119127436	176735	PAPPA	8043	PAPPA_tss3	0.4	0.1	1	3.91	3.86	1.02	1.37	176735
chr8-611-0:chr8-2973-1	chr8-611-0	chr8-2973-1	chr8	24075881	24076489	-75367	ADAM28	-41288	ENSG00000253891_tss1	1	1.8	1	3.91	4.3	5.29	5.35	75367
chr7-2732-0:chr7-904-1	chr7-2732-0	chr7-904-1	chr7	114997414	114997897	434747	MDFIC	-126005	LINC01392_tss1	2.5	0.2	1	3.88	3.27	1.93	1.55	434747
chr11-352-0:chr11-2821-1:b	chr11-352-0	chr11-2821-1	chr11	10477775	10478275	293	AMPD3	-42	AMPD3_tss9	4.5	0.6	1	3.88	3.92	1.26	1.05	293
chr11-352-0:chr11-2821-1	chr11-352-0	chr11-2821-1	chr11	10476338	10476838	-77	AMPD3	30	AMPD3_tss8	4.5	0.6	1	3.88	3.92	1.26	1.05	77
chr8-1304-0:chr8-2257-1	chr8-1304-0	chr8-2257-1	chr8	53830884	53831943	-19577	NPBWR1	19049	NPBWR1_tss1	0.1	0.1	1	3.87	3.94	2.35	2.34	19577
chr13-1639-0:chr13-199-1	chr13-1639-0	chr13-199-1	chr13	107954019	107954519	564814	FAM155A	18793	ENSG00000201847_tss1	0.4	0.1	0	3.86	3.92	1.98	2.03	564814
chr13-1639-0:chr13-199-1:b	chr13-1639-0	chr13-199-1	chr13	107959292	107959792	559541	FAM155A	13520	ENSG00000201847_tss1	0.4	0.1	0	3.86	3.92	1.98	2.03	559541
chr6-2435-0:chr6-2066-1	chr6-2435-0	chr6-2066-1	chr6	84221971	84222426	5	PRSS35	0	PRSS35_tss1	0.5	0.1	1	3.84	3.46	1.35	1.27	5
chr10-724-0:chr10-2355-1	chr10-724-0	chr10-2355-1	chr10	30092429	30093083	-68023	SVIL	-66719	SVIL_tss10	0.5	0.7	1	3.84	3.76	3.46	3.32	68023
chr10-724-0:chr10-2354-1	chr10-724-0	chr10-2354-1	chr10	30096507	30097007	-72024	SVIL	-70797	SVIL_tss10	0.5	0.3	1	3.84	3.76	4.56	4.27	72024
chr2-928-0:chr2-5096-1:b	chr2-928-0	chr2-5096-1	chr2	37605640	37606140	34039	QPCT	-10216	QPCT_tss4	0.2	0.2	1	3.84	3.89	1.33	1.32	34039
chr2-928-0:chr2-5096-1	chr2-928-0	chr2-5096-1	chr2	37602616	37603116	31015	QPCT	-7192	QPCT_tss4	0.2	0.2	1	3.84	3.89	1.33	1.32	31015
chr2-3255-0:chr2-2613-1	chr2-3255-0	chr2-2613-1	chr2	143634815	143635329	6	KYNU	0	KYNU_tss1	0.2	0.3	0	3.82	3.76	2.18	1.32	6
chr5-179-0:chr5-3889-1	chr5-179-0	chr5-3889-1	chr5	10725346	10725846	35744	DAP	35332	ENSG00000272324_tss1	0.7	1.3	1	3.81	3.65	1.56	1.67	35744
chr6-1735-0:chr6-2696-1	chr6-1735-0	chr6-2696-1	chr6	46962383	46962883	34207	GPR110	6827	ADGRF1_tss1	0.2	0.3	0	3.81	3.99	3.48	3.29	34207
chr6-1735-0:chr6-2697-1	chr6-1735-0	chr6-2697-1	chr6	46960263	46960673	36372	GPR110	9037	ADGRF1_tss1	0.2	3.4	0	3.81	3.99	6.79	6.7	36372
chr16-1456-0:chr16-657-1:b	chr16-1456-0	chr16-657-1	chr16	69433271	69433771	-13647	TERF2	8704	TERF2_tss7	0.4	0.1	0	3.79	3.3	3.34	2.68	13647
chr16-1456-0:chr16-657-1	chr16-1456-0	chr16-657-1	chr16	69430445	69430945	-10821	TERF2	-10554	TERF2_tss6	0.4	0.1	1	3.79	3.3	3.34	2.68	10821
chr21-590-0:chr21-280-1	chr21-590-0	chr21-280-1	chr21	39638535	39639035	-5386	KCNJ15	5138	KCNJ15_tss3	0.8	0.2	1	3.79	4.56	4.39	4.33	5386
chr21-590-0:chr21-280-1:b	chr21-590-0	chr21-280-1	chr21	39641218	39641718	-2703	KCNJ15	2455	KCNJ15_tss3	0.8	0.2	0	3.79	4.56	4.39	4.33	2703
chr3-3534-0:chr3-940-1	chr3-3534-0	chr3-940-1	chr3	158917566	158918600	-72949	SCHIP1	72434	IQCJ-SCHIP1_tss4	1.6	0.3	1	3.78	3.69	2.38	2.52	72949
chr9-2302-0:chr9-745-1	chr9-2302-0	chr9-745-1	chr9	118919342	118919842	3510	PAPPA	-3259	PAPPA_tss1	0.3	0.3	1	3.78	3.83	2	1.79	3510
chr9-2302-0:chr9-746-1	chr9-2302-0	chr9-746-1	chr9	118914165	118914665	-1655	PAPPA	1419	PAPPA_tss1	0.3	0.7	1	3.78	3.83	1.78	2.39	1655
chr9-2302-0:chr9-746-1:b	chr9-2302-0	chr9-746-1	chr9	118915283	118915783	-537	PAPPA	301	PAPPA_tss1	0.3	0.7	1	3.78	3.83	1.78	2.39	537
chr8-763-0:chr8-2816-1:b	chr8-763-0	chr8-2816-1	chr8	29420447	29420947	-212430	DUSP4	-14759	ENSG00000253182_tss1	0.1	0.2	1	3.74	3.32	3.74	3.38	212430
chr8-763-0:chr8-2816-1	chr8-763-0	chr8-2816-1	chr8	29417167	29417667	-209150	DUSP4	-11479	ENSG00000253182_tss1	0.1	0.2	0	3.74	3.32	3.74	3.38	209150
chr1-6123-0:chr1-622-1	chr1-6123-0	chr1-622-1	chr1	224811564	224812064	7636	CNIH3	-7569	CNIH3_tss7	2.9	0.4	1	3.73	3.5	2.81	2.56	7636
chr1-6123-0:chr1-623-1	chr1-6123-0	chr1-623-1	chr1	224803475	224804539	13	CNIH3	0	ENSG00000233384_tss1	2.9	0.7	0	3.73	3.5	3.06	2.86	13
chr10-1764-0:chr10-1371-1:b	chr10-1764-0	chr10-1371-1	chr10	75648527	75649027	-14428	CAMK2G	-14308	CAMK2G_tss6	0.6	0.4	1	3.72	3.07	2.8	2.29	14428
chr10-1764-0:chr10-1371-1	chr10-1764-0	chr10-1371-1	chr10	75646078	75646578	-11979	CAMK2G	-11859	CAMK2G_tss6	0.6	0.4	1	3.72	3.07	2.8	2.29	11979
chr20-1274-0:chr20-344-1	chr20-1274-0	chr20-344-1	chr20	49253150	49253775	-36	FAM65C	0	FAM65C_tss4	0.4	2.3	1	3.72	3.34	6.79	6.77	36
chr11-3184-0:chr11-78-1	chr11-3184-0	chr11-78-1	chr11	130978663	130979444	-192649	SNX19	2467	ENSG00000221516_tss1	0.7	0.9	0	3.7	3.71	4.23	4.68	192649
chr20-1450-0:chr20-174-1	chr20-1450-0	chr20-174-1	chr20	55600463	55600963	240685	BMP7	-25320	ENSG00000251772_tss1	0.1	0.2	1	3.69	3.93	2.29	2.33	240685
chr11-2984-0:chr11-266-1	chr11-2984-0	chr11-266-1	chr11	124770391	124771033	-2535	ROBO4	-2214	ROBO4_tss6	6.8	1.1	1	3.68	3.18	2.27	2.14	2535
chr9-495-0:chr9-2516-1	chr9-495-0	chr9-2516-1	chr9	22216797	22217262	-207717	CDKN2B	-2126	ENSG00000236921_tss1	0.6	0.3	1	3.67	3.54	2.48	2.58	207717
chr15-1495-0:chr15-795-1	chr15-1495-0	chr15-795-1	chr15	72083457	72083957	-1269	NR2E3	1021	NR2E3_tss1	1.6	0.1	1	3.67	4.03	3.19	2.69	1269
chr15-1495-0:chr15-795-1:b	chr15-1495-0	chr15-795-1	chr15	72084676	72085176	-50	NR2E3	0	NR2E3_tss1	1.6	0.1	1	3.67	4.03	3.19	2.69	50
chr2-4533-0:chr2-1225-1	chr2-4533-0	chr2-1225-1	chr2	201621765	201622232	-54270	BZW1	4800	AOX2P_tss5	0.4	0.2	1	3.66	3.36	2.69	2.66	54270
chr3-138-0:chr3-4439-1	chr3-138-0	chr3-4439-1	chr3	10240709	10241209	34397	IRAK2	17688	ENSG00000280637_tss1	0.5	0.2	1	3.66	3.48	1.78	1.43	34397
chr3-138-0:chr3-4445-1	chr3-138-0	chr3-4445-1	chr3	10214559	10215557	8496	IRAK2	-8010	IRAK2_tss1	0.5	0.2	1	3.66	3.48	1.15	1.59	8496
chr3-138-0:chr3-4443-1	chr3-138-0	chr3-4443-1	chr3	10231309	10231809	24997	IRAK2	-24760	IRAK2_tss1	0.5	0.1	1	3.66	3.48	1.34	1.68	24997
chr3-138-0:chr3-4441-1	chr3-138-0	chr3-4441-1	chr3	10234731	10235231	28419	IRAK2	23666	ENSG00000280637_tss1	0.5	0.1	1	3.66	3.48	2.34	2.18	28419
chr20-167-0:chr20-1441-1	chr20-167-0	chr20-1441-1	chr20	4448528	4449028	-218018	PRNP	7258	ENSG00000238282_tss1	0.7	5.1	0	3.66	3.68	5.55	5.98	218018
chr20-167-0:chr20-1441-1:b	chr20-167-0	chr20-1441-1	chr20	4450679	4451179	-215867	PRNP	5107	ENSG00000238282_tss1	0.7	5.1	1	3.66	3.68	5.55	5.98	215867
chr10-1770-0:chr10-1365-1:b	chr10-1770-0	chr10-1365-1	chr10	75676666	75677166	-516	C10orf55	-266	C10orf55_tss1	25.4	0	0	3.65	3.63	3.04	2.72	516
chr10-1770-0:chr10-1365-1	chr10-1770-0	chr10-1365-1	chr10	75671199	75671699	167	PLAU	-337	PLAU_tss3	25.4	0	1	3.65	3.63	3.04	2.72	167
chr6-1741-0:chr6-2691-1	chr6-1741-0	chr6-2691-1	chr6	47011931	47012610	-2171	GPR110	-1938	ADGRF1_tss6	2	0.3	1	3.65	3.73	2.73	2.55	2171
chr4-2085-0:chr4-1603-1	chr4-2085-0	chr4-1603-1	chr4	112882304	112882804	-183998	C4orf32	106363	CCDC34P1_tss1	2.3	0.1	0	3.64	4.35	1.25	1.43	183998
chr8-577-0:chr8-2988-1	chr8-577-0	chr8-2988-1	chr8	23654355	23654855	57219	STC1	8813	ENSG00000271118_tss1	1.2	1.3	1	3.63	3.39	4.06	4.36	57219
chr8-577-0:chr8-2988-1:b	chr8-577-0	chr8-2988-1	chr8	23656546	23657046	55028	STC1	6622	ENSG00000271118_tss1	1.2	1.3	1	3.63	3.39	4.06	4.36	55028
chr8-613-0:chr8-2972-1	chr8-613-0	chr8-2972-1	chr8	24079951	24080650	-71252	ADAM28	-45358	ENSG00000253891_tss1	0.9	0.6	1	3.63	3.65	3.58	3.51	71252
chr11-345-0:chr11-2827-1	chr11-345-0	chr11-2827-1	chr11	10419023	10419523	-52594	AMPD3	1342	RNU6ATAC33P_tss1	0.3	0.2	0	3.62	2.57	2.57	2.67	52594
chr11-345-0:chr11-2827-1:b	chr11-345-0	chr11-2827-1	chr11	10420179	10420679	-51438	AMPD3	186	RNU6ATAC33P_tss1	0.3	0.2	0	3.62	2.57	2.57	2.67	51438
chr12-2471-0:chr12-1268-1	chr12-2471-0	chr12-1268-1	chr12	89586259	89586683	158477	DUSP6	89380	RNU7-120P_tss1	0.6	0.2	1	3.62	3.54	2.17	2.06	158477
chr8-1500-0:chr8-2052-1	chr8-1500-0	chr8-2052-1	chr8	67039068	67039563	38	TRIM55	0	TRIM55_tss1	0.6	0.4	1	3.62	3.57	1.08	1.74	38
chr8-1500-0:chr8-2051-1	chr8-1500-0	chr8-2051-1	chr8	67045638	67046138	6611	TRIM55	-6507	TRIM55_tss1	0.6	0.1	1	3.62	3.57	2.1	2.6	6611
chr12-2478-0:chr12-1262-1	chr12-2478-0	chr12-1262-1	chr12	89628788	89629288	115910	DUSP6	46775	RNU7-120P_tss1	0.2	0.4	0	3.62	3.68	4.32	4.5	115910
chr12-2478-0:chr12-1262-1:b	chr12-2478-0	chr12-1262-1	chr12	89630850	89631350	113848	DUSP6	44713	RNU7-120P_tss1	0.2	0.4	1	3.62	3.68	4.32	4.5	113848
chr11-2985-0:chr11-262-1	chr11-2985-0	chr11-262-1	chr11	124804940	124805440	1118	HEPACAM	869	HEPACAM_tss2	0.3	0.2	1	3.62	3.93	1.82	2.13	1118
chr3-3532-0:chr3-942-1	chr3-3532-0	chr3-942-1	chr3	158907882	158908382	-82900	SCHIP1	82652	IQCJ-SCHIP1_tss4	0.9	0.7	1	3.62	4.12	3.85	3.63	82900
chr3-3532-0:chr3-942-1:b	chr3-3532-0	chr3-942-1	chr3	158909234	158909734	-81548	SCHIP1	81300	IQCJ-SCHIP1_tss4	0.9	0.7	1	3.62	4.12	3.85	3.63	81548
chr3-473-0:chr3-4131-1:b	chr3-473-0	chr3-4131-1	chr3	24264012	24264512	-57176	THRB	-56926	THRB_tss1	0.1	0.3	0	3.6	3.6	1.79	1.98	57176
chr3-473-0:chr3-4131-1	chr3-473-0	chr3-4131-1	chr3	24261046	24261546	-54210	THRB	-53960	THRB_tss1	0.1	0.3	0	3.6	3.6	1.79	1.98	54210
chr2-930-0:chr2-5093-1	chr2-930-0	chr2-5093-1	chr2	37617524	37618036	45929	QPCT	-22100	QPCT_tss4	0.7	0.5	1	3.59	3.54	3.55	3.3	45929
chr3-725-0:chr3-3878-1	chr3-725-0	chr3-3878-1	chr3	34053316	34054129	183593	PDCD6IP	146698	ENSG00000226320_tss1	0.7	0.3	1	3.59	3.55	2.14	2.33	183593
chr8-771-0:chr8-2810-1	chr8-771-0	chr8-2810-1	chr8	29492545	29493143	-284577	DUSP4	-2938	RPL17P33_tss1	0.7	0.7	1	3.59	3.64	3.7	3.56	284577
chr3-1021-0:chr3-3514-1	chr3-1021-0	chr3-3514-1	chr3	46149566	46150066	-55279	CCR3	35104	FLT1P1_tss1	0.1	0.2	1	3.59	3.71	3.08	3.08	55279
chr3-1021-0:chr3-3514-1:b	chr3-1021-0	chr3-3514-1	chr3	46155639	46156139	-49206	CCR3	29031	FLT1P1_tss1	0.1	0.2	1	3.59	3.71	3.08	3.08	49206
chr6-3369-0:chr6-1089-1:b	chr6-3369-0	chr6-1089-1	chr6	130923343	130923843	165332	TMEM200A	-28086	ENSG00000202438_tss1	0.9	0.6	1	3.59	3.84	3.77	3.35	165332
chr6-3369-0:chr6-1089-1	chr6-3369-0	chr6-1089-1	chr6	130922016	130922516	164005	TMEM200A	-26759	ENSG00000202438_tss1	0.9	0.6	1	3.59	3.84	3.77	3.35	164005
chr15-248-0:chr15-2188-1	chr15-248-0	chr15-2188-1	chr15	34012926	34013426	-247912	CHRM5	1268	ENSG00000200008_tss1	0.5	0.5	1	3.58	3.82	3.47	3.7	247912
chr15-248-0:chr15-2188-1:b	chr15-248-0	chr15-2188-1	chr15	34014207	34014707	-246631	CHRM5	0	ENSG00000200008_tss1	0.5	0.5	1	3.58	3.82	3.47	3.7	246631
chr1-4947-0:chr1-1715-1	chr1-4947-0	chr1-1715-1	chr1	183199488	183200078	44361	LAMC2	8559	LAMC2_tss2	1	0.2	1	3.57	2.91	2.02	2.22	44361
chr9-280-0:chr9-2699-1	chr9-280-0	chr9-2699-1	chr9	15999623	16000090	255586	C9orf93	42707	CCDC171_tss8	0.8	1.5	1	3.56	2.71	5.95	6.14	255586
chr9-1537-0:chr9-1525-1	chr9-1537-0	chr9-1525-1	chr9	93800166	93800817	210722	SYK	-40830	ENSG00000260454_tss1	0.5	0.1	1	3.56	3.46	1.8	1.15	210722
chr16-1255-0:chr16-838-1	chr16-1255-0	chr16-838-1	chr16	64195031	64195707	910794	CDH11	-5958	ENSG00000260715_tss1	0.5	0.1	1	3.55	4.06	1.7	1.67	910794
chr4-2704-0:chr4-1013-1	chr4-2704-0	chr4-1013-1	chr4	141181084	141181584	2895	SCOC	-2644	SCOC_tss1	0.2	0.1	1	3.54	2.19	1.91	2.73	2895
chr1-4489-0:chr1-2102-1	chr1-4489-0	chr1-2102-1	chr1	168435264	168435764	77721	XCL2	-14815	QRSL1P1_tss1	0.3	0.1	1	3.54	3.68	2.29	2.89	77721
chr11-484-0:chr11-2655-1	chr11-484-0	chr11-2655-1	chr11	15183419	15183919	13016	INSC	-12771	INSC_tss3	0.4	0.1	1	3.54	4.25	2.36	2.61	13016
chr11-484-0:chr11-2656-1:b	chr11-484-0	chr11-2656-1	chr11	15179973	15180473	9570	INSC	-9325	INSC_tss3	0.4	0.3	1	3.54	4.25	3.52	4.2	9570
chr11-484-0:chr11-2656-1	chr11-484-0	chr11-2656-1	chr11	15178727	15179227	8324	INSC	-8079	INSC_tss3	0.4	0.3	1	3.54	4.25	3.52	4.2	8324
chr2-926-0:chr2-5098-1	chr2-926-0	chr2-5098-1	chr2	37570411	37570911	-1055	QPCT	807	QPCT_tss1	0.1	0.2	1	3.53	3.44	2.38	2.59	1055
chr2-926-0:chr2-5098-1:b	chr2-926-0	chr2-5098-1	chr2	37572157	37572657	556	QPCT	-440	QPCT_tss1	0.1	0.2	1	3.53	3.44	2.38	2.59	556
chr8-762-0:chr8-2817-1	chr8-762-0	chr8-2817-1	chr8	29413697	29414306	-205734	DUSP4	-8009	ENSG00000253182_tss1	1	0.1	1	3.53	3.86	1.8	2.05	205734
chr12-2479-0:chr12-1260-1	chr12-2479-0	chr12-1260-1	chr12	89638321	89639181	106197	DUSP6	36882	RNU7-120P_tss1	0.3	0.5	1	3.52	3.69	4.28	4.04	106197
chr3-2805-0:chr3-1578-1	chr3-2805-0	chr3-1578-1	chr3	133663046	133664045	-14889	C3orf36	4016	SLCO2A1_tss1	0.3	0.1	1	3.51	2.97	1.34	2.14	14889
chr7-3315-0:chr7-310-1	chr7-3315-0	chr7-310-1	chr7	140304789	140305289	567	DENND2A	318	DENND2A_tss3	0.5	0.4	1	3.51	3.06	3.1	3.51	567
chr18-1447-0:chr18-124-1	chr18-1447-0	chr18-124-1	chr18	71356269	71356769	458480	FBXO15	25957	ENSG00000265380_tss1	1.3	1.7	1	3.5	3.34	2.07	2.1	458480
chr18-1447-0:chr18-124-1:b	chr18-1447-0	chr18-124-1	chr18	71358576	71359076	456173	FBXO15	23650	ENSG00000265380_tss1	1.3	1.7	1	3.5	3.34	2.07	2.1	456173
chr16-1459-0:chr16-654-1	chr16-1459-0	chr16-654-1	chr16	69451469	69452058	-6664	CYB5B	6371	CYB5B_tss1	0.3	0.2	1	3.49	3.17	1.89	2.41	6664
chr4-1637-0:chr4-2098-1	chr4-1637-0	chr4-2098-1	chr4	86666177	86666677	-33423	ARHGAP24	-22581	ENSG00000266421_tss1	0.3	0.1	0	3.49	3.29	1.97	1.97	33423
chr4-1637-0:chr4-2103-1	chr4-1637-0	chr4-2103-1	chr4	86638653	86639153	-60947	ARHGAP24	4444	ENSG00000266421_tss1	0.3	0.3	1	3.49	3.29	2.19	1.97	60947
chr16-1253-0:chr16-839-1	chr16-1253-0	chr16-839-1	chr16	64186153	64186653	919760	CDH11	2421	ENSG00000260715_tss1	0	0.3	1	3.49	3.76	3.93	4.1	919760
chr16-1253-0:chr16-839-1:b	chr16-1253-0	chr16-839-1	chr16	64189403	64189903	916510	CDH11	-330	ENSG00000260715_tss1	0	0.3	0	3.49	3.76	3.93	4.1	916510
chr4-1321-0:chr4-2381-1:b	chr4-1321-0	chr4-2381-1	chr4	75340455	75340955	29687	AREG	-26099	AREG_tss2	0.7	0.3	1	3.48	3.59	3.07	2.69	29687
chr4-1321-0:chr4-2381-1	chr4-1321-0	chr4-2381-1	chr4	75338602	75339102	27834	AREG	-24246	AREG_tss2	0.7	0.3	1	3.48	3.59	3.07	2.69	27834
chr22-229-0:chr22-866-1:b	chr22-229-0	chr22-866-1	chr22	24831793	24832293	2952	ADORA2A	-2985	ADORA2A_tss7	0.4	0.7	1	3.47	3.51	2.38	2.56	2952
chr22-229-0:chr22-866-1	chr22-229-0	chr22-866-1	chr22	24829856	24830356	1015	ADORA2A	-1048	ADORA2A_tss7	0.4	0.7	1	3.47	3.51	2.38	2.56	1015
chr2-5372-0:chr2-544-1	chr2-5372-0	chr2-544-1	chr2	226941039	226941601	494664	KIAA1486	-83126	ENSG00000230621_tss1	0	0.2	0	3.47	3.62	2.03	2.18	494664
chr2-5372-0:chr2-543-1	chr2-5372-0	chr2-543-1	chr2	226945099	226945599	498693	KIAA1486	-87186	ENSG00000230621_tss1	0	0.1	1	3.47	3.62	2.28	2.94	498693
chr7-2-0:chr7-3652-1	chr7-2-0	chr7-3652-1	chr7	89160	89660	-103558	FAM20C	-12122	ENSG00000242611_tss1	0.3	0.3	1	3.46	3.06	1.97	3	103558
chr7-2-0:chr7-3652-1:b	chr7-2-0	chr7-3652-1	chr7	90275	90775	-102443	FAM20C	-13237	ENSG00000242611_tss1	0.3	0.3	1	3.46	3.06	1.97	3	102443
chr7-1924-0:chr7-1902-1	chr7-1924-0	chr7-1902-1	chr7	79941221	79941721	-57419	CD36	52	ENSG00000234223_tss1	0.2	0.1	1	3.46	3.15	1.85	1.74	57419
chr7-1924-0:chr7-1902-1:b	chr7-1924-0	chr7-1902-1	chr7	79942629	79943129	-56011	CD36	-857	ENSG00000234223_tss1	0.2	0.1	0	3.46	3.15	1.85	1.74	56011
chr10-2195-0:chr10-959-1	chr10-2195-0	chr10-959-1	chr10	93100822	93101789	-68790	HECTD2	68254	HECTD2_tss1	0.7	0.1	1	3.45	3.1	3.12	3.35	68790
chr11-3218-0:chr11-40-1	chr11-3218-0	chr11-40-1	chr11	131931895	131932395	150784	NTM	-77340	ENSG00000224700_tss1	0.6	1.1	1	3.45	3.5	2.41	1.82	150784
chr11-477-0:chr11-2663-1	chr11-477-0	chr11-2663-1	chr11	15127510	15128010	-6209	INSC	5961	INSC_tss1	0.3	0.4	1	3.45	4.38	3.68	3.49	6209
chr11-477-0:chr11-2663-1:b	chr11-477-0	chr11-2663-1	chr11	15129248	15129748	-4471	INSC	4223	INSC_tss1	0.3	0.4	1	3.45	4.38	3.68	3.49	4471
chr3-2758-0:chr3-1626-1	chr3-2758-0	chr3-1626-1	chr3	131975910	131976410	28094	CPNE4	-12801	RPL7P16_tss1	0.1	0.1	1	3.43	3.39	1.24	1.54	28094
chr3-2758-0:chr3-1627-1	chr3-2758-0	chr3-1627-1	chr3	131972704	131973204	31300	CPNE4	-9595	RPL7P16_tss1	0.1	0.4	0	3.43	3.39	3.49	3.68	31300
chr3-2758-0:chr3-1627-1:b	chr3-2758-0	chr3-1627-1	chr3	131973880	131974380	30124	CPNE4	-10771	RPL7P16_tss1	0.1	0.4	1	3.43	3.39	3.49	3.68	30124
chr3-981-0:chr3-3552-1	chr3-981-0	chr3-3552-1	chr3	45245531	45246031	21989	TMEM158	21740	TMEM158_tss1	0.6	0.8	1	3.43	3.62	4.42	4.37	21989
chr3-981-0:chr3-3552-1:b	chr3-981-0	chr3-3552-1	chr3	45246675	45247175	20845	TMEM158	20596	TMEM158_tss1	0.6	0.8	1	3.43	3.62	4.42	4.37	20845
chr2-446-0:chr2-5569-1	chr2-446-0	chr2-5569-1	chr2	20624663	20625116	-21945	RHOB	21720	RHOB_tss1	0.5	0.3	1	3.43	3.65	3.62	3.78	21945
chr13-1385-0:chr13-411-1	chr13-1385-0	chr13-411-1	chr13	95920124	95920624	33215	ABCC4	33060	ABCC4_tss5	0.6	0.5	1	3.42	2.61	1.5	1.94	33215
chr13-1385-0:chr13-411-1:b	chr13-1385-0	chr13-411-1	chr13	95923826	95924326	29513	ABCC4	29358	ABCC4_tss5	0.6	0.5	1	3.42	2.61	1.5	1.94	29513
chr1-4057-0:chr1-2549-1:b	chr1-4057-0	chr1-2549-1	chr1	152742819	152743319	12564	KPRP	5530	LCE1F_tss1	0.3	0.1	0	3.42	2.69	2.06	2.43	12564
chr1-4057-0:chr1-2549-1	chr1-4057-0	chr1-2549-1	chr1	152741243	152741743	10988	KPRP	7106	LCE1F_tss1	0.3	0.1	0	3.42	2.69	2.06	2.43	10988
chr11-933-0:chr11-2251-1	chr11-933-0	chr11-2251-1	chr11	35099072	35099572	-61094	CD44	59702	ENSG00000255521_tss1	0.4	0.4	1	3.42	3.09	1.98	1.58	61094
chr4-2705-0:chr4-1013-1	chr4-2705-0	chr4-1013-1	chr4	141180984	141181840	2973	SCOC	-2544	SCOC_tss1	0.2	0.1	1	3.41	3.26	1.91	2.73	2973
chr2-1840-0:chr2-4195-1	chr2-1840-0	chr2-4195-1	chr2	69076674	69077174	21725	BMP10	-12350	ENSG00000228329_tss1	0.1	0.1	1	3.41	3.3	2.42	1.82	21725
chr2-1840-0:chr2-4196-1	chr2-1840-0	chr2-4196-1	chr2	69074620	69075235	23722	BMP10	-10296	ENSG00000228329_tss1	0.1	0.2	0	3.41	3.3	2.69	2.73	23722
chr9-1031-0:chr9-1998-1	chr9-1031-0	chr9-1998-1	chr9	72661358	72661858	3112	MAMDC2	-2861	MAMDC2_tss1	0.7	0.1	1	3.4	3.14	2.1	2.12	3112
chr9-1031-0:chr9-1999-1:b	chr9-1031-0	chr9-1999-1	chr9	72659575	72660075	1329	MAMDC2	-1078	MAMDC2_tss1	0.7	0.2	1	3.4	3.14	2.55	2.15	1329
chr9-1031-0:chr9-1999-1	chr9-1031-0	chr9-1999-1	chr9	72658290	72658790	44	MAMDC2	0	MAMDC2_tss1	0.7	0.2	1	3.4	3.14	2.55	2.15	44
chr8-1053-0:chr8-2497-1:b	chr8-1053-0	chr8-2497-1	chr8	40960169	40960669	204090	SFRP1	-69758	RNU6-356P_tss1	0.3	0.2	0	3.39	3.1	3.11	2.42	204090
chr8-1053-0:chr8-2497-1	chr8-1053-0	chr8-2497-1	chr8	40958311	40958811	-203209	ZMAT4	-67900	RNU6-356P_tss1	0.3	0.2	1	3.39	3.1	3.11	2.42	203209
chr2-1837-0:chr2-4200-1	chr2-1837-0	chr2-4200-1	chr2	69056333	69056885	12776	ARHGAP25	2292	ENSG00000237576_tss1	0.4	0.2	1	3.39	3.47	1.85	2.17	12776
chr9-1033-0:chr9-1995-1	chr9-1033-0	chr9-1995-1	chr9	72727716	72728216	69470	MAMDC2	561	MAMDC2-AS1_tss5	0.2	0.1	0	3.38	3.54	1.1	1.19	69470
chr9-1033-0:chr9-1994-1	chr9-1033-0	chr9-1994-1	chr9	72735866	72736366	77620	MAMDC2	-7090	MAMDC2-AS1_tss5	0.2	0.2	1	3.38	3.54	1.05	1.47	77620
chr4-1631-0:chr4-2110-1	chr4-1631-0	chr4-2110-1	chr4	86395978	86396420	-67	ARHGAP24	0	ARHGAP24_tss1	0.6	0.2	1	3.37	3.23	1.5	1.65	67
chr4-1631-0:chr4-2109-1	chr4-1631-0	chr4-2109-1	chr4	86399805	86400305	3665	ARHGAP24	-3538	ARHGAP24_tss1	0.6	0.1	0	3.37	3.23	2.17	2.24	3665
chr2-1845-0:chr2-4193-1	chr2-1845-0	chr2-4193-1	chr2	69084369	69085277	13826	BMP10	13373	BMP10_tss1	0.1	0.4	1	3.37	3.28	3.37	3.89	13826
chr3-3459-0:chr3-983-1	chr3-3459-0	chr3-983-1	chr3	157181767	157182267	27438	PTX3	6052	VEPH1_tss5	0.3	1.6	1	3.37	3.71	1.76	1.77	27438
chr9-80-0:chr9-2900-1	chr9-80-0	chr9-2900-1	chr9	3863000	3863500	73939	GLIS3	12085	ENSG00000236724_tss1	1.1	0.6	1	3.36	3.42	1.67	1.73	73939
chr6-1712-0:chr6-2745-1:b	chr6-1712-0	chr6-2745-1	chr6	45665410	45665910	275747	RUNX2	-120903	ENSG00000261080_tss1	0.1	0.2	1	3.35	2.78	2.94	2.34	275747
chr6-1712-0:chr6-2745-1	chr6-1712-0	chr6-2745-1	chr6	45664169	45664669	274506	RUNX2	-119662	ENSG00000261080_tss1	0.1	0.2	0	3.35	2.78	2.94	2.34	274506
chr5-2822-0:chr5-1232-1	chr5-2822-0	chr5-1232-1	chr5	134473968	134474468	-103894	PITX1	-7029	ENSG00000248482_tss1	0.2	0.3	1	3.35	3.1	1.74	1.54	103894
chr6-3566-0:chr6-904-1	chr6-3566-0	chr6-904-1	chr6	136914963	136915530	-43289	MAP7	-9318	MAP3K5_tss1	2.8	1	1	3.35	3.36	2.04	2.22	43289
chr6-3567-0:chr6-903-1	chr6-3567-0	chr6-903-1	chr6	136929103	136929603	48245	MAP3K5	20708	ENSG00000234263_tss1	0.4	1	1	3.34	3.03	2.25	2.28	48245
chr6-3567-0:chr6-903-1:b	chr6-3567-0	chr6-903-1	chr6	136931153	136931653	46195	MAP3K5	18658	ENSG00000234263_tss1	0.4	1	1	3.34	3.03	2.25	2.28	46195
chr3-4333-0:chr3-252-1	chr3-4333-0	chr3-252-1	chr3	189947715	189948215	92267	CLDN1	-63162	NMNAT1P3_tss1	0.3	0.9	1	3.32	1.92	4.22	4.3	92267
chr3-4333-0:chr3-252-1:b	chr3-4333-0	chr3-252-1	chr3	189949120	189949620	90862	CLDN1	-64567	NMNAT1P3_tss1	0.3	0.9	1	3.32	1.92	4.22	4.3	90862
chr22-516-0:chr22-616-1	chr22-516-0	chr22-616-1	chr22	33119494	33119948	-77080	TIMP3	59216	ENSG00000229673_tss1	0.3	0.2	1	3.32	3.67	2.42	2.36	77080
chr7-3320-0:chr7-309-1	chr7-3320-0	chr7-309-1	chr7	140337953	140338453	2142	DENND2A	1646	DENND2A_tss4	0.4	1.3	1	3.32	3.72	2.88	2.82	2142
chr7-3320-0:chr7-309-1:b	chr7-3320-0	chr7-309-1	chr7	140340193	140340693	-98	DENND2A	0	DENND2A_tss5	0.4	1.3	1	3.32	3.72	2.88	2.82	98
chr8-1502-0:chr8-2046-1	chr8-1502-0	chr8-2046-1	chr8	67088991	67089491	1605	CRH	1470	CRH_tss1	0.9	0.2	1	3.31	2.9	1.52	1.44	1605
chr5-2717-0:chr5-1359-1	chr5-2717-0	chr5-1359-1	chr5	131421978	131422588	12799	CSF2	-6219	ENSG00000253067_tss1	0.5	0.6	1	3.3	3.23	3.2	3.12	12799
chr11-2350-0:chr11-877-1	chr11-2350-0	chr11-877-1	chr11	102126929	102127417	-61007	BIRC3	-25276	ENSG00000254422_tss1	0.5	0.2	1	3.29	2.22	2.17	1.79	61007
chr1-1883-0:chr1-4646-1	chr1-1883-0	chr1-4646-1	chr1	56293027	56294090	-612519	USP24	-3547	ENSG00000233147_tss1	0.3	0.2	1	3.29	2.93	2.55	2.48	612519
chr3-2188-0:chr3-2229-1	chr3-2188-0	chr3-2229-1	chr3	111467054	111467554	15961	PHLDB2	-15710	PHLDB2_tss1	1.9	0.1	0	3.29	3.37	1.65	1.08	15961
chr3-3458-0:chr3-983-1	chr3-3458-0	chr3-983-1	chr3	157177949	157178449	23620	PTX3	9870	VEPH1_tss5	1	1.6	1	3.29	3.59	1.76	1.77	23620
chr3-3458-0:chr3-984-1	chr3-3458-0	chr3-984-1	chr3	157178079	157178549	23735	PTX3	9770	VEPH1_tss5	1	0.9	1	3.29	3.59	2.53	2.48	23735
chr8-2559-0:chr8-935-1	chr8-2559-0	chr8-935-1	chr8	117242096	117243108	525458	EIF3H	-93098	ENSG00000221793_tss1	0.4	0.2	1	3.28	2.5	3.21	3	525458
chr3-724-0:chr3-3879-1	chr3-724-0	chr3-3879-1	chr3	34047366	34047938	177523	PDCD6IP	-141978	PDCD6IP_tss12	0.4	0.2	1	3.28	2.85	1.97	1.85	177523
chr3-312-0:chr3-4272-1	chr3-312-0	chr3-4272-1	chr3	16109396	16110006	-106454	GALNTL2	106151	GALNT15_tss1	0.6	0.4	1	3.28	3.1	2.37	2.29	106454
chr12-2061-0:chr12-1567-1	chr12-2061-0	chr12-1567-1	chr12	76118592	76118998	-213377	KRR1	-271	ENSG00000264062_tss1	0.6	0.4	1	3.28	3.48	2.32	2.94	213377
chr8-3059-0:chr8-377-1	chr8-3059-0	chr8-377-1	chr8	130691659	130692271	107169	GSDMC	215	CCDC26_tss2	0.2	1.2	1	3.27	2.89	3.22	3.38	107169
chr8-3059-0:chr8-376-1	chr8-3059-0	chr8-376-1	chr8	130694078	130694578	104806	GSDMC	1348	ENSG00000254223_tss1	0.2	1	1	3.27	2.89	3.4	4.77	104806
chr21-803-0:chr21-88-1	chr21-803-0	chr21-88-1	chr21	45660747	45661564	-306	ICOSLG	0	ICOSLG_tss1	0.5	0.2	1	3.26	3.1	2.32	2.35	306
chr2-5730-0:chr2-185-1	chr2-5730-0	chr2-185-1	chr2	238105398	238105898	111063	COPS8	59837	ENSG00000224132_tss1	1.4	0.1	1	3.25	2.61	1.55	2.17	111063
chr18-1214-0:chr18-381-1	chr18-1214-0	chr18-381-1	chr18	59619518	59620637	-59085	RNF152	4611	RPIAP1_tss1	1.1	1.2	1	3.25	2.72	2.34	2.14	59085
chr3-976-0:chr3-3561-1	chr3-976-0	chr3-3561-1	chr3	45219756	45220202	-32065	CDCP1	-18089	RPS24P8_tss1	0.2	0.3	1	3.25	2.97	2.29	1.58	32065
chr12-2092-0:chr12-1536-1	chr12-2092-0	chr12-1536-1	chr12	76338353	76339409	86613	PHLDA1	12502	RN7SL734P_tss1	3.4	0.2	1	3.25	3.56	2.91	2.66	86613
chr8-2953-0:chr8-496-1	chr8-2953-0	chr8-496-1	chr8	127570513	127571045	-68	FAM84B	0	FAM84B_tss2	1.8	0.4	0	3.23	2.51	2.7	2.81	68
chr15-732-0:chr15-1627-1	chr15-732-0	chr15-1627-1	chr15	47958234	47958734	-51075	SEMA6D	50462	SEMA6D_tss5	0.6	0.2	1	3.23	3.43	4.62	4.2	51075
chr15-732-0:chr15-1627-1:b	chr15-732-0	chr15-1627-1	chr15	47959747	47960247	-49562	SEMA6D	48949	SEMA6D_tss5	0.6	0.2	0	3.23	3.43	4.62	4.2	49562
chr10-717-0:chr10-2360-1	chr10-717-0	chr10-2360-1	chr10	30024925	30025655	-557	SVIL	56	SVIL_tss10	0.4	1.7	1	3.22	3.24	3.81	3.98	557
chr6-2967-0:chr6-1519-1	chr6-2967-0	chr6-1519-1	chr6	112617156	112617656	-41489	LAMA4	30296	ENSG00000216663_tss1	0.1	0.5	1	3.21	2.09	2.17	2.14	41489
chr1-2304-0:chr1-4248-1	chr1-2304-0	chr1-4248-1	chr1	68698011	68698514	4	WLS	-48	WLS_tss5	1.4	2	1	3.21	2.44	3.39	3.39	4
chr6-1748-0:chr6-2684-1:b	chr6-1748-0	chr6-2684-1	chr6	47063791	47064291	-53942	GPR110	-53798	ADGRF1_tss6	0.3	0.7	0	3.21	3.37	3.94	3.9	53942
chr6-1748-0:chr6-2684-1	chr6-1748-0	chr6-2684-1	chr6	47062218	47062718	-52369	GPR110	-52225	ADGRF1_tss6	0.3	0.7	1	3.21	3.37	3.94	3.9	52369
chr6-1755-0:chr6-2676-1	chr6-1755-0	chr6-2676-1	chr6	47120369	47121210	-110690	GPR110	-110376	ADGRF1_tss6	0.2	0.2	1	3.19	2.5	3.23	3.43	110690
chr9-291-0:chr9-2690-1	chr9-291-0	chr9-2690-1	chr9	16062689	16063341	318745	C9orf93	-19893	CCDC171_tss8	0.9	0.4	1	3.19	3.83	1.93	2.5	318745
chr3-2544-0:chr3-1863-1	chr3-2544-0	chr3-1863-1	chr3	124577770	124578270	28124	ITGB5	3895	ENO1P3_tss1	0.2	0.6	1	3.18	2.75	1.48	1.78	28124
chr3-2544-0:chr3-1863-1:b	chr3-2544-0	chr3-1863-1	chr3	124582039	124582539	23855	ITGB5	0	ENO1P3_tss1	0.2	0.6	0	3.18	2.75	1.48	1.78	23855
chr3-965-0:chr3-3568-1	chr3-965-0	chr3-3568-1	chr3	45151436	45151936	36228	CDCP1	29152	CDCP1_tss1	0.2	1.7	1	3.18	2.88	2.77	2.29	36228
chr11-2550-0:chr11-683-1	chr11-2550-0	chr11-683-1	chr11	108799885	108800359	264274	DDX10	0	DDX10_tss6	1.3	0.1	1	3.18	3.25	1.2	2.23	264274
chr15-734-0:chr15-1625-1	chr15-734-0	chr15-1625-1	chr15	47981504	47982269	-27673	SEMA6D	26927	SEMA6D_tss5	0.2	0.2	0	3.18	3.25	2.57	2.7	27673
chr21-584-0:chr21-283-1	chr21-584-0	chr21-283-1	chr21	39616557	39617205	-11781	KCNJ15	-5971	SPATA20P1_tss1	0.3	0.7	1	3.18	3.34	3.81	4.01	11781
chr9-2322-0:chr9-703-1	chr9-2322-0	chr9-703-1	chr9	119749904	119750404	226867	ASTN2	110883	ENSG00000265662_tss1	0.2	0.2	0	3.17	2.67	3.04	3.1	226867
chr6-2253-0:chr6-2295-1	chr6-2253-0	chr6-2295-1	chr6	75982296	75982796	70	TMEM30A	0	TMEM30A_tss1	0.3	3.7	0	3.16	3.29	1.19	1.22	70
chr17-1858-0:chr17-1073-1	chr17-1858-0	chr17-1073-1	chr17	50225230	50225637	9990	CA10	9787	CA10_tss3	0.1	0.2	1	3.15	3.03	3.36	3.6	9990
chr3-2186-0:chr3-2234-1:b	chr3-2186-0	chr3-2234-1	chr3	111395205	111395705	1687	PLCXD2	576	PLCXD2-AS1_tss1	3.1	0.4	1	3.15	3.21	3.48	2.98	1687
chr3-2186-0:chr3-2234-1	chr3-2186-0	chr3-2234-1	chr3	111393243	111393743	-29	PLCXD2	0	PLCXD2_tss1	3.1	0.4	1	3.15	3.21	3.48	2.98	29
chr10-722-0:chr10-2358-1	chr10-722-0	chr10-2358-1	chr10	30072122	30073287	-47971	SVIL	-46412	SVIL_tss10	0.3	0.5	1	3.15	3.25	3.38	3.4	47971
chr11-3215-0:chr11-47-1	chr11-3215-0	chr11-47-1	chr11	131847776	131848276	66665	NTM	6280	ENSG00000224700_tss1	1.2	0.1	1	3.15	3.31	1.3	1.24	66665
chr11-3215-0:chr11-52-1	chr11-3215-0	chr11-52-1	chr11	131783138	131783638	2027	NTM	-1803	NTM_tss6	1.2	0.1	0	3.15	3.31	1.95	1.79	2027
chr11-3215-0:chr11-53-1	chr11-3215-0	chr11-53-1	chr11	131780893	131781402	-208	NTM	0	NTM_tss6	1.2	1.2	1	3.15	3.31	3.57	3.53	208
chr1-1224-0:chr1-5356-1:b	chr1-1224-0	chr1-5356-1	chr1	33900751	33901251	-4386	PHC2	-4098	PHC2_tss6	0.2	0.2	1	3.14	3.49	3.46	3.9	4386
chr1-1224-0:chr1-5356-1	chr1-1224-0	chr1-5356-1	chr1	33896691	33897191	-326	PHC2	-38	PHC2_tss6	0.2	0.2	1	3.14	3.49	3.46	3.9	326
chr3-1889-0:chr3-2605-1	chr3-1889-0	chr3-2605-1	chr3	98680520	98681687	-60570	DCBLD2	18216	LINC00973_tss1	0.5	1.2	1	3.14	3.55	3	2.91	60570
chr2-5462-0:chr2-433-1	chr2-5462-0	chr2-433-1	chr2	229684727	229685227	411824	PID1	-66687	RPL7L1P10_tss1	0.4	0.3	0	3.13	3.01	3.18	3.13	411824
chr2-5462-0:chr2-433-1:b	chr2-5462-0	chr2-433-1	chr2	229686522	229687022	410029	PID1	-68482	RPL7L1P10_tss1	0.4	0.3	0	3.13	3.01	3.18	3.13	410029
chr10-2645-0:chr10-570-1	chr10-2645-0	chr10-570-1	chr10	105614107	105614752	735	SH3PXD2A	413	SH3PXD2A_tss3	0.2	0.6	0	3.12	2.99	3.02	2.45	735
chr7-754-0:chr7-2964-1	chr7-754-0	chr7-2964-1	chr7	30840665	30841165	29883	FAM188B	1862	ENSG00000229263_tss1	0.4	0.2	1	3.12	3.02	3.3	2.65	29883
chr7-754-0:chr7-2965-1	chr7-754-0	chr7-2965-1	chr7	30838997	30839497	28215	FAM188B	3530	ENSG00000229263_tss1	0.4	0.4	1	3.12	3.02	3.26	3.33	28215
chr9-2314-0:chr9-710-1	chr9-2314-0	chr9-710-1	chr9	119662180	119663354	213159	TRIM32	197933	ENSG00000265662_tss1	0.1	0.3	1	3.12	3.69	3.23	3.41	213159
chr6-1749-0:chr6-2684-1	chr6-1749-0	chr6-2684-1	chr6	47063691	47064450	-53971	GPR110	-53698	ADGRF1_tss6	0.4	0.7	0	3.11	2.75	3.94	3.9	53971
chr3-4302-0:chr3-281-1	chr3-4302-0	chr3-281-1	chr3	189042518	189043439	153216	TPRG1	-14835	TPRG1_tss13	0.2	0.1	1	3.11	3.05	1.49	1.49	153216
chr3-4301-0:chr3-282-1	chr3-4301-0	chr3-282-1	chr3	189034053	189034503	144516	TPRG1	-6370	TPRG1_tss13	0.2	0.1	1	3.11	3.1	2.14	1.89	144516
chr12-2070-0:chr12-1560-1	chr12-2070-0	chr12-1560-1	chr12	76173119	76173619	252125	PHLDA1	-54798	ENSG00000264062_tss1	0.1	0.5	0	3.1	2.29	5.29	5.27	252125
chr2-929-0:chr2-5094-1	chr2-929-0	chr2-5094-1	chr2	37614467	37614965	42865	QPCT	-19043	QPCT_tss4	0.3	0.6	1	3.1	2.96	3.3	3.05	42865
chr3-1329-0:chr3-3214-1:b	chr3-1329-0	chr3-3214-1	chr3	55034336	55034836	-33471	LRTM1	6968	CACNA2D3_tss7	0	0	1	3.08	2.9	1.24	1.78	33471
chr3-1329-0:chr3-3214-1	chr3-1329-0	chr3-3214-1	chr3	55032591	55033091	-31726	LRTM1	8713	CACNA2D3_tss7	0	0	0	3.08	2.9	1.24	1.78	31726
chr20-1277-0:chr20-339-1	chr20-1277-0	chr20-339-1	chr20	49272125	49272625	-18949	FAM65C	-2386	ENSG00000234693_tss2	0.1	0.1	1	3.08	3.03	2.33	1.43	18949
chr20-1277-0:chr20-340-1:b	chr20-1277-0	chr20-340-1	chr20	49269327	49269827	-16151	FAM65C	0	ENSG00000234693_tss2	0.1	0.2	1	3.08	3.03	3.43	3.24	16151
chr20-1277-0:chr20-340-1	chr20-1277-0	chr20-340-1	chr20	49265812	49266312	-12636	FAM65C	3428	ENSG00000234693_tss2	0.1	0.2	0	3.08	3.03	3.43	3.24	12636
chr3-962-0:chr3-3570-1	chr3-962-0	chr3-3570-1	chr3	45142406	45143017	45203	CDCP1	38071	CDCP1_tss1	0.3	0.4	1	3.08	3.11	3.38	3.57	45203
chr17-2362-0:chr17-525-1	chr17-2362-0	chr17-525-1	chr17	66904936	66905588	32963	ABCA8	-5368	ABCA8_tss5	0.2	0.1	1	3.08	3.46	2.27	2.06	32963
chr8-759-0:chr8-2819-1:b	chr8-759-0	chr8-2819-1	chr8	29370858	29371358	-162841	DUSP4	13472	ENSG00000253632_tss1	0.4	0.1	1	3.07	2.02	1.5	1.98	162841
chr8-759-0:chr8-2819-1	chr8-759-0	chr8-2819-1	chr8	29368897	29369397	-160880	DUSP4	15433	ENSG00000253632_tss1	0.4	0.1	1	3.07	2.02	1.5	1.98	160880
chr10-1182-0:chr10-1934-1	chr10-1182-0	chr10-1934-1	chr10	49863414	49864277	465	ARHGAP22	34	ARHGAP22_tss10	0.7	0.8	1	3.07	2.19	2.14	2.35	465
chr9-2284-0:chr9-765-1	chr9-2284-0	chr9-765-1	chr9	118686013	118686513	-229807	PAPPA	974	LINC00474_tss1	0.3	0.3	1	3.06	2.77	3.14	2.74	229807
chr9-2284-0:chr9-765-1:b	chr9-2284-0	chr9-765-1	chr9	118687258	118687758	-228562	PAPPA	0	LINC00474_tss1	0.3	0.3	0	3.06	2.77	3.14	2.74	228562
chr8-2551-0:chr8-944-1	chr8-2551-0	chr8-944-1	chr8	117003755	117004753	-323026	TRPS1	30252	RNA5SP276_tss1	0.1	0.2	0	3.06	2.92	2.8	2.84	323026
chrX-707-0:chrX-1390-1	chrX-707-0	chrX-1390-1	chrX	45361527	45362027	-301631	CXorf36	2607	LINC01204_tss1	0.4	0.8	0	3.06	3.03	2.04	1.75	301631
chr2-2779-0:chr2-3168-1	chr2-2779-0	chr2-3168-1	chr2	113637740	113638849	-32253	IL37	-26835	ENSG00000180152_tss1	1.6	0.3	1	3.06	3.27	2.13	2.38	32253
chr20-173-0:chr20-1430-1	chr20-173-0	chr20-1430-1	chr20	4527531	4528031	-139015	PRNP	43916	ENSG00000228210_tss1	1.2	0.3	1	3.06	3.34	3.51	3.4	139015
chr20-173-0:chr20-1430-1:b	chr20-173-0	chr20-1430-1	chr20	4531533	4532033	-135013	PRNP	39914	ENSG00000228210_tss1	1.2	0.3	1	3.06	3.34	3.51	3.4	135013
chr3-139-0:chr3-4438-1	chr3-139-0	chr3-4438-1	chr3	10247132	10247623	40815	IRAK2	11274	ENSG00000280637_tss1	0.8	0.2	1	3.06	3.49	1.78	2.62	40815
chr13-1663-0:chr13-172-1	chr13-1663-0	chr13-172-1	chr13	108538547	108539047	-19337	FAM155A	-15816	ENSG00000274718_tss1	0.2	0.1	0	3.05	2.39	1.39	2.06	19337
chr13-1663-0:chr13-173-1:b	chr13-1663-0	chr13-173-1	chr13	108536223	108536723	-17013	FAM155A	-13492	ENSG00000274718_tss1	0.2	1.3	1	3.05	2.39	3.56	3.99	17013
chr13-1663-0:chr13-173-1	chr13-1663-0	chr13-173-1	chr13	108534683	108535183	-15473	FAM155A	-11952	ENSG00000274718_tss1	0.2	1.3	1	3.05	2.39	3.56	3.99	15473
chr20-269-0:chr20-1333-1	chr20-269-0	chr20-1333-1	chr20	7821925	7822926	98668	HAO1	-8956	ENSG00000215586_tss1	0.3	0.4	1	3.05	2.7	2.13	2.44	98668
chr9-2289-0:chr9-762-1	chr9-2289-0	chr9-762-1	chr9	118706523	118707221	-209198	PAPPA	-19037	LINC00474_tss1	4.1	1.3	1	3.05	2.99	1.64	1.92	209198
chr12-2461-0:chr12-1284-1	chr12-2461-0	chr12-1284-1	chr12	89458202	89458961	286367	DUSP6	-36668	ENSG00000257629_tss1	0.3	0.5	1	3.04	3.18	4.16	4.14	286367
chr3-1324-0:chr3-3222-1	chr3-1324-0	chr3-3222-1	chr3	54988049	54989197	12492	LRTM1	11919	LRTM1_tss2	2.6	0.3	1	3.03	2.25	3.86	2.61	12492
chr2-2440-0:chr2-3623-1	chr2-2440-0	chr2-3623-1	chr2	98485596	98486096	-108186	TMEM131	37614	TMEM131_tss5	1.4	0.6	1	3.03	2.65	2.18	2.22	108186
chr14-1433-0:chr14-756-1	chr14-1433-0	chr14-756-1	chr14	73131861	73132361	227246	DPF3	10119	DPF3_tss1	3.2	0.6	1	3.02	3.06	1.92	2.67	227246
chr14-1433-0:chr14-756-1:b	chr14-1433-0	chr14-756-1	chr14	73133413	73133913	225694	DPF3	8567	DPF3_tss1	3.2	0.6	1	3.02	3.06	1.92	2.67	225694
chr21-880-0:chr21-31-1	chr21-880-0	chr21-31-1	chr21	47469271	47469867	-48441	COL6A2	2644	ENSG00000228235_tss1	0.6	0.9	1	3.02	3.27	1.45	1.6	48441
chr21-880-0:chr21-30-1	chr21-880-0	chr21-30-1	chr21	47473248	47473748	-44512	COL6A2	-738	ENSG00000228235_tss1	0.6	0.4	1	3.02	3.27	2.42	2.36	44512
chr10-2571-0:chr10-638-1	chr10-2571-0	chr10-638-1	chr10	104153876	104154376	-102	NFKB2	0	NFKB2_tss2	0.4	0.8	1	3.01	2.66	2.13	1.83	102
chr10-2571-0:chr10-638-1:b	chr10-2571-0	chr10-638-1	chr10	104155280	104155780	31	NFKB2	0	NFKB2_tss3	0.4	0.8	1	3.01	2.66	2.13	1.83	31
chr1-4264-0:chr1-2330-1	chr1-4264-0	chr1-2330-1	chr1	159818560	159819060	6327	C1orf204	2703	ENSG00000212161_tss1	0.5	0.7	1	3.01	3.12	1.1	1.97	6327
chr1-4264-0:chr1-2330-1:b	chr1-4264-0	chr1-2330-1	chr1	159820007	159820507	4880	C1orf204	1256	ENSG00000212161_tss1	0.5	0.7	1	3.01	3.12	1.1	1.97	4880
chr3-1323-0:chr3-3222-1	chr3-1323-0	chr3-3222-1	chr3	54985627	54986127	15238	LRTM1	14989	LRTM1_tss2	0.3	0.3	1	3	2.54	3.86	2.61	15238
chr9-1100-0:chr9-1944-1	chr9-1100-0	chr9-1944-1	chr9	75091898	75092398	-44568	TMC1	-6608	ENSG00000225947_tss1	0.5	0.7	1	3	2.82	2.08	2.32	44568
chr9-1100-0:chr9-1944-1:b	chr9-1100-0	chr9-1944-1	chr9	75093069	75093569	-43397	TMC1	-7779	ENSG00000225947_tss1	0.5	0.7	1	3	2.82	2.08	2.32	43397
chr5-176-0:chr5-3889-1	chr5-176-0	chr5-3889-1	chr5	10702000	10702500	59090	DAP	-25465	ENSG00000278865_tss1	0.3	1.3	1	3	3.39	1.56	1.67	59090
chr8-1832-0:chr8-1730-1	chr8-1832-0	chr8-1730-1	chr8	82139572	82140083	-52770	FABP5	16309	ENSG00000254014_tss1	0.7	0.3	1	3	3.41	1.79	2.09	52770
chr2-1838-0:chr2-4198-1	chr2-1838-0	chr2-4198-1	chr2	69058831	69059487	15326	ARHGAP25	0	ENSG00000237576_tss1	0.2	0.2	1	2.99	2.14	2.66	2.52	15326
chr21-575-0:chr21-288-1:b	chr21-575-0	chr21-288-1	chr21	39553266	39553766	-60062	DSCR4	23935	ENSG00000270835_tss1	0.1	0.1	1	2.99	2.91	2.82	2.36	60062
chr21-575-0:chr21-288-1	chr21-575-0	chr21-288-1	chr21	39551348	39551848	-58144	DSCR4	-22220	KCNJ15_tss1	0.1	0.1	1	2.99	2.91	2.82	2.36	58144
chr14-700-0:chr14-1408-1:b	chr14-700-0	chr14-1408-1	chr14	51794986	51795486	88269	TMX1	0	LINC00519_tss1	0.1	0.3	1	2.99	3.13	2.82	2.81	88269
chr14-700-0:chr14-1408-1	chr14-700-0	chr14-1408-1	chr14	51793030	51793530	86313	TMX1	1575	LINC00519_tss1	0.1	0.3	0	2.99	3.13	2.82	2.81	86313
chr10-1176-0:chr10-1936-1	chr10-1176-0	chr10-1936-1	chr10	49813609	49814566	-911	ARHGAP22	-612	ARHGAP22_tss8	4.1	3	1	2.99	3.25	2.78	2.71	911
chr3-2397-0:chr3-2007-1	chr3-2397-0	chr3-2007-1	chr3	119864289	119864873	-51317	GSK3B	-23533	RN7SL397P_tss1	0.2	0.1	1	2.98	2.53	1.32	1.23	51317
chrX-77-0:chrX-1990-1	chrX-77-0	chrX-1990-1	chrX	9121262	9121928	11052	FAM9B	9315	FAM9B_tss3	0.2	0.1	1	2.98	3.12	2.92	2.84	11052
chr4-2615-0:chr4-1107-1	chr4-2615-0	chr4-1107-1	chr4	138576117	138576617	-122719	PCDH18	0	ENSG00000250126_tss1	0.1	0.1	0	2.97	2.62	2.43	2.62	122719
chr3-4299-0:chr3-284-1	chr3-4299-0	chr3-284-1	chr3	189022351	189022923	132875	TPRG1	4761	TPRG1_tss13	0.2	0.2	1	2.97	2.96	3.02	2.99	132875
chr9-1549-0:chr9-1511-1	chr9-1549-0	chr9-1511-1	chr9	93924654	93925154	199273	AUH	0	LINC00484_tss3	0.9	0.8	1	2.97	3.65	3.39	3.21	199273
chr2-857-0:chr2-5174-1	chr2-857-0	chr2-5174-1	chr2	33441506	33442006	-74794	LTBP1	26724	LTBP1_tss3	1.6	0.1	1	2.96	2.86	1.78	2.04	74794
chr2-857-0:chr2-5175-1	chr2-857-0	chr2-5175-1	chr2	33436902	33437712	77584	LTBP1	31018	LTBP1_tss3	1.6	0.8	1	2.96	2.86	3.43	3.44	77584
chr10-1765-0:chr10-1369-1	chr10-1765-0	chr10-1369-1	chr10	75652258	75652758	-18159	CAMK2G	16178	PLAU_tss1	0.2	0.8	1	2.95	2.32	3.72	3.25	18159
chr10-1765-0:chr10-1369-1:b	chr10-1765-0	chr10-1369-1	chr10	75654244	75654744	-16367	PLAU	14192	PLAU_tss1	0.2	0.8	1	2.95	2.32	3.72	3.25	16367
chr2-2776-0:chr2-3177-1	chr2-2776-0	chr2-3177-1	chr2	113575745	113576245	17208	IL1B	14908	IL1B_tss1	2.4	0	1	2.95	3.41	1.14	1.2	17208
chr2-2776-0:chr2-3176-1	chr2-2776-0	chr2-3176-1	chr2	113582171	113582671	10782	IL1B	8482	IL1B_tss1	2.4	0.1	1	2.95	3.41	1.9	1.67	10782
chr2-2776-0:chr2-3179-1	chr2-2776-0	chr2-3179-1	chr2	113569696	113570111	23300	IL1B	21042	IL1B_tss1	2.4	0.6	1	2.95	3.41	2.62	3.16	23300
chr2-2776-0:chr2-3178-1	chr2-2776-0	chr2-3178-1	chr2	113571887	113572387	21066	IL1B	18766	IL1B_tss1	2.4	0.4	1	2.95	3.41	3.1	3.42	21066
chr2-2776-0:chr2-3175-1	chr2-2776-0	chr2-3175-1	chr2	113587302	113587802	5651	IL1B	3351	IL1B_tss1	2.4	8.5	0	2.95	3.41	5.89	5.66	5651
chr2-2776-0:chr2-3174-1	chr2-2776-0	chr2-3174-1	chr2	113593628	113594128	478	IL1B	0	IL1B_tss2	2.4	8.5	1	2.95	3.41	6.13	6.78	478
chr8-584-0:chr8-2983-1	chr8-584-0	chr8-2983-1	chr8	23707700	23708200	3874	STC1	3625	STC1_tss1	0.1	23.6	1	2.95	3.59	4.86	4.9	3874
chr8-584-0:chr8-2983-1:b	chr8-584-0	chr8-2983-1	chr8	23711665	23712165	-91	STC1	0	STC1_tss1	0.1	23.6	1	2.95	3.59	4.86	4.9	91
chr6-1739-0:chr6-2692-1	chr6-1739-0	chr6-2692-1	chr6	47002116	47002881	-5658	GPR110	-5290	ADGRF1_tss5	0.4	3.1	1	2.94	3.55	5.41	6.3	5658
chr18-1170-0:chr18-450-1	chr18-1170-0	chr18-450-1	chr18	57727811	57728512	160914	PMAIP1	-41954	RNU6-567P_tss1	0.2	0.1	0	2.93	2.56	1.56	2.2	160914
chr18-1170-0:chr18-449-1	chr18-1170-0	chr18-449-1	chr18	57731152	57731652	164155	PMAIP1	-45295	RNU6-567P_tss1	0.2	0.2	1	2.93	2.56	2.39	2.71	164155
chr10-1769-0:chr10-1366-1	chr10-1769-0	chr10-1366-1	chr10	75668840	75669340	-1771	PLAU	0	PLAU_tss1	2.1	4.2	1	2.93	3.5	2.97	2.8	1771
chr10-1769-0:chr10-1366-1:b	chr10-1769-0	chr10-1366-1	chr10	75670353	75670853	-258	PLAU	0	PLAU_tss2	2.1	4.2	1	2.93	3.5	2.97	2.8	258
chr8-575-0:chr8-2992-1	chr8-575-0	chr8-2992-1	chr8	23642003	23642462	69592	STC1	-15845	ENSG00000216123_tss1	0.2	0.2	1	2.92	2.82	1.36	1.39	69592
chr5-1846-0:chr5-2276-1	chr5-1846-0	chr5-2276-1	chr5	88332807	88333345	-133154	MEF2C	-71115	MEF2C-AS1_tss5	0.2	0.1	1	2.91	2.27	1.34	1.34	133154
chr6-3354-0:chr6-1094-1:b	chr6-3354-0	chr6-1094-1	chr6	130796145	130796645	38134	TMEM200A	-37883	TMEM200A_tss4	0.4	0.1	0	2.91	2.47	2.29	1.73	38134
chr6-3354-0:chr6-1094-1	chr6-3354-0	chr6-1094-1	chr6	130794881	130795381	36870	TMEM200A	-36619	TMEM200A_tss4	0.4	0.1	1	2.91	2.47	2.29	1.73	36870
chr15-1951-0:chr15-351-1	chr15-1951-0	chr15-351-1	chr15	85855524	85856024	-68096	AKAP13	2724	ADAMTS7P4_tss2	0.5	0.7	1	2.91	2.57	1.53	2.08	68096
chr3-1338-0:chr3-3207-1:b	chr3-1338-0	chr3-3207-1	chr3	55203137	55203637	-202272	LRTM1	6124	ENSG00000239991_tss1	0.7	2.8	1	2.91	2.7	4	4.35	202272
chr3-1338-0:chr3-3207-1	chr3-1338-0	chr3-3207-1	chr3	55201648	55202148	-200783	LRTM1	7613	ENSG00000239991_tss1	0.7	2.8	1	2.91	2.7	4	4.35	200783
chr3-3391-0:chr3-1031-1	chr3-3391-0	chr3-1031-1	chr3	156201253	156202308	26754	KCNAB1	-25986	KCNAB1_tss9	0.5	0.3	1	2.91	2.86	1.67	2.27	26754
chr5-177-0:chr5-3889-1	chr5-177-0	chr5-3889-1	chr5	10704895	10705395	56195	DAP	-28360	ENSG00000278865_tss1	0.2	1.3	1	2.91	2.9	1.56	1.67	56195
chr20-646-0:chr20-1017-1	chr20-646-0	chr20-1017-1	chr20	23675560	23676060	-6133	CST4	-5883	CST4_tss1	0.2	0.1	0	2.91	3.18	1.24	1.07	6133
chr20-646-0:chr20-1018-1	chr20-646-0	chr20-1018-1	chr20	23673621	23674121	-4194	CST4	-3944	CST4_tss1	0.2	0.2	1	2.91	3.18	1.57	1.38	4194
chr6-2745-0:chr6-1747-1	chr6-2745-0	chr6-1747-1	chr6	106511129	106511629	-22815	PRDM1	22567	PRDM1_tss1	0.7	0.1	1	2.91	3.32	1.26	1.34	22815
chr6-2745-0:chr6-1747-1:b	chr6-2745-0	chr6-1747-1	chr6	106512293	106512793	-21651	PRDM1	21403	PRDM1_tss1	0.7	0.1	1	2.91	3.32	1.26	1.34	21651
chr13-1647-0:chr13-192-1	chr13-1647-0	chr13-192-1	chr13	108025749	108026289	493064	FAM155A	-52438	ENSG00000201847_tss1	0.6	0.6	1	2.9	2.07	2.41	2.13	493064
chr14-719-0:chr14-1388-1:b	chr14-719-0	chr14-1388-1	chr14	51958597	51959097	2993	FRMD6	-2779	FRMD6_tss1	0.1	0.2	0	2.9	2.63	2.78	3	2993
chr14-719-0:chr14-1388-1	chr14-719-0	chr14-1388-1	chr14	51954914	51955414	-690	FRMD6	405	FRMD6_tss1	0.1	0.2	1	2.9	2.63	2.78	3	690
chr1-1190-0:chr1-5376-1	chr1-1190-0	chr1-5376-1	chr1	33446599	33447099	55592	AK2	-1051	ENSG00000217644_tss1	0.7	0.5	1	2.9	2.64	1.16	1.14	55592
chr8-2297-0:chr8-1228-1	chr8-2297-0	chr8-1228-1	chr8	103248684	103249184	2069	RRM2B	1820	RRM2B_tss3	0.2	3.7	1	2.89	2.12	2.13	2.24	2069
chr4-1010-0:chr4-2657-1:b	chr4-1010-0	chr4-2657-1	chr4	54572817	54573317	-115284	LNX1	-5245	LNX1_tss6	0.3	0.1	1	2.89	2.99	1.97	1.97	115284
chr4-1010-0:chr4-2657-1	chr4-1010-0	chr4-2657-1	chr4	54571298	54571798	-113765	LNX1	-3726	LNX1_tss6	0.3	0.1	0	2.89	2.99	1.97	1.97	113765
chr8-1303-0:chr8-2258-1	chr8-1303-0	chr8-2258-1	chr8	53827912	53829098	-22485	NPBWR1	21894	NPBWR1_tss1	0.2	0.1	0	2.89	3.2	2.39	3	22485
chr9-295-0:chr9-2689-1	chr9-295-0	chr9-2689-1	chr9	16119589	16120089	317683	BNC2	-76793	CCDC171_tss8	0.9	0.1	1	2.88	2.22	2.4	2.28	317683
chr9-295-0:chr9-2689-1:b	chr9-295-0	chr9-2689-1	chr9	16121698	16122198	315574	BNC2	-78902	CCDC171_tss8	0.9	0.1	0	2.88	2.22	2.4	2.28	315574
chr1-1434-0:chr1-5134-1:b	chr1-1434-0	chr1-5134-1	chr1	41343367	41343867	-15599	CITED4	-13781	ENSG00000229528_tss1	0.4	0.6	1	2.88	2.6	2.75	3.2	15599
chr1-1434-0:chr1-5134-1	chr1-1434-0	chr1-5134-1	chr1	41341277	41341777	-13509	CITED4	-11691	ENSG00000229528_tss1	0.4	0.6	1	2.88	2.6	2.75	3.2	13509
chr14-1881-0:chr14-306-1	chr14-1881-0	chr14-306-1	chr14	92939668	92940376	20913	SLC24A4	-20558	SLC24A4_tss8	0.3	0.2	1	2.88	2.99	4.42	4.47	20913
chr20-366-0:chr20-1274-1	chr20-366-0	chr20-1274-1	chr20	10292784	10293284	93554	SNAP25	-15906	SNAP25_tss3	0.3	0.2	0	2.88	3.15	2.03	2.44	93554
chr11-339-0:chr11-2836-1:b	chr11-339-0	chr11-2836-1	chr11	10351073	10351573	24400	ADM	635	AMPD3_tss3	0.3	0.1	1	2.87	2.44	2.22	1.64	24400
chr11-339-0:chr11-2836-1	chr11-339-0	chr11-2836-1	chr11	10349837	10350337	23164	ADM	1871	AMPD3_tss3	0.3	0.1	1	2.87	2.44	2.22	1.64	23164
chr1-4899-0:chr1-1759-1	chr1-4899-0	chr1-1759-1	chr1	181086790	181087290	29205	IER5	-28942	IER5_tss1	0.9	0.2	1	2.87	2.51	1.81	2.06	29205
chr1-4899-0:chr1-1760-1	chr1-4899-0	chr1-1760-1	chr1	181081496	181082614	24220	IER5	-23648	IER5_tss1	0.9	0.5	1	2.87	2.51	3.46	3.67	24220
chr15-899-0:chr15-1441-1:b	chr15-899-0	chr15-1441-1	chr15	53023389	53023889	49442	ONECUT1	-21375	FAM214A_tss9	0.2	0.3	0	2.86	2.98	2.7	2.79	49442
chr15-899-0:chr15-1441-1	chr15-899-0	chr15-1441-1	chr15	53019906	53020406	-49203	KIAA1370	-17892	FAM214A_tss9	0.2	0.3	0	2.86	2.98	2.7	2.79	49203
chr1-3027-0:chr1-3435-1	chr1-3027-0	chr1-3435-1	chr1	99907212	99907726	143050	LPPR4	22209	ENSG00000233983_tss1	0.2	0.2	1	2.85	2.48	1.62	1.22	143050
chr3-1011-0:chr3-3522-1	chr3-1011-0	chr3-3522-1	chr3	46030138	46030638	-3874	FYCO1	6670	FYCO1_tss2	0.3	1.4	1	2.85	2.86	1.31	1.4	3874
chr6-2190-0:chr6-2321-1	chr6-2190-0	chr6-2321-1	chr6	74783154	74783632	377567	CD109	-3987	ENSG00000223786_tss1	1.3	0.6	1	2.85	2.86	2.8	2.5	377567
chr20-1275-0:chr20-341-1:b	chr20-1275-0	chr20-341-1	chr20	49263287	49263787	-10111	FAM65C	-1279	ENSG00000234693_tss1	0.4	0.2	1	2.85	3.29	3.21	3.11	10111
chr20-1275-0:chr20-341-1	chr20-1275-0	chr20-341-1	chr20	49261999	49262499	-8823	FAM65C	0	ENSG00000234693_tss1	0.4	0.2	1	2.85	3.29	3.21	3.11	8823
chr2-4883-0:chr2-972-1:b	chr2-4883-0	chr2-972-1	chr2	213574145	213574645	-170830	ERBB4	53755	ENSG00000221388_tss1	0.1	0.2	1	2.84	2.16	2.5	2.08	170830
chr2-4883-0:chr2-972-1	chr2-4883-0	chr2-972-1	chr2	213572816	213573316	-169501	ERBB4	55084	ENSG00000221388_tss1	0.1	0.2	1	2.84	2.16	2.5	2.08	169501
chr11-2092-0:chr11-1095-1	chr11-2092-0	chr11-1095-1	chr11	86347408	86347908	35582	ME3	34957	ME3_tss2	0.3	0.4	1	2.84	2.81	1.59	1.48	35582
chr11-2092-0:chr11-1095-1:b	chr11-2092-0	chr11-1095-1	chr11	86350180	86350680	32810	ME3	32185	ME3_tss2	0.3	0.4	1	2.84	2.81	1.59	1.48	32810
chr13-261-0:chr13-1634-1	chr13-261-0	chr13-1634-1	chr13	30607712	30608283	-183176	UBL3	-9775	ENSG00000266505_tss1	0.6	0.7	1	2.83	2.36	1.41	2.26	183176
chr5-2846-0:chr5-1209-1	chr5-2846-0	chr5-1209-1	chr5	134791834	134792378	-4017	TIFAB	-3745	TIFAB_tss1	0.8	0.1	1	2.83	2.82	1.15	1.68	4017
chr2-5742-0:chr2-169-1	chr2-5742-0	chr2-169-1	chr2	238205140	238205640	46767	COL6A3	33184	COL6A3_tss1	0.1	0.3	1	2.83	2.87	3.43	3.33	46767
chr2-5742-0:chr2-169-1:b	chr2-5742-0	chr2-169-1	chr2	238208522	238209022	43385	COL6A3	29802	COL6A3_tss1	0.1	0.3	1	2.83	2.87	3.43	3.33	43385
chr6-1458-0:chr6-3021-1	chr6-1458-0	chr6-3021-1	chr6	38234427	38234927	329087	BTBD9	-59377	ENSG00000200706_tss1	0.2	0.3	0	2.83	3.18	1.99	1.45	329087
chr8-767-0:chr8-2813-1	chr8-767-0	chr8-2813-1	chr8	29464263	29465257	-256493	DUSP4	19114	ENSG00000280487_tss1	0.2	0.1	1	2.83	3.19	1.93	1.82	256493
chr2-859-0:chr2-5170-1	chr2-859-0	chr2-5170-1	chr2	33468127	33468627	-48173	LTBP1	103	LTBP1_tss3	0.5	0.3	1	2.82	2.37	1.97	1.43	48173
chr3-1580-0:chr3-2947-1	chr3-1580-0	chr3-2947-1	chr3	66491275	66491775	10532	LRIG1	-23219	LRIG1_tss4	0.3	0.1	1	2.82	2.68	1.68	2.18	10532
chr3-1580-0:chr3-2947-1:b	chr3-1580-0	chr3-2947-1	chr3	66493409	66493909	8398	LRIG1	-25353	LRIG1_tss4	0.3	0.1	1	2.82	2.68	1.68	2.18	8398
chr5-3290-0:chr5-736-1	chr5-3290-0	chr5-736-1	chr5	148442018	148443026	85	SH3TC2	0	ENSG00000250072_tss1	1.8	3.3	1	2.82	2.93	1.33	1.49	85
chr2-1753-0:chr2-4299-1	chr2-1753-0	chr2-4299-1	chr2	67092336	67092836	403657	MEIS1	15519	ENSG00000230355_tss1	0.4	0.4	0	2.82	2.93	2.85	2.99	403657
chr20-1445-0:chr20-180-1:b	chr20-1445-0	chr20-180-1	chr20	55402748	55403248	197061	TFAP2C	-41605	RNU6-929P_tss1	0.3	1.4	1	2.81	1.64	2.36	1.65	197061
chr20-1445-0:chr20-180-1	chr20-1445-0	chr20-180-1	chr20	55400999	55401499	195312	TFAP2C	-39856	RNU6-929P_tss1	0.3	1.4	0	2.81	1.64	2.36	1.65	195312
chr8-2348-0:chr8-1174-1	chr8-2348-0	chr8-1174-1	chr8	104196855	104197265	44074	BAALC	-12600	BAALC-AS1_tss1	0.4	0.2	1	2.81	2.09	1.57	1.82	44074
chr1-2237-0:chr1-4318-1	chr1-2237-0	chr1-4318-1	chr1	66902032	66902532	82213	PDE4B	-68855	PDE4B_tss11	0.2	0.1	1	2.81	2.89	2.06	1.87	82213
chr8-788-0:chr8-2793-1	chr8-788-0	chr8-2793-1	chr8	29630920	29631340	309351	TMEM66	-25095	ENSG00000253490_tss1	0.2	0.2	1	2.8	2.28	2.97	2.65	309351
chr12-2047-0:chr12-1575-1:b	chr12-2047-0	chr12-1575-1	chr12	76053843	76054343	-148675	KRR1	28534	ENSG00000258245_tss1	0.6	1.6	1	2.8	2.36	2.58	2.78	148675
chr12-2047-0:chr12-1575-1	chr12-2047-0	chr12-1575-1	chr12	76052409	76052909	-147241	KRR1	29968	ENSG00000258245_tss1	0.6	1.6	1	2.8	2.36	2.58	2.78	147241
chr22-512-0:chr22-619-1	chr22-512-0	chr22-619-1	chr22	33104683	33105209	-91855	TIMP3	-73499	RNA5SP497_tss1	0.6	0.3	1	2.8	2.6	2.17	1.74	91855
chr3-3167-0:chr3-1227-1	chr3-3167-0	chr3-1227-1	chr3	149060434	149060896	-9117	TM4SF18	-8233	TM4SF18_tss3	1.1	0.2	1	2.8	2.6	1.16	2	9117
chr8-1110-0:chr8-2441-1	chr8-1110-0	chr8-2441-1	chr8	42103150	42103650	-25419	IKBKB	17275	ENSG00000253408_tss1	0.1	0.1	1	2.8	2.62	2.63	2.96	25419
chr8-1110-0:chr8-2441-1:b	chr8-1110-0	chr8-2441-1	chr8	42104452	42104952	-24117	IKBKB	15973	ENSG00000253408_tss1	0.1	0.1	0	2.8	2.62	2.63	2.96	24117
chr12-113-0:chr12-3512-1	chr12-113-0	chr12-3512-1	chr12	3226307	3226807	40015	TSPAN9	7137	ENSG00000278469_tss1	0.1	0.5	1	2.8	2.75	2.81	2.47	40015
chr12-113-0:chr12-3510-1	chr12-113-0	chr12-3510-1	chr12	3232483	3232983	46191	TSPAN9	961	ENSG00000278469_tss1	0.1	0.2	1	2.8	2.75	2.57	2.63	46191
chr12-113-0:chr12-3511-1	chr12-113-0	chr12-3511-1	chr12	3229592	3230092	43300	TSPAN9	3852	ENSG00000278469_tss1	0.1	0.1	1	2.8	2.75	2.93	2.7	43300
chr9-416-0:chr9-2605-1:b	chr9-416-0	chr9-2605-1	chr9	19999407	19999907	-212640	SLC24A2	-31415	ENSG00000277711_tss1	0.3	0.3	1	2.8	2.87	2.05	1.69	212640
chr9-416-0:chr9-2605-1	chr9-416-0	chr9-2605-1	chr9	19998041	19998541	-211274	SLC24A2	-30049	ENSG00000277711_tss1	0.3	0.3	1	2.8	2.87	2.05	1.69	211274
chr18-1218-0:chr18-375-1	chr18-1218-0	chr18-375-1	chr18	59662816	59663284	-102058	RNF152	-37569	RPIAP1_tss1	0.2	0.1	1	2.79	2.14	1.87	2.02	102058
chr2-4781-0:chr2-1036-1	chr2-4781-0	chr2-1036-1	chr2	208130465	208131054	-98789	KLF7	3095	MIR1302-4_tss1	0.2	0.1	1	2.79	2.54	1.41	1.2	98789
chr18-1462-0:chr18-110-1	chr18-1462-0	chr18-110-1	chr18	71610075	71610575	204674	FBXO15	-20209	ENSG00000278902_tss1	0.1	0.5	0	2.79	2.93	2.93	2.88	204674
chr18-1462-0:chr18-110-1:b	chr18-1462-0	chr18-110-1	chr18	71612082	71612582	202667	FBXO15	-22216	ENSG00000278902_tss1	0.1	0.5	1	2.79	2.93	2.93	2.88	202667
chr5-1580-0:chr5-2557-1	chr5-1580-0	chr5-2557-1	chr5	76086005	76087162	-28218	F2RL1	27597	F2RL1_tss1	0.6	0.4	1	2.79	2.94	1.65	2.24	28218
chr10-1656-0:chr10-1504-1	chr10-1656-0	chr10-1504-1	chr10	72416092	72416800	-53915	PRF1	15760	ADAMTS14_tss1	0.3	0.3	1	2.78	2.58	2.11	2.43	53915
chr11-3221-0:chr11-35-1	chr11-3221-0	chr11-35-1	chr11	131971870	131972370	190759	NTM	38536	NTM_tss7	2.3	0.2	0	2.78	2.83	2.57	2.49	190759
chr11-3221-0:chr11-39-1	chr11-3221-0	chr11-39-1	chr11	131941835	131942715	160914	NTM	68191	NTM_tss7	2.3	1.3	1	2.78	2.83	4.08	4.57	160914
chr14-1427-0:chr14-759-1	chr14-1427-0	chr14-759-1	chr14	73104600	73105237	254439	DPF3	37243	DPF3_tss1	0.4	0.4	1	2.78	2.99	1.85	3.34	254439
chr10-1655-0:chr10-1505-1	chr10-1655-0	chr10-1505-1	chr10	72413013	72413571	-50761	PRF1	18989	ADAMTS14_tss1	0.4	0.2	1	2.78	3	1.64	1.1	50761
chr5-2844-0:chr5-1212-1	chr5-2844-0	chr5-1212-1	chr5	134769121	134769621	13667	C5orf20	13418	DCANP1_tss1	0.2	0.6	0	2.77	2.01	2.38	2.86	13667
chr5-2844-0:chr5-1212-1:b	chr5-2844-0	chr5-1212-1	chr5	134770278	134770778	12510	C5orf20	12261	DCANP1_tss1	0.2	0.6	1	2.77	2.01	2.38	2.86	12510
chr9-1541-0:chr9-1522-1	chr9-1541-0	chr9-1522-1	chr9	93822790	93823818	233535	SYK	45769	ENSG00000230537_tss1	0.2	0.3	1	2.77	2.45	1.69	2.58	233535
chr9-2018-0:chr9-1015-1	chr9-2018-0	chr9-1015-1	chr9	113353818	113354577	-12037	SVEP1	7179	ENSG00000232896_tss1	0.2	0.3	0	2.77	2.92	3.18	3.28	12037
chr4-2079-0:chr4-1612-1	chr4-2079-0	chr4-1612-1	chr4	112599497	112600203	-466702	C4orf32	-37846	ENSG00000248656_tss1	0.2	0.3	1	2.76	2.57	2.43	2.3	466702
chr4-2079-0:chr4-1611-1	chr4-2079-0	chr4-1611-1	chr4	112599603	112600103	-466699	C4orf32	-37952	ENSG00000248656_tss1	0.2	0.1	1	2.76	2.57	1.97	2.42	466699
chr4-2079-0:chr4-1611-1:b	chr4-2079-0	chr4-1611-1	chr4	112601082	112601582	-465220	C4orf32	-39431	ENSG00000248656_tss1	0.2	0.1	0	2.76	2.57	1.97	2.42	465220
chr13-1643-0:chr13-194-1	chr13-1643-0	chr13-194-1	chr13	108003755	108004255	515078	FAM155A	-30444	ENSG00000201847_tss1	0.2	0.4	1	2.75	2.61	1.75	2.17	515078
chr17-2196-0:chr17-703-1	chr17-2196-0	chr17-703-1	chr17	62735478	62735978	-77342	SMURF2	7633	MINOS1P2_tss1	0.3	0.3	1	2.75	2.67	1.28	1.31	77342
chr13-1627-0:chr13-204-1	chr13-1627-0	chr13-204-1	chr13	107903458	107903958	615375	FAM155A	69354	ENSG00000201847_tss1	0.8	1.2	1	2.75	2.69	2.91	2.9	615375
chr1-294-0:chr1-6266-1	chr1-294-0	chr1-6266-1	chr1	9260291	9260791	-34321	H6PD	1888	ENSG00000228526_tss1	0.7	4.8	1	2.74	3.1	2.9	2.65	34321
chr1-294-0:chr1-6266-1:b	chr1-294-0	chr1-6266-1	chr1	9261773	9262273	-32839	H6PD	406	ENSG00000228526_tss1	0.7	4.8	1	2.74	3.1	2.9	2.65	32839
chr1-5444-0:chr1-1279-1	chr1-5444-0	chr1-1279-1	chr1	203275783	203276283	1370	BTG2	-1164	BTG2_tss1	1.7	0.3	1	2.73	2.37	2.41	1.38	1370
chr6-1745-0:chr6-2686-1	chr6-1745-0	chr6-2686-1	chr6	47051181	47051681	-41332	GPR110	-41188	ADGRF1_tss6	0.2	0.2	1	2.73	2.39	3.54	3.51	41332
chr3-1890-0:chr3-2603-1	chr3-1890-0	chr3-2603-1	chr3	98693450	98693950	-73167	DCBLD2	5953	LINC00973_tss1	1.3	0.2	1	2.73	3.31	1.24	1.89	73167
chr3-1890-0:chr3-2602-1	chr3-1890-0	chr3-2602-1	chr3	98696233	98696733	-75950	DCBLD2	3170	LINC00973_tss1	1.3	0.2	1	2.73	3.31	1.65	2.18	75950
chr3-1890-0:chr3-2604-1:b	chr3-1890-0	chr3-2604-1	chr3	98691272	98691772	-70989	DCBLD2	8131	LINC00973_tss1	1.3	0.2	1	2.73	3.31	2.75	2.78	70989
chr3-1890-0:chr3-2604-1	chr3-1890-0	chr3-2604-1	chr3	98689840	98690340	-69557	DCBLD2	9563	LINC00973_tss1	1.3	0.2	1	2.73	3.31	2.75	2.78	69557
chr1-5528-0:chr1-1202-1	chr1-5528-0	chr1-1202-1	chr1	205262811	205263818	25742	TMCC2	27066	NUAK2_tss1	0.4	0.4	1	2.72	1.89	1.09	1.44	25742
chr10-464-0:chr10-2596-1	chr10-464-0	chr10-2596-1	chr10	17104908	17105395	-39506	CUBN	64442	CUBN_tss2	0.4	0.5	1	2.72	2.35	2.01	2.3	39506
chr17-2702-0:chr17-179-1	chr17-2702-0	chr17-179-1	chr17	77023637	77024137	2143	C1QTNF1	0	C1QTNF1-AS1_tss1	0.3	0.1	1	2.72	2.5	2.65	1.16	2143
chr17-2702-0:chr17-180-1	chr17-2702-0	chr17-180-1	chr17	77019952	77020884	168	C1QTNF1	0	C1QTNF1_tss2	0.3	0.1	1	2.72	2.5	3.28	2.32	168
chr12-2480-0:chr12-1259-1	chr12-2480-0	chr12-1259-1	chr12	89641573	89642013	103155	DUSP6	34050	RNU7-120P_tss1	0.2	0.1	1	2.72	2.54	1.46	1.24	103155
chr18-1438-0:chr18-128-1	chr18-1438-0	chr18-128-1	chr18	71282364	71282864	532385	FBXO15	99862	ENSG00000265380_tss1	0.3	0.1	1	2.72	2.56	3.09	3.49	532385
chr1-4268-0:chr1-2326-1	chr1-4268-0	chr1-2326-1	chr1	159859572	159860193	8177	CCDC19	7867	CFAP45_tss3	2	0.4	1	2.72	2.62	1.35	1.61	8177
chr10-3028-0:chr10-158-1	chr10-3028-0	chr10-158-1	chr10	126028599	126029541	78435	OAT	62365	OAT_tss1	0.2	0.5	1	2.72	2.63	3.34	3.35	78435
chr10-2193-0:chr10-960-1	chr10-2193-0	chr10-960-1	chr10	93073854	93074263	93514	PCGF5	-93314	PCGF5_tss3	0.5	0.3	1	2.72	2.87	2.36	2.5	93514
chr16-1064-0:chr16-1022-1	chr16-1064-0	chr16-1022-1	chr16	51670690	51671264	436870	LOC388276	8404	HNRNPA1P48_tss1	2.1	0.2	1	2.71	1.91	1.21	1.36	436870
chr10-1658-0:chr10-1503-1	chr10-1658-0	chr10-1503-1	chr10	72423794	72424954	-61843	PRF1	7606	ADAMTS14_tss1	0.1	0.4	1	2.71	2.32	1.92	1.55	61843
chrX-406-0:chrX-1662-1	chrX-406-0	chrX-1662-1	chrX	24352425	24353497	127133	ZFX	13430	ENSG00000264746_tss1	0.3	0.9	0	2.71	2.37	4.74	4.4	127133
chrX-397-0:chrX-1672-1	chrX-397-0	chrX-1672-1	chrX	24261007	24261431	35391	ZFX	43232	ENSG00000264184_tss1	0.1	0.2	1	2.71	2.78	2.52	1.85	35391
chr12-3256-0:chr12-478-1	chr12-3256-0	chr12-478-1	chr12	115356732	115357232	-235013	TBX3	10509	ENSG00000274879_tss1	0.6	0.2	1	2.71	2.88	2.02	1.74	235013
chr12-3256-0:chr12-479-1:b	chr12-3256-0	chr12-479-1	chr12	115353857	115354357	-232138	TBX3	13384	ENSG00000274879_tss1	0.6	0.9	1	2.71	2.88	3.55	2.55	232138
chr12-3256-0:chr12-479-1	chr12-3256-0	chr12-479-1	chr12	115352128	115352628	-230409	TBX3	15113	ENSG00000274879_tss1	0.6	0.9	1	2.71	2.88	3.55	2.55	230409
chr1-679-0:chr1-5892-1	chr1-679-0	chr1-5892-1	chr1	21639534	21640034	-22802	ECE1	-14042	ECE1_tss8	0.3	0.8	1	2.71	3.05	1.4	1.48	22802
chr8-786-0:chr8-2794-1	chr8-786-0	chr8-2794-1	chr8	29624450	29624950	315781	TMEM66	-18625	ENSG00000253490_tss1	0.3	0.2	1	2.7	3.1	2.51	3.3	315781
chr15-1952-0:chr15-351-1	chr15-1952-0	chr15-351-1	chr15	85859448	85859888	-64202	AKAP13	-701	ADAMTS7P4_tss2	0.4	0.7	1	2.69	1.5	1.53	2.08	64202
chr4-731-0:chr4-2978-1	chr4-731-0	chr4-2978-1	chr4	34182794	34183654	2062755	ARAP2	77096	ENSG00000248685_tss1	0.5	0.5	1	2.69	2.12	2.35	3.05	2062755
chr10-1768-0:chr10-1366-1	chr10-1768-0	chr10-1366-1	chr10	75666317	75666817	-4294	PLAU	2119	PLAU_tss1	1.3	4.2	1	2.69	2.58	2.97	2.8	4294
chr2-470-0:chr2-5539-1	chr2-470-0	chr2-5539-1	chr2	21635790	21636295	-369097	APOB	-16335	ENSG00000231204_tss3	0.2	0.1	1	2.69	2.84	1.9	1.26	369097
chr13-1645-0:chr13-194-1	chr13-1645-0	chr13-194-1	chr13	108014386	108015326	504227	FAM155A	-41075	ENSG00000201847_tss1	0.5	0.4	1	2.69	3	1.75	2.17	504227
chr11-902-0:chr11-2270-1	chr11-902-0	chr11-2270-1	chr11	34620992	34621627	-21278	EHF	21014	EHF_tss1	0.6	0.2	1	2.68	1.92	2.49	2.19	21278
chr10-1766-0:chr10-1367-1	chr10-1766-0	chr10-1367-1	chr10	75658700	75659454	-11784	PLAU	9482	PLAU_tss1	0.3	0.5	1	2.68	2.19	2.93	2.91	11784
chr18-1208-0:chr18-386-1	chr18-1208-0	chr18-386-1	chr18	59561375	59562306	-848	RNF152	0	RNF152_tss3	0.4	3.8	1	2.68	2.26	4.78	4.29	848
chr3-2549-0:chr3-1862-1	chr3-2549-0	chr3-1862-1	chr3	124602981	124603481	2913	ITGB5	2664	ITGB5_tss9	0.1	1.2	0	2.68	2.41	1.5	1.45	2913
chr3-2549-0:chr3-1862-1:b	chr3-2549-0	chr3-1862-1	chr3	124606304	124606804	120	ITGB5	0	ITGB5_tss10	0.1	1.2	1	2.68	2.41	1.5	1.45	120
chr10-728-0:chr10-2351-1	chr10-728-0	chr10-2351-1	chr10	30138460	30138890	-113942	SVIL	41507	ENSG00000237936_tss1	0.3	0.5	1	2.68	2.46	3.07	3.12	113942
chr12-2107-0:chr12-1521-1	chr12-2107-0	chr12-1521-1	chr12	76414393	76415256	10670	PHLDA1	9019	ENSG00000257453_tss1	2.8	1.8	1	2.68	2.5	2.49	1.9	10670
chr1-2307-0:chr1-4243-1	chr1-2307-0	chr1-4243-1	chr1	68788792	68789223	-90723	WLS	-40721	COX6B1P7_tss1	0.5	0.5	1	2.68	2.83	3.09	3.2	90723
chr20-1019-0:chr20-640-1	chr20-1019-0	chr20-640-1	chr20	39632150	39632650	-25057	TOP1	20196	RNU2-52P_tss1	0.6	1.8	1	2.68	2.99	3.67	3.89	25057
chr20-1019-0:chr20-640-1:b	chr20-1019-0	chr20-640-1	chr20	39635549	39636049	-21658	TOP1	16797	RNU2-52P_tss1	0.6	1.8	0	2.68	2.99	3.67	3.89	21658
chr12-2060-0:chr12-1568-1:b	chr12-2060-0	chr12-1568-1	chr12	76116425	76116925	-211257	KRR1	1397	ENSG00000264062_tss1	0.1	0.5	1	2.68	3.09	3.34	3.27	211257
chr12-2060-0:chr12-1568-1	chr12-2060-0	chr12-1568-1	chr12	76114609	76115109	-209441	KRR1	3213	ENSG00000264062_tss1	0.1	0.5	1	2.68	3.09	3.34	3.27	209441
chr21-598-0:chr21-273-1	chr21-598-0	chr21-273-1	chr21	39678111	39678763	34009	KCNJ15	-9632	KCNJ15_tss4	0.8	0.2	1	2.68	3.34	1.41	1.14	34009
chr4-544-0:chr4-3091-1	chr4-544-0	chr4-3091-1	chr4	24771821	24772267	-25040	SOD3	823	HNRNPA1P65_tss1	0.6	0.2	1	2.68	3.42	2.19	1.97	25040
chr7-3244-0:chr7-354-1	chr7-3244-0	chr7-354-1	chr7	138575826	138577011	7547	KIAA1549	-14615	RNU6-1272P_tss1	0.2	0.3	1	2.67	1.6	1.57	1.52	7547
chr8-609-0:chr8-2975-1	chr8-609-0	chr8-2975-1	chr8	24062099	24062808	-89099	ADAM28	-27506	ENSG00000253891_tss1	0.1	0.4	1	2.67	2.28	3.14	3.43	89099
chr7-2979-0:chr7-628-1	chr7-2979-0	chr7-628-1	chr7	129598447	129598908	-5877	UBE2H	-3914	ENSG00000199516_tss1	0.2	0.1	1	2.67	2.5	1.79	1.34	5877
chrX-313-0:chrX-1743-1	chrX-313-0	chrX-1743-1	chrX	19688858	19689440	-30	SH3KBP1	0	SH3KBP1_tss2	0.4	1.1	1	2.67	2.54	1.7	1.7	30
chr9-1547-0:chr9-1516-1	chr9-1547-0	chr9-1516-1	chr9	93893768	93894225	230181	AUH	-12424	ENSG00000229694_tss1	0.3	1.5	1	2.67	2.78	3.43	4.29	230181
chr2-5726-0:chr2-188-1:b	chr2-5726-0	chr2-188-1	chr2	238087457	238087957	93122	COPS8	-54717	ENSG00000224844_tss1	0	0.3	1	2.66	1.58	2.59	2.08	93122
chr2-5726-0:chr2-188-1	chr2-5726-0	chr2-188-1	chr2	238085054	238085554	90719	COPS8	-52314	ENSG00000224844_tss1	0	0.3	0	2.66	1.58	2.59	2.08	90719
chr11-2091-0:chr11-1095-1	chr11-2091-0	chr11-1095-1	chr11	86343783	86344283	39207	ME3	38582	ME3_tss2	0.5	0.4	1	2.66	1.73	1.59	1.48	39207
chr11-342-0:chr11-2830-1:b	chr11-342-0	chr11-2830-1	chr11	10396882	10397382	70209	ADM	-18062	AMPD3_tss4	0.2	0.3	1	2.66	1.86	2.72	1.94	70209
chr11-342-0:chr11-2830-1	chr11-342-0	chr11-2830-1	chr11	10395607	10396107	68934	ADM	-16787	AMPD3_tss4	0.2	0.3	0	2.66	1.86	2.72	1.94	68934
chr3-2337-0:chr3-2066-1	chr3-2337-0	chr3-2066-1	chr3	115724165	115724731	382092	GAP43	45369	LSAMP_tss3	0.3	0.4	1	2.66	2.18	3.32	3.17	382092
chr3-3526-0:chr3-947-1	chr3-3526-0	chr3-947-1	chr3	158846362	158847194	59662	IQCJ	-58899	IQCJ-SCHIP1_tss3	0.1	0.7	1	2.66	2.55	4.16	3.85	59662
chr3-3165-0:chr3-1229-1	chr3-3165-0	chr3-1229-1	chr3	149049856	149050356	1153	TM4SF18	760	TM4SF18_tss1	0.1	0.4	0	2.66	2.96	3.48	3.5	1153
chr3-3165-0:chr3-1229-1:b	chr3-3165-0	chr3-1229-1	chr3	149051364	149051864	-66	TM4SF18	0	TM4SF18_tss2	0.1	0.4	1	2.66	2.96	3.48	3.5	66
chr11-265-0:chr11-2911-1	chr11-265-0	chr11-2911-1	chr11	8853789	8854289	6863	ST5	0	ST5_tss24	0.4	0.4	1	2.65	1.74	2.04	1.81	6863
chr18-1463-0:chr18-108-1	chr18-1463-0	chr18-108-1	chr18	71617311	71617811	197438	FBXO15	-27445	ENSG00000278902_tss1	0.3	0.2	1	2.65	2.29	2.07	1.72	197438
chr18-1463-0:chr18-109-1	chr18-1463-0	chr18-109-1	chr18	71615409	71615848	199371	FBXO15	-25543	ENSG00000278902_tss1	0.3	1.2	1	2.65	2.29	4.67	4.71	199371
chr18-1446-0:chr18-125-1	chr18-1446-0	chr18-125-1	chr18	71350949	71351712	463669	FBXO15	31014	ENSG00000265380_tss1	0.1	1.5	0	2.65	2.62	1.87	1.91	463669
chr1-2880-0:chr1-3599-1:b	chr1-2880-0	chr1-3599-1	chr1	94712855	94713355	-9798	ARHGAP29	110	ENSG00000231363_tss1	0.1	2.4	1	2.65	2.68	2.42	2.48	9798
chr1-2880-0:chr1-3599-1	chr1-2880-0	chr1-3599-1	chr1	94711264	94711764	-8207	ARHGAP29	1701	ENSG00000231363_tss1	0.1	2.4	0	2.65	2.68	2.42	2.48	8207
chr6-1461-0:chr6-3021-1	chr6-1461-0	chr6-3021-1	chr6	38241012	38241754	322381	BTBD9	-65962	ENSG00000200706_tss1	0.2	0.3	1	2.65	3.05	1.99	1.45	322381
chr3-1013-0:chr3-3522-1	chr3-1013-0	chr3-3522-1	chr3	46036445	46037540	315	FYCO1	0	FYCO1_tss2	0.4	1.4	1	2.64	2.17	1.31	1.4	315
chr16-1073-0:chr16-1009-1	chr16-1073-0	chr16-1009-1	chr16	51914514	51915014	193083	LOC388276	-109039	LINC01571_tss2	0.7	0.5	1	2.64	2.46	2.47	2.3	193083
chr16-1073-0:chr16-1009-1:b	chr16-1073-0	chr16-1009-1	chr16	51916497	51916997	191100	LOC388276	-111022	LINC01571_tss2	0.7	0.5	0	2.64	2.46	2.47	2.3	191100
chr12-2082-0:chr12-1549-1	chr12-2082-0	chr12-1549-1	chr12	76244255	76244954	180890	PHLDA1	75040	ENSG00000258091_tss1	0.6	0.3	1	2.64	2.61	2.9	2.91	180890
chr4-1016-0:chr4-2650-1	chr4-1016-0	chr4-2650-1	chr4	54652852	54653268	-195277	LNX1	-85280	LNX1_tss6	0.3	0.2	1	2.64	2.7	2.29	2.64	195277
chr2-106-0:chr2-5898-1	chr2-106-0	chr2-5898-1	chr2	9340260	9340760	-6383	ASAP2	6135	ASAP2_tss1	0.4	0.2	1	2.64	3.01	1.65	1.77	6383
chr2-106-0:chr2-5898-1:b	chr2-106-0	chr2-5898-1	chr2	9341980	9342480	-4663	ASAP2	4415	ASAP2_tss1	0.4	0.2	1	2.64	3.01	1.65	1.77	4663
chr2-3842-0:chr2-2004-1:b	chr2-3842-0	chr2-2004-1	chr2	173113303	173113803	-145925	DLX2	66213	ENSG00000232555_tss1	0.4	2.1	1	2.63	2.17	1.96	1.78	145925
chr2-3842-0:chr2-2004-1	chr2-3842-0	chr2-2004-1	chr2	173111355	173111855	-143977	DLX2	68161	ENSG00000232555_tss1	0.4	2.1	1	2.63	2.17	1.96	1.78	143977
chr6-1736-0:chr6-2695-1	chr6-1736-0	chr6-2695-1	chr6	46966287	46966968	30213	GPR110	2742	ADGRF1_tss1	0.1	0.2	0	2.63	2.84	4.14	3.92	30213
chr20-1278-0:chr20-338-1	chr20-1278-0	chr20-338-1	chr20	49277807	49278777	-24866	FAM65C	-8068	ENSG00000234693_tss2	0.3	0.1	1	2.62	2.25	2.18	2.27	24866
chr2-392-0:chr2-5636-1	chr2-392-0	chr2-5636-1	chr2	19323840	19324355	232580	OSR1	-97114	LINC01376_tss1	2.1	0.3	1	2.62	2.3	2.33	2.35	232580
chr2-255-0:chr2-5751-1	chr2-255-0	chr2-5751-1	chr2	12906430	12906916	48310	TRIB2	-28937	MIR3125_tss1	0.2	0.8	1	2.62	2.54	4.28	4.14	48310
chr6-1705-0:chr6-2754-1:b	chr6-1705-0	chr6-2754-1	chr6	45559002	45559502	169339	RUNX2	-14495	ENSG00000261080_tss1	0.2	0.1	1	2.62	2.56	2.7	2.78	169339
chr6-1705-0:chr6-2754-1	chr6-1705-0	chr6-2754-1	chr6	45557701	45558201	168038	RUNX2	-13194	ENSG00000261080_tss1	0.2	0.1	1	2.62	2.56	2.7	2.78	168038
chr5-3289-0:chr5-736-1	chr5-3289-0	chr5-736-1	chr5	148439674	148440174	2683	SH3TC2	1804	MIR584_tss1	0.3	3.3	1	2.62	2.8	1.33	1.49	2683
chr9-2880-0:chr9-120-1	chr9-2880-0	chr9-120-1	chr9	137107398	137107874	102723	WDR5	-73507	ENSG00000273473_tss1	0.3	0.7	1	2.61	1.32	1.57	1.27	102723
chr1-4490-0:chr1-2102-1	chr1-4490-0	chr1-2102-1	chr1	168438681	168439181	74304	XCL2	-18232	QRSL1P1_tss1	0.3	0.1	1	2.61	2.13	2.29	2.89	74304
chr1-4490-0:chr1-2102-1:b	chr1-4490-0	chr1-2102-1	chr1	168440444	168440944	72541	XCL2	-19995	QRSL1P1_tss1	0.3	0.1	1	2.61	2.13	2.29	2.89	72541
chr12-2074-0:chr12-1555-1	chr12-2074-0	chr12-1555-1	chr12	76206065	76206565	219179	PHLDA1	-87744	ENSG00000264062_tss1	0.7	0.2	1	2.61	2.51	4.09	3.53	219179
chrX-666-0:chrX-1431-1	chrX-666-0	chrX-1431-1	chrX	43832244	43832845	206	NDP	0	NDP_tss1	0.7	0.6	0	2.6	2.06	2.8	2.72	206
chr1-4284-0:chr1-2307-1	chr1-4284-0	chr1-2307-1	chr1	160621246	160621676	-4376	SLAMF1	-4498	SLAMF1_tss1	0.1	0.1	0	2.6	2.25	1.29	1.45	4376
chr1-2641-0:chr1-3864-1:b	chr1-2641-0	chr1-3864-1	chr1	86083310	86083810	37108	CYR61	-18496	ENSG00000230285_tss1	0	0.6	1	2.6	2.46	1.88	1.43	37108
chr1-2641-0:chr1-3864-1	chr1-2641-0	chr1-3864-1	chr1	86081805	86082305	35603	CYR61	-16991	ENSG00000230285_tss1	0	0.6	0	2.6	2.46	1.88	1.43	35603
chr9-2230-0:chr9-811-1	chr9-2230-0	chr9-811-1	chr9	117670351	117670851	22096	TNFSF8	-3763	TNFSF8_tss1	0.3	0.5	1	2.6	2.96	2.52	1.77	22096
chr7-409-0:chr7-3287-1	chr7-409-0	chr7-3287-1	chr7	17572459	17573146	234496	AHR	25388	ENSG00000226598_tss1	0.2	0.2	1	2.59	2.36	1.93	2.52	234496
chr17-1391-0:chr17-1517-1	chr17-1391-0	chr17-1517-1	chr17	41625345	41625845	-1833	ETV4	-1662	ETV4_tss4	2.6	0.1	0	2.59	2.96	1.48	1.57	1833
chr17-1391-0:chr17-1518-1	chr17-1391-0	chr17-1518-1	chr17	41621741	41622241	763	ETV4	0	ENSG00000267747_tss1	2.6	1.1	1	2.59	2.96	2.17	2.13	763
chr17-1391-0:chr17-1518-1:b	chr17-1391-0	chr17-1518-1	chr17	41623625	41624125	-113	ETV4	0	ETV4_tss4	2.6	1.1	1	2.59	2.96	2.17	2.13	113
chr18-1080-0:chr18-537-1	chr18-1080-0	chr18-537-1	chr18	55875402	55876081	-13012	NEDD4L	-10401	NEDD4L_tss10	0.2	0.1	1	2.58	2.27	1.96	1.72	13012
chr22-511-0:chr22-621-1	chr22-511-0	chr22-621-1	chr22	33095385	33095885	-101166	TIMP3	-64201	RNA5SP497_tss1	0.1	0.3	0	2.58	2.27	3.32	3.34	101166
chr22-511-0:chr22-621-1:b	chr22-511-0	chr22-621-1	chr22	33097031	33097531	-99520	TIMP3	-65847	RNA5SP497_tss1	0.1	0.3	1	2.58	2.27	3.32	3.34	99520
chr3-2195-0:chr3-2223-1	chr3-2195-0	chr3-2223-1	chr3	111564893	111566000	-12580	PHLDB2	12028	PHLDB2_tss2	0.1	0.2	1	2.58	2.47	1.57	1.49	12580
chr17-2353-0:chr17-530-1	chr17-2353-0	chr17-530-1	chr17	66817890	66818670	119945	ABCA8	-23927	ENSG00000267250_tss1	0.2	0.3	1	2.58	2.66	3.6	3.32	119945
chr11-956-0:chr11-2229-1:b	chr11-956-0	chr11-2229-1	chr11	35576855	35577355	-25257	PAMR1	-25007	PAMR1_tss5	0.2	0.1	1	2.57	2.56	1.77	2.84	25257
chr11-956-0:chr11-2229-1	chr11-956-0	chr11-2229-1	chr11	35575278	35575778	-23680	PAMR1	-23430	PAMR1_tss5	0.2	0.1	1	2.57	2.56	1.77	2.84	23680
chr2-3563-0:chr2-2276-1	chr2-3563-0	chr2-2276-1	chr2	161061922	161062492	-5392	ITGB6	-5159	ITGB6_tss2	0.2	1	1	2.57	2.93	1.93	1.79	5392
chr8-1040-0:chr8-2516-1	chr8-1040-0	chr8-2516-1	chr8	40032070	40032705	21399	C8orf4	-13093	ENSG00000254143_tss1	0.5	0.5	1	2.57	3.02	1.7	2.51	21399
chr3-982-0:chr3-3550-1	chr3-982-0	chr3-3550-1	chr3	45260393	45260893	7127	TMEM158	6878	TMEM158_tss1	0.3	16.7	1	2.57	3.17	3.61	3.57	7127
chr3-982-0:chr3-3550-1:b	chr3-982-0	chr3-3550-1	chr3	45266566	45267066	954	TMEM158	705	TMEM158_tss1	0.3	16.7	1	2.57	3.17	3.61	3.57	954
chr9-1020-0:chr9-2014-1	chr9-1020-0	chr9-2014-1	chr9	72531844	72532733	96545	C9orf135	-32274	RN7SL570P_tss1	0.6	0.3	1	2.56	2.28	1.27	1.74	96545
chr4-114-0:chr4-3553-1	chr4-114-0	chr4-3553-1	chr4	3124006	3124506	47849	HTT	-879	HTT_tss3	1.3	0.4	1	2.56	2.31	2.35	3.45	47849
chr8-775-0:chr8-2804-1	chr8-775-0	chr8-2804-1	chr8	29522658	29523161	-314642	DUSP4	-33051	RPL17P33_tss1	0.5	0.5	1	2.56	2.69	3.88	3.82	314642
chr3-959-0:chr3-3575-1	chr3-959-0	chr3-3575-1	chr3	45106053	45106553	34682	CLEC3B	-29973	RNU5B-3P_tss1	2.8	0.6	1	2.56	3	2.09	2.27	34682
chr3-959-0:chr3-3577-1:b	chr3-959-0	chr3-3577-1	chr3	45098473	45098973	27102	CLEC3B	-22393	RNU5B-3P_tss1	2.8	0.7	0	2.56	3	2.58	2.27	27102
chr3-959-0:chr3-3577-1	chr3-959-0	chr3-3577-1	chr3	45096489	45096989	25118	CLEC3B	-20409	RNU5B-3P_tss1	2.8	0.7	1	2.56	3	2.58	2.27	25118
chr6-1661-0:chr6-2840-1:b	chr6-1661-0	chr6-2840-1	chr6	44010871	44011371	42768	C6orf223	-30133	ENSG00000265518_tss1	0.5	0.1	1	2.55	1.72	2.04	1.41	42768
chr6-1661-0:chr6-2840-1	chr6-1661-0	chr6-2840-1	chr6	44009331	44009831	41228	C6orf223	-28593	ENSG00000265518_tss1	0.5	0.1	1	2.55	1.72	2.04	1.41	41228
chr3-956-0:chr3-3578-1	chr3-956-0	chr3-3578-1	chr3	45082494	45082994	11123	CLEC3B	-6414	RNU5B-3P_tss1	0.4	0.3	1	2.55	1.97	2.58	2.36	11123
chr16-2010-0:chr16-82-1	chr16-2010-0	chr16-82-1	chr16	88276016	88276740	171700	BANP	-7625	ENSG00000261273_tss1	0.3	0.2	1	2.55	2.14	1.04	1.04	171700
chr16-2010-0:chr16-81-1	chr16-2010-0	chr16-81-1	chr16	88279742	88280242	175314	BANP	-11351	ENSG00000261273_tss1	0.3	0.1	1	2.55	2.14	1.55	1.31	175314
chr8-1060-0:chr8-2492-1	chr8-1060-0	chr8-2492-1	chr8	41013646	41014212	150580	SFRP1	114451	MIR548AO_tss1	0.4	0.3	1	2.55	2.25	2.73	2.99	150580
chr3-1519-0:chr3-3024-1	chr3-1519-0	chr3-3024-1	chr3	62906017	62906520	-45204	CADPS	5527	ENSG00000226082_tss1	0.3	0.2	0	2.55	2.33	2.09	1.59	45204
chr3-1519-0:chr3-3023-1	chr3-1519-0	chr3-3023-1	chr3	62908067	62908567	-47253	CADPS	3480	ENSG00000226082_tss1	0.3	0.4	0	2.55	2.33	2.76	2.57	47253
chr5-178-0:chr5-3889-1	chr5-178-0	chr5-3889-1	chr5	10720343	10720843	40747	DAP	40335	ENSG00000272324_tss1	0.3	1.3	1	2.55	2.82	1.56	1.67	40747
chr5-3845-0:chr5-235-1	chr5-3845-0	chr5-235-1	chr5	172901725	172902390	141534	BOD1	-5040	ENSG00000253141_tss2	0.9	0.8	1	2.55	2.88	1.22	1.92	141534
chr17-991-0:chr17-1959-1	chr17-991-0	chr17-1959-1	chr17	32504747	32505619	-21358	ACCN1	-1190	ENSG00000264990_tss1	0.1	0.3	1	2.54	2.68	1.41	1.67	21358
chr12-2484-0:chr12-1251-1	chr12-2484-0	chr12-1251-1	chr12	89740266	89740766	4432	DUSP6	4027	ENSG00000274021_tss1	0.3	15.7	1	2.53	2.38	2.67	2.56	4432
chr12-2468-0:chr12-1274-1	chr12-2468-0	chr12-1274-1	chr12	89548677	89549177	196021	DUSP6	126886	RNU7-120P_tss1	0.1	0.6	1	2.53	2.67	4.08	4.17	196021
chr12-2468-0:chr12-1274-1:b	chr12-2468-0	chr12-1274-1	chr12	89550846	89551346	193852	DUSP6	124717	RNU7-120P_tss1	0.1	0.6	1	2.53	2.67	4.08	4.17	193852
chr2-391-0:chr2-5637-1	chr2-391-0	chr2-5637-1	chr2	19321107	19321585	235331	OSR1	-94381	LINC01376_tss1	0.9	0.5	1	2.53	2.88	2.26	1.87	235331
chr7-553-0:chr7-3138-1	chr7-553-0	chr7-3138-1	chr7	23387384	23387994	-336	IGF2BP3	-61	IGF2BP3_tss3	0.5	1.6	1	2.52	1.16	2.13	2.09	336
chr5-1062-0:chr5-3050-1	chr5-1062-0	chr5-3050-1	chr5	56784022	56784595	-5672	ACTBL2	-5386	ACTBL2_tss1	0.3	0.4	1	2.52	2.35	1.32	1.67	5672
chr3-498-0:chr3-4105-1:b	chr3-498-0	chr3-4105-1	chr3	25503854	25504354	4304	RARB	-4053	RARB_tss4	1.2	0	0	2.52	2.39	1.97	2.24	4304
chr3-498-0:chr3-4105-1	chr3-498-0	chr3-4105-1	chr3	25499679	25500179	129	RARB	0	RARB_tss4	1.2	0	1	2.52	2.39	1.97	2.24	129
chr1-5287-0:chr1-1448-1:b	chr1-5287-0	chr1-1448-1	chr1	198747367	198747867	139262	PTPRC	48479	MIR181A1HG_tss1	0.2	0.2	1	2.52	2.53	3.44	3.69	139262
chr1-5287-0:chr1-1448-1	chr1-5287-0	chr1-1448-1	chr1	198745566	198746066	137461	PTPRC	50280	MIR181A1HG_tss1	0.2	0.2	1	2.52	2.53	3.44	3.69	137461
chr9-455-0:chr9-2558-1	chr9-455-0	chr9-2558-1	chr9	21682790	21683290	-119594	MTAP	11886	KHSRPP1_tss1	2.6	1.1	1	2.52	2.59	1.9	1.94	119594
chr9-455-0:chr9-2558-1:b	chr9-455-0	chr9-2558-1	chr9	21685006	21685506	-117378	MTAP	9670	KHSRPP1_tss1	2.6	1.1	1	2.52	2.59	1.9	1.94	117378
chr10-310-0:chr10-2747-1	chr10-310-0	chr10-2747-1	chr10	12749497	12749997	293950	CCDC3	17356	MIR548Q_tss1	0	0.1	1	2.51	2.21	1.3	1.56	293950
chr12-1122-0:chr12-2450-1	chr12-1122-0	chr12-2450-1	chr12	47898749	47899528	200631	RPAP3	-20277	ENSG00000257807_tss1	0.4	0.5	1	2.51	2.38	1.77	1.42	200631
chr12-1122-0:chr12-2449-1	chr12-1122-0	chr12-2449-1	chr12	47898928	47899428	200591	RPAP3	-20456	ENSG00000257807_tss1	0.4	0.3	1	2.51	2.38	2.06	2.27	200591
chr12-1122-0:chr12-2449-1:b	chr12-1122-0	chr12-2449-1	chr12	47901144	47901644	198375	RPAP3	-22672	ENSG00000257807_tss1	0.4	0.3	0	2.51	2.38	2.06	2.27	198375
chr4-3679-0:chr4-35-1	chr4-3679-0	chr4-35-1	chr4	189635960	189636512	571440	TRIML1	-1162	ENSG00000275826_tss1	0.3	0.5	1	2.51	2.64	3.19	2.98	571440
chr8-2959-0:chr8-488-1	chr8-2959-0	chr8-488-1	chr8	127845960	127846567	-275552	FAM84B	12734	PCAT1_tss1	0.6	0.9	1	2.5	2.05	1.8	1.3	275552
chr6-2843-0:chr6-1646-1	chr6-2843-0	chr6-1646-1	chr6	109265616	109266116	64325	SESN1	14548	ARMC2_tss3	0.2	0	1	2.5	2.53	2.21	1.66	64325
chr6-2843-0:chr6-1646-1:b	chr6-2843-0	chr6-1646-1	chr6	109268675	109269175	61266	SESN1	11489	ARMC2_tss3	0.2	0	1	2.5	2.53	2.21	1.66	61266
chr3-3415-0:chr3-1009-1	chr3-3415-0	chr3-1009-1	chr3	156529050	156529550	-14788	LEKR1	-529	PA2G4P4_tss1	0.1	1.2	1	2.5	2.71	2.16	2.04	14788
chr7-880-0:chr7-2898-1:b	chr7-880-0	chr7-2898-1	chr7	34021642	34022142	76742	BMPER	60147	BMPER_tss3	0.6	0.5	1	2.49	1.73	1.88	1.87	76742
chr7-880-0:chr7-2898-1	chr7-880-0	chr7-2898-1	chr7	34019267	34019767	74367	BMPER	62522	BMPER_tss3	0.6	0.5	1	2.49	1.73	1.88	1.87	74367
chr18-1171-0:chr18-448-1	chr18-1171-0	chr18-448-1	chr18	57735009	57735509	168012	PMAIP1	-49152	RNU6-567P_tss1	0.3	0.7	0	2.49	2.19	1.74	1.77	168012
chr18-1171-0:chr18-449-1	chr18-1171-0	chr18-449-1	chr18	57731052	57731922	164240	PMAIP1	-45195	RNU6-567P_tss1	0.3	0.2	1	2.49	2.19	2.39	2.71	164240
chr6-446-0:chr6-3944-1	chr6-446-0	chr6-3944-1	chr6	14001422	14001890	76233	RNF182	3262	ENSG00000233981_tss1	0.5	1.3	1	2.49	2.43	1.53	1.52	76233
chr2-1971-0:chr2-4069-1	chr2-1971-0	chr2-4069-1	chr2	72162356	72163065	207503	CYP26B1	48500	RPS20P10_tss1	0.2	0.3	1	2.49	2.93	2.16	2.72	207503
chr8-1032-0:chr8-2526-1	chr8-1032-0	chr8-2526-1	chr8	39957136	39957613	-53612	C8orf4	4076	ENSG00000253381_tss1	0.2	0.3	1	2.48	1.78	2.25	2.72	53612
chr4-3368-0:chr4-275-1:b	chr4-3368-0	chr4-275-1	chr4	177359427	177359927	118563	SPCS3	-111320	SPCS3_tss2	0.2	0.1	1	2.48	1.99	2.85	2.62	118563
chr4-3368-0:chr4-275-1	chr4-3368-0	chr4-275-1	chr4	177356908	177357408	116044	SPCS3	-108801	SPCS3_tss2	0.2	0.1	1	2.48	1.99	2.85	2.62	116044
chr8-582-0:chr8-2984-1	chr8-582-0	chr8-2984-1	chr8	23688464	23689168	23008	STC1	22657	STC1_tss1	0.2	0.5	1	2.48	2.09	3.09	2.67	23008
chr3-1944-0:chr3-2558-1	chr3-1944-0	chr3-2558-1	chr3	99594818	99595369	-47	FILIP1L	0	FILIP1L_tss3	1.7	7.1	1	2.48	2.45	1.95	1.99	47
chr3-1944-0:chr3-2557-1	chr3-1944-0	chr3-2557-1	chr3	99596884	99597384	-2088	FILIP1L	-1936	FILIP1L_tss3	1.7	0.3	1	2.48	2.45	2.29	2.01	2088
chr3-1343-0:chr3-3206-1	chr3-1343-0	chr3-3206-1	chr3	55219410	55220017	-218598	LRTM1	-7210	ENSG00000243572_tss1	0.5	0.2	1	2.48	2.81	2.95	2.15	218598
chr10-2635-0:chr10-573-1	chr10-2635-0	chr10-573-1	chr10	105499108	105499608	-2734	SH3PXD2A	6117	SH3PXD2A-AS1_tss1	0.4	0.3	1	2.47	1.66	2.39	2.53	2734
chr8-1106-0:chr8-2448-1	chr8-1106-0	chr8-2448-1	chr8	42064925	42065523	18	PLAT	0	PLAT_tss7	0.5	9	1	2.47	1.84	3.23	3.09	18
chr7-421-0:chr7-3277-1	chr7-421-0	chr7-3277-1	chr7	17702226	17703083	158666	SNX13	16091	ENSG00000228675_tss1	0.2	0.3	1	2.47	2.15	2.52	3.12	158666
chr3-3410-0:chr3-1011-1	chr3-3410-0	chr3-1011-1	chr3	156499256	156499756	-44582	LEKR1	28766	PA2G4P4_tss1	1	0.7	1	2.47	2.3	2.09	2.04	44582
chr20-722-0:chr20-925-1	chr20-722-0	chr20-925-1	chr20	30286957	30287457	23193	BCL2L1	-12938	ENSG00000236559_tss1	0.4	6.2	1	2.47	2.35	1.23	1.2	23193
chr6-1093-0:chr6-3361-1:b	chr6-1093-0	chr6-3361-1	chr6	30716838	30717338	-4757	IER3	1478	RN7SL353P_tss1	0.8	0.8	1	2.47	2.4	2.8	2.63	4757
chr6-1093-0:chr6-3361-1	chr6-1093-0	chr6-3361-1	chr6	30714910	30715410	-2829	IER3	-2585	IER3_tss1	0.8	0.8	1	2.47	2.4	2.8	2.63	2829
chr3-2404-0:chr3-2004-1	chr3-2404-0	chr3-2004-1	chr3	119888928	119889407	73796	GPR156	39761	ENSG00000206721_tss1	0.1	0.2	1	2.46	1.89	1.21	1.16	73796
chr8-3096-0:chr8-347-1	chr8-3096-0	chr8-347-1	chr8	131503722	131504245	-48077	ASAP1	-47939	ASAP1_tss12	0.1	0.2	1	2.46	2.36	1.15	1.18	48077
chr2-473-0:chr2-5534-1	chr2-473-0	chr2-5534-1	chr2	21674136	21674744	-407495	APOB	-54681	ENSG00000231204_tss3	0.2	0.2	0	2.46	2.38	2.33	2.2	407495
chr8-1501-0:chr8-2048-1	chr8-1501-0	chr8-2048-1	chr8	67070241	67070741	20355	CRH	-5708	TRIM55_tss2	0.4	0.2	1	2.46	2.45	1.86	1.34	20355
chr18-1443-0:chr18-126-1	chr18-1443-0	chr18-126-1	chr18	71314087	71314587	500662	FBXO15	68139	ENSG00000265380_tss1	0.2	0.5	1	2.46	2.71	3.52	3.07	500662
chr18-1443-0:chr18-126-1:b	chr18-1443-0	chr18-126-1	chr18	71316076	71316576	498673	FBXO15	66150	ENSG00000265380_tss1	0.2	0.5	0	2.46	2.71	3.52	3.07	498673
chr3-3411-0:chr3-1011-1	chr3-3411-0	chr3-1011-1	chr3	156501738	156502238	-42100	LEKR1	26284	PA2G4P4_tss1	0.5	0.7	1	2.46	3.05	2.09	2.04	42100
chr21-800-0:chr21-92-1	chr21-800-0	chr21-92-1	chr21	45622419	45622888	38070	ICOSLG	-1246	ENSG00000232124_tss1	0.9	0.7	1	2.45	1.49	2.59	3.03	38070
chr3-3412-0:chr3-1011-1	chr3-3412-0	chr3-1011-1	chr3	156505867	156506437	-37936	LEKR1	22085	PA2G4P4_tss1	0.9	0.7	1	2.45	2.34	2.09	2.04	37936
chr12-2042-0:chr12-1577-1	chr12-2042-0	chr12-1577-1	chr12	76034784	76035282	-129615	KRR1	-40957	ENSG00000257777_tss1	0.8	0.3	1	2.45	2.52	2.41	2.53	129615
chr11-267-0:chr11-2911-1	chr11-267-0	chr11-2911-1	chr11	8861332	8861832	-680	ST5	-430	ST5_tss26	0.4	0.4	1	2.45	3.08	2.04	1.81	680
chr10-460-0:chr10-2601-1	chr10-460-0	chr10-2601-1	chr10	17071532	17072409	-6325	CUBN	-45338	CUBN_tss1	0.6	0.2	1	2.44	1.9	1.48	1.04	6325
chr1-1917-0:chr1-4553-1	chr1-1917-0	chr1-4553-1	chr1	58862997	58863497	141735	OMA1	108375	OMA1_tss1	0.2	0.2	1	2.44	2.03	1.57	1.27	141735
chr1-1917-0:chr1-4554-1	chr1-1917-0	chr1-4554-1	chr1	58862984	58863597	141692	OMA1	108275	OMA1_tss1	0.2	0.7	1	2.44	2.03	1.89	1.71	141692
chr3-3733-0:chr3-731-1:b	chr3-3733-0	chr3-731-1	chr3	171594087	171594587	33199	TMEM212	17640	TMEM212-IT1_tss1	0.6	0.1	1	2.44	2.63	4.33	4.18	33199
chr3-3733-0:chr3-731-1	chr3-3733-0	chr3-731-1	chr3	171592194	171592694	31306	TMEM212	19533	TMEM212-IT1_tss1	0.6	0.1	1	2.44	2.63	4.33	4.18	31306
chr4-323-0:chr4-3399-1	chr4-323-0	chr4-3399-1	chr4	10296961	10297461	161773	ZNF518B	0	ENSG00000251338_tss1	0.1	0.1	0	2.43	1.85	1.43	1.33	161773
chr4-323-0:chr4-3399-1:b	chr4-323-0	chr4-3399-1	chr4	10298389	10298889	160345	ZNF518B	-1186	ENSG00000251338_tss1	0.1	0.1	1	2.43	1.85	1.43	1.33	160345
chr4-323-0:chr4-3400-1	chr4-323-0	chr4-3400-1	chr4	10296891	10297561	161758	ZNF518B	0	ENSG00000251338_tss1	0.1	0.6	0	2.43	1.85	3.3	3.31	161758
chr3-3387-0:chr3-1034-1	chr3-3387-0	chr3-1034-1	chr3	156106406	156107511	-68068	KCNAB1	57184	KCNAB1-AS1_tss1	0.3	0.1	1	2.43	1.89	2.24	1.93	68068
chr3-3170-0:chr3-1225-1	chr3-3170-0	chr3-1225-1	chr3	149084688	149085188	8561	TM4SF1	8312	TM4SF1_tss1	0.2	6.2	1	2.43	3.31	2.78	2.88	8561
chr15-868-0:chr15-1473-1	chr15-868-0	chr15-1473-1	chr15	52369084	52369520	35663	BCL2L10	4980	ENSG00000259178_tss1	0.2	0.2	1	2.42	1.74	2.17	1.04	35663
chr1-2434-0:chr1-4064-1	chr1-2434-0	chr1-4064-1	chr1	77836522	77836991	88470	AK5	73	AK5_tss7	0.4	1.1	1	2.42	2.29	4	3.94	88470
chr18-1459-0:chr18-112-1	chr18-1459-0	chr18-112-1	chr18	71590882	71591382	223867	FBXO15	-1016	ENSG00000278902_tss1	0.1	0.1	0	2.42	2.46	2.02	1.53	223867
chr18-1459-0:chr18-112-1:b	chr18-1459-0	chr18-112-1	chr18	71592162	71592662	222587	FBXO15	-2296	ENSG00000278902_tss1	0.1	0.1	1	2.42	2.46	2.02	1.53	222587
chr18-795-0:chr18-834-1	chr18-795-0	chr18-834-1	chr18	43343902	43344737	34055	SLC14A1	-16722	ENSG00000267193_tss2	0.3	0.3	1	2.42	2.56	2.42	1.96	34055
chr3-1321-0:chr3-3223-1	chr3-1321-0	chr3-3223-1	chr3	54973828	54974388	-12007	LRTM1	-11727	LRTM1_tss1	0.2	0.2	0	2.42	2.57	2.88	2.9	12007
chr17-2358-0:chr17-527-1	chr17-2358-0	chr17-527-1	chr17	66839500	66840000	98475	ABCA8	33788	ABCA8_tss1	0.1	0	1	2.41	2.03	2.12	2.99	98475
chr17-2358-0:chr17-527-1:b	chr17-2358-0	chr17-527-1	chr17	66840627	66841127	97348	ABCA8	32661	ABCA8_tss1	0.1	0	0	2.41	2.03	2.12	2.99	97348
chr2-2617-0:chr2-3443-1:b	chr2-2617-0	chr2-3443-1	chr2	106022697	106023197	-6823	FHL2	-6573	FHL2_tss3	0.3	0.1	1	2.41	2.73	1.75	1.6	6823
chr2-2617-0:chr2-3443-1	chr2-2617-0	chr2-3443-1	chr2	106019697	106020197	-3823	FHL2	-3573	FHL2_tss3	0.3	0.1	1	2.41	2.73	1.75	1.6	3823
chr2-856-0:chr2-5175-1	chr2-856-0	chr2-5175-1	chr2	33437002	33437502	77529	LTBP1	31228	LTBP1_tss3	0.2	0.8	1	2.41	2.73	3.43	3.44	77529
chr15-361-0:chr15-2024-1	chr15-361-0	chr15-2024-1	chr15	38330748	38331248	103541	TMCO5A	1347	ENSG00000259225_tss4	0.5	0.6	1	2.41	2.85	3.43	3.51	103541
chr19-1554-0:chr19-876-1	chr19-1554-0	chr19-876-1	chr19	42636105	42637018	10	POU2F2	0	POU2F2_tss5	0.4	2.7	1	2.41	2.97	3.6	3.74	10
chr5-3872-0:chr5-206-1	chr5-3872-0	chr5-206-1	chr5	173959264	173959764	-192021	MSX2	-14502	LINC01411_tss3	0.3	0.2	1	2.41	3.18	1.25	1.2	192021
chr5-3872-0:chr5-206-1:b	chr5-3872-0	chr5-206-1	chr5	173960430	173960930	-190855	MSX2	-15668	LINC01411_tss3	0.3	0.2	1	2.41	3.18	1.25	1.2	190855
chr1-385-0:chr1-6170-1	chr1-385-0	chr1-6170-1	chr1	11990198	11990698	-3963	KIAA2013	3565	PLOD1_tss1	0.4	0.2	1	2.4	1.21	1.82	1.43	3963
chr1-385-0:chr1-6170-1:b	chr1-385-0	chr1-6170-1	chr1	11991309	11991809	-3164	PLOD1	2454	PLOD1_tss1	0.4	0.2	1	2.4	1.21	1.82	1.43	3164
chr1-1922-0:chr1-4548-1	chr1-1922-0	chr1-4548-1	chr1	58898394	58898855	106358	OMA1	73017	OMA1_tss1	1.6	0.9	1	2.4	2.04	2.06	1.62	106358
chr1-1922-0:chr1-4547-1	chr1-1922-0	chr1-4547-1	chr1	58901304	58901804	103428	OMA1	70068	OMA1_tss1	1.6	0.2	0	2.4	2.04	2.58	2.63	103428
chr10-2739-0:chr10-454-1	chr10-2739-0	chr10-454-1	chr10	112086297	112086829	-21854	SMNDC1	-21842	SMNDC1_tss2	0.4	0.3	1	2.4	2.19	3.24	2.84	21854
chr2-2195-0:chr2-3843-1	chr2-2195-0	chr2-3843-1	chr2	86113579	86114079	843	ST3GAL5	594	ST3GAL5_tss5	0.5	1.3	1	2.4	2.33	2	2.01	843
chr2-2195-0:chr2-3843-1:b	chr2-2195-0	chr2-3843-1	chr2	86115556	86116056	225	ST3GAL5	0	ST3GAL5_tss7	0.5	1.3	1	2.4	2.33	2	2.01	225
chr9-2267-0:chr9-786-1	chr9-2267-0	chr9-786-1	chr9	118353663	118354163	449817	DEC1	142509	ENSG00000274755_tss1	0.7	0.2	1	2.39	2.14	2.09	1.84	449817
chr17-2331-0:chr17-553-1	chr17-2331-0	chr17-553-1	chr17	66395518	66396341	57691	WIPI1	0	ARSG_tss4	0.5	0.4	1	2.39	2.84	2.11	2.61	57691
chr5-1053-0:chr5-3055-1	chr5-1053-0	chr5-3055-1	chr5	56662494	56662994	115892	ACTBL2	27894	ENSG00000250961_tss1	0.2	0.1	1	2.38	1.56	1.26	1.65	115892
chr5-1053-0:chr5-3055-1:b	chr5-1053-0	chr5-3055-1	chr5	56663755	56664255	114631	ACTBL2	26633	ENSG00000250961_tss1	0.2	0.1	1	2.38	1.56	1.26	1.65	114631
chr8-2670-0:chr8-807-1	chr8-2670-0	chr8-807-1	chr8	119849725	119850338	114091	TNFRSF11B	-75285	RPS26P35_tss1	0.1	0.7	1	2.38	1.91	2.4	1.51	114091
chr8-2670-0:chr8-806-1	chr8-2670-0	chr8-806-1	chr8	119852147	119852647	111725	TNFRSF11B	-77707	RPS26P35_tss1	0.1	0.1	0	2.38	1.91	1.18	2.09	111725
chr2-4535-0:chr2-1223-1	chr2-4535-0	chr2-1223-1	chr2	201630131	201630653	-45876	BZW1	-3100	AOX2P_tss5	0.3	0.7	1	2.38	2.18	2.99	3.48	45876
chr6-1459-0:chr6-3021-1	chr6-1459-0	chr6-3021-1	chr6	38237837	38238337	325677	BTBD9	-62787	ENSG00000200706_tss1	0.1	0.3	0	2.38	2.2	1.99	1.45	325677
chr9-1436-0:chr9-1627-1:b	chr9-1436-0	chr9-1627-1	chr9	89886651	89887151	123343	C9orf170	-11286	ENSG00000212421_tss1	0.4	0.3	0	2.38	2.29	2.17	1.76	123343
chr9-1436-0:chr9-1627-1	chr9-1436-0	chr9-1627-1	chr9	89884766	89885266	121458	C9orf170	-9401	ENSG00000212421_tss1	0.4	0.3	1	2.38	2.29	2.17	1.76	121458
chr3-4326-0:chr3-259-1	chr3-4326-0	chr3-259-1	chr3	189835623	189836123	2845	LEPREL1	-1186	P3H2_tss7	0	0.4	1	2.38	2.38	2.71	2.95	2845
chr3-4326-0:chr3-259-1:b	chr3-4326-0	chr3-259-1	chr3	189838748	189839248	-90	LEPREL1	0	P3H2-AS1_tss1	0	0.4	1	2.38	2.38	2.71	2.95	90
chr12-2049-0:chr12-1574-1:b	chr12-2049-0	chr12-1574-1	chr12	76061354	76061854	-156186	KRR1	21023	ENSG00000258245_tss1	0.4	0.3	0	2.38	2.4	2.75	3.52	156186
chr12-2049-0:chr12-1574-1	chr12-2049-0	chr12-1574-1	chr12	76059058	76059558	-153890	KRR1	23319	ENSG00000258245_tss1	0.4	0.3	1	2.38	2.4	2.75	3.52	153890
chr3-2178-0:chr3-2247-1	chr3-2178-0	chr3-2247-1	chr3	111312924	111313497	972	ZBED2	794	ZBED2_tss1	0.2	0.4	1	2.38	2.47	1.91	2.05	972
chr4-2970-0:chr4-631-1	chr4-2970-0	chr4-631-1	chr4	153179678	153180178	90030	FBXW7	5420	RN7SL446P_tss1	0.3	0.2	1	2.37	1.97	1.78	1.86	90030
chr4-2970-0:chr4-631-1:b	chr4-2970-0	chr4-631-1	chr4	153181133	153181633	88575	FBXW7	3965	RN7SL446P_tss1	0.3	0.2	1	2.37	1.97	1.78	1.86	88575
chr3-2203-0:chr3-2209-1	chr3-2203-0	chr3-2209-1	chr3	111792685	111793185	-12246	C3orf52	11998	C3orf52_tss1	0	0.3	0	2.37	2.17	2.14	3.1	12246
chr3-2203-0:chr3-2209-1:b	chr3-2203-0	chr3-2209-1	chr3	111793932	111794432	-10999	C3orf52	10751	C3orf52_tss1	0	0.3	1	2.37	2.17	2.14	3.1	10999
chr2-864-0:chr2-5167-1	chr2-864-0	chr2-5167-1	chr2	33580862	33581362	64398	LTBP1	-22897	RNA5SP92_tss1	0.1	0.2	1	2.37	2.32	1.57	1.68	64398
chr2-4380-0:chr2-1406-1	chr2-4380-0	chr2-1406-1	chr2	192500421	192500921	-42181	OBFC2A	41874	NABP1_tss1	0.5	3.7	1	2.36	1.87	1.95	1.76	42181
chr2-4380-0:chr2-1406-1:b	chr2-4380-0	chr2-1406-1	chr2	192503305	192503805	-39297	OBFC2A	38990	NABP1_tss1	0.5	3.7	1	2.36	1.87	1.95	1.76	39297
chr12-2058-0:chr12-1569-1:b	chr12-2058-0	chr12-1569-1	chr12	76100705	76101205	-195537	KRR1	-8109	ENSG00000258088_tss1	0.4	0.5	1	2.36	1.91	4.59	4.65	195537
chr12-2058-0:chr12-1569-1	chr12-2058-0	chr12-1569-1	chr12	76098277	76098777	-193109	KRR1	-5681	ENSG00000258088_tss1	0.4	0.5	1	2.36	1.91	4.59	4.65	193109
chr14-722-0:chr14-1383-1	chr14-722-0	chr14-1383-1	chr14	52006577	52007451	51160	FRMD6	13928	FRMD6_tss2	0.4	0.2	1	2.36	2.22	1.31	2.48	51160
chr12-2071-0:chr12-1560-1	chr12-2071-0	chr12-1560-1	chr12	76178321	76178821	246923	PHLDA1	-60000	ENSG00000264062_tss1	0.2	0.5	1	2.36	2.32	5.29	5.27	246923
chr12-2071-0:chr12-1560-1:b	chr12-2071-0	chr12-1560-1	chr12	76180543	76181043	244701	PHLDA1	-62222	ENSG00000264062_tss1	0.2	0.5	0	2.36	2.32	5.29	5.27	244701
chr5-1279-0:chr5-2872-1	chr5-1279-0	chr5-2872-1	chr5	66600577	66601077	-108200	CD180	-36727	ENSG00000251206_tss1	0.1	0.2	1	2.35	1.95	1.5	1.66	108200
chr5-1279-0:chr5-2874-1	chr5-1279-0	chr5-2874-1	chr5	66597084	66597595	-104712	CD180	-33234	ENSG00000251206_tss1	0.1	0.2	1	2.35	1.95	2.09	2.04	104712
chr10-2213-0:chr10-941-1	chr10-2213-0	chr10-941-1	chr10	93373020	93373802	19338	PPP1R3C	19010	PPP1R3C_tss1	1.2	0.9	1	2.35	1.99	1.62	1.76	19338
chr8-2549-0:chr8-947-1	chr8-2549-0	chr8-947-1	chr8	116990419	116991095	-309529	TRPS1	43910	RNA5SP276_tss1	0.2	0.5	1	2.35	2.42	2.55	3.5	309529
chr2-2196-0:chr2-3842-1:b	chr2-2196-0	chr2-3842-1	chr2	86118067	86118567	-2160	ST3GAL5	-1664	ST3GAL5-AS1_tss1	1.7	0	1	2.35	2.52	1.33	1.26	2160
chr2-2196-0:chr2-3842-1	chr2-2196-0	chr2-3842-1	chr2	86116002	86116502	-95	ST3GAL5	0	ST3GAL5-AS1_tss1	1.7	0	1	2.35	2.52	1.33	1.26	95
chr2-2196-0:chr2-3843-1	chr2-2196-0	chr2-3843-1	chr2	86115456	86116602	2	ST3GAL5	0	ST3GAL5_tss6	1.7	1.3	1	2.35	2.52	2	2.01	2
chr9-72-0:chr9-2902-1	chr9-72-0	chr9-2902-1	chr9	3768442	3768942	168497	GLIS3	-78816	ENSG00000226669_tss1	0.2	0.2	1	2.35	2.6	3.24	3.1	168497
chr9-72-0:chr9-2902-1:b	chr9-72-0	chr9-2902-1	chr9	3769831	3770331	167108	GLIS3	-80205	ENSG00000226669_tss1	0.2	0.2	1	2.35	2.6	3.24	3.1	167108
chr8-1066-0:chr8-2488-1	chr8-1066-0	chr8-2488-1	chr8	41053963	41054364	110346	SFRP1	74299	MIR548AO_tss1	0.1	0.9	1	2.35	2.78	1.55	1.48	110346
chr13-269-0:chr13-1628-1	chr13-269-0	chr13-1628-1	chr13	30699555	30700055	181358	KATNAL1	-16550	LINC00365_tss1	0.1	0.1	1	2.34	1.26	1.88	2.03	181358
chr13-269-0:chr13-1628-1:b	chr13-269-0	chr13-1628-1	chr13	30701144	30701644	179769	KATNAL1	-18139	LINC00365_tss1	0.1	0.1	0	2.34	1.26	1.88	2.03	179769
chr7-1051-0:chr7-2741-1	chr7-1051-0	chr7-2741-1	chr7	41547077	41547577	192880	INHBA	184586	INHBA_tss1	0	0.1	0	2.34	2.39	4.37	4.29	192880
chr7-1051-0:chr7-2741-1:b	chr7-1051-0	chr7-2741-1	chr7	41550875	41551375	189082	INHBA	180788	INHBA_tss1	0	0.1	1	2.34	2.39	4.37	4.29	189082
chr7-3049-0:chr7-570-1	chr7-3049-0	chr7-570-1	chr7	130928951	130929399	-40645	MKLN1	-1602	ENSG00000233287_tss1	0.2	0.2	1	2.34	2.48	1.26	1.39	40645
chr4-2077-0:chr4-1612-1	chr4-2077-0	chr4-1612-1	chr4	112597476	112597976	-468826	C4orf32	-35825	ENSG00000248656_tss1	0.2	0.3	0	2.34	2.8	2.43	2.3	468826
chr20-164-0:chr20-1443-1	chr20-164-0	chr20-1443-1	chr20	4432108	4432931	-202798	ADRA1D	-19788	ENSG00000236387_tss1	0.1	1.7	1	2.33	1.54	6.06	5.93	202798
chr5-3846-0:chr5-232-1	chr5-3846-0	chr5-232-1	chr5	172939924	172940424	103417	BOD1	-43239	ENSG00000253141_tss2	0.1	0.1	1	2.33	1.75	1.14	1.49	103417
chr5-3846-0:chr5-232-1:b	chr5-3846-0	chr5-232-1	chr5	172942576	172943076	100765	BOD1	-45891	ENSG00000253141_tss2	0.1	0.1	1	2.33	1.75	1.14	1.49	100765
chr20-1458-0:chr20-166-1	chr20-1458-0	chr20-166-1	chr20	55639440	55639940	201708	BMP7	-9594	ENSG00000238644_tss1	0.1	0.1	0	2.33	2.18	3.39	3.27	201708
chr20-1458-0:chr20-166-1:b	chr20-1458-0	chr20-166-1	chr20	55642031	55642531	199117	BMP7	-12185	ENSG00000238644_tss1	0.1	0.1	0	2.33	2.18	3.39	3.27	199117
chr1-2230-0:chr1-4325-1:b	chr1-2230-0	chr1-4325-1	chr1	66799346	66799846	1804	PDE4B	-1659	PDE4B_tss7	2.6	1	0	2.33	2.21	1.14	1.31	1804
chr1-2230-0:chr1-4325-1	chr1-2230-0	chr1-4325-1	chr1	66797460	66797960	24	PDE4B	0	PDE4B_tss7	2.6	1	1	2.33	2.21	1.14	1.31	24
chr1-2230-0:chr1-4324-1	chr1-2230-0	chr1-4324-1	chr1	66801814	66802314	4272	PDE4B	-4127	PDE4B_tss7	2.6	0.4	1	2.33	2.21	2.3	1.48	4272
chr3-4172-0:chr3-392-1	chr3-4172-0	chr3-392-1	chr3	185449373	185449873	89296	IGF2BP2	-3341	IGF2BP2-AS1_tss4	0.4	0.7	1	2.33	2.34	1.19	1.18	89296
chr11-340-0:chr11-2834-1	chr11-340-0	chr11-2834-1	chr11	10373319	10373819	46646	ADM	5002	AMPD3_tss4	0.1	0.2	1	2.33	2.34	2.21	1.69	46646
chr3-3347-0:chr3-1071-1	chr3-3347-0	chr3-1071-1	chr3	154797733	154798342	-41	MME	0	MME_tss3	3.1	1	1	2.33	2.55	1.76	2.05	41
chr15-1496-0:chr15-794-1	chr15-1496-0	chr15-794-1	chr15	72093868	72094368	-8775	NR2E3	8527	NR2E3_tss2	0.1	0.1	1	2.33	2.74	1.82	1.79	8775
chr5-2845-0:chr5-1211-1	chr5-2845-0	chr5-1211-1	chr5	134773164	134774095	9409	C5orf20	8944	DCANP1_tss1	0.3	0.4	1	2.33	3.03	2.89	3.12	9409
chr2-2840-0:chr2-3113-1	chr2-2840-0	chr2-3113-1	chr2	114576023	114576460	-61841	SLC35F5	12237	ENSG00000244063_tss1	0.9	0.6	1	2.32	1.63	2.52	2.01	61841
chr5-3103-0:chr5-947-1	chr5-3103-0	chr5-947-1	chr5	141892312	141892812	101164	FGF1	21099	ENSG00000280643_tss1	0.8	0.3	1	2.32	2.09	2.29	2.47	101164
chr5-3103-0:chr5-949-1	chr5-3103-0	chr5-949-1	chr5	141864250	141864750	129226	FGF1	49161	ENSG00000280643_tss1	0.8	0.3	1	2.32	2.09	3.73	3.76	129226
chr5-3103-0:chr5-949-1:b	chr5-3103-0	chr5-949-1	chr5	141866234	141866734	127242	FGF1	47177	ENSG00000280643_tss1	0.8	0.3	1	2.32	2.09	3.73	3.76	127242
chr14-721-0:chr14-1384-1	chr14-721-0	chr14-1384-1	chr14	51999822	52000490	44302	FRMD6	-10240	RNU6-1291P_tss1	0.3	1.6	1	2.32	2.11	1.67	1.11	44302
chr12-2094-0:chr12-1534-1	chr12-2094-0	chr12-1534-1	chr12	76346796	76347738	78227	PHLDA1	4173	RN7SL734P_tss1	0.2	0.9	1	2.32	2.34	3.58	4.23	78227
chr15-1368-0:chr15-926-1	chr15-1368-0	chr15-926-1	chr15	68681923	68682423	-39107	ITGA11	-24063	ITGA11_tss4	0.2	0.1	0	2.32	2.41	1.59	1.58	39107
chr18-1224-0:chr18-371-1	chr18-1224-0	chr18-371-1	chr18	59696863	59697718	131328	PIGN	-71616	RPIAP1_tss1	0.2	1.1	1	2.32	2.44	3.74	3.18	131328
chr9-2274-0:chr9-772-1	chr9-2274-0	chr9-772-1	chr9	118453596	118454096	-462224	PAPPA	42576	ENSG00000274755_tss1	1	0	1	2.32	2.56	1.69	2.82	462224
chr12-2104-0:chr12-1522-1	chr12-2104-0	chr12-1522-1	chr12	76404358	76404952	20839	PHLDA1	19323	ENSG00000257453_tss1	0.3	0.3	1	2.32	2.58	3.15	3.25	20839
chrX-68-0:chrX-2000-1	chrX-68-0	chrX-2000-1	chrX	8725335	8726354	-25617	KAL1	-25108	KAL1_tss3	0.5	0.2	0	2.32	2.65	1.6	1.55	25617
chr11-3182-0:chr11-79-1	chr11-3182-0	chr11-79-1	chr11	130969008	130970125	-183162	SNX19	11786	ENSG00000221516_tss1	0.3	0.1	1	2.31	2.13	1.68	1.52	183162
chr11-3199-0:chr11-64-1	chr11-3199-0	chr11-64-1	chr11	131618588	131619329	-160541	NTM	22204	ENSG00000271624_tss1	0.5	0.6	1	2.31	2.38	3.01	2.78	160541
chr8-3062-0:chr8-373-1	chr8-3062-0	chr8-373-1	chr8	130709137	130709637	89747	GSDMC	-13212	ENSG00000254223_tss1	0.2	0.3	1	2.31	2.98	2.27	2.5	89747
chr8-3062-0:chr8-373-1:b	chr8-3062-0	chr8-373-1	chr8	130710303	130710803	88581	GSDMC	-14378	ENSG00000254223_tss1	0.2	0.3	0	2.31	2.98	2.27	2.5	88581
chr1-5921-0:chr1-857-1	chr1-5921-0	chr1-857-1	chr1	218633606	218634076	114265	TGFB2	-17638	TGFB2-OT1_tss1	0.2	0.2	1	2.3	2.06	2.7	2.27	114265
chr17-2194-0:chr17-704-1	chr17-2194-0	chr17-704-1	chr17	62728618	62729774	-70810	SMURF2	13837	MINOS1P2_tss1	1.1	0.8	1	2.3	2.09	1.35	1.58	70810
chr1-2229-0:chr1-4327-1	chr1-2229-0	chr1-4327-1	chr1	66789698	66790198	-7738	PDE4B	6214	PDE4B_tss6	0.1	0.2	0	2.3	2.09	3.12	2.43	7738
chr11-1069-0:chr11-2157-1	chr11-1069-0	chr11-2157-1	chr11	44590792	44591292	3902	CD82	3337	CD82_tss3	0.4	0.2	1	2.3	2.3	1.54	1.46	3902
chrX-689-0:chrX-1403-1	chrX-689-0	chrX-1403-1	chrX	45183946	45184660	-124157	CXorf36	-4243	ENSG00000229491_tss2	0.1	0.2	1	2.3	2.42	2.63	3.07	124157
chr6-1753-0:chr6-2678-1	chr6-1753-0	chr6-2678-1	chr6	47114118	47114692	-104306	GPR110	-104125	ADGRF1_tss6	0.2	1.7	0	2.3	2.71	4.93	4.12	104306
chr14-1292-0:chr14-891-1	chr14-1292-0	chr14-891-1	chr14	69161984	69162478	95729	ZFP36L1	-2177	ENSG00000242941_tss1	0.5	1.1	1	2.29	1.29	1.65	1.15	95729
chr5-1847-0:chr5-2275-1:b	chr5-1847-0	chr5-2275-1	chr5	88339746	88340246	-140074	MEF2C	-78054	MEF2C-AS1_tss5	0.1	0.1	0	2.29	2.04	1.91	1.01	140074
chr5-1847-0:chr5-2275-1	chr5-1847-0	chr5-2275-1	chr5	88338298	88338798	-138626	MEF2C	-76606	MEF2C-AS1_tss5	0.1	0.1	0	2.29	2.04	1.91	1.01	138626
chr3-3461-0:chr3-982-1	chr3-3461-0	chr3-982-1	chr3	157212562	157213062	483	VEPH1	234	VEPH1_tss7	0.1	0.9	0	2.29	2.08	1.54	1.44	483
chr3-3435-0:chr3-996-1	chr3-3435-0	chr3-996-1	chr3	156846153	156847232	25763	CCNL1	-5360	LINC00880_tss1	0.3	0.7	1	2.29	2.08	2.23	2.45	25763
chr19-1551-0:chr19-877-1	chr19-1551-0	chr19-877-1	chr19	42615435	42615935	11051	POU2F2	5105	POU2F2_tss2	0.5	1.7	1	2.29	2.15	2.71	2.54	11051
chr11-1251-0:chr11-1952-1:b	chr11-1251-0	chr11-1952-1	chr11	58942187	58942687	2473	DTX4	-2222	DTX4_tss2	0.2	0.2	1	2.29	2.17	3.54	3.24	2473
chr11-1251-0:chr11-1952-1	chr11-1251-0	chr11-1952-1	chr11	58939101	58939601	449	DTX4	-198	DTX4_tss1	0.2	0.2	1	2.29	2.17	3.54	3.24	449
chr3-1346-0:chr3-3204-1	chr3-1346-0	chr3-3204-1	chr3	55236335	55236748	-235426	LRTM1	-24135	ENSG00000243572_tss1	0.1	0.2	1	2.29	2.2	2.29	2.49	235426
chr15-1477-0:chr15-819-1:b	chr15-1477-0	chr15-819-1	chr15	71567441	71567941	133904	THSD4	66111	ENSG00000212664_tss1	0.4	0.7	1	2.29	2.23	2.79	2.57	133904
chr15-1477-0:chr15-819-1	chr15-1477-0	chr15-819-1	chr15	71565226	71565726	131689	THSD4	68326	ENSG00000212664_tss1	0.4	0.7	1	2.29	2.23	2.79	2.57	131689
chr4-1669-0:chr4-2051-1	chr4-1669-0	chr4-2051-1	chr4	87764764	87765264	5263	SLC10A6	5014	SLC10A6_tss1	0.1	1.1	0	2.29	2.27	3.36	3.28	5263
chr18-1219-0:chr18-374-1	chr18-1219-0	chr18-374-1	chr18	59665910	59666438	-105182	RNF152	-40663	RPIAP1_tss1	0.5	0.7	1	2.29	2.81	1.56	1.11	105182
chr20-1012-0:chr20-656-1	chr20-1012-0	chr20-656-1	chr20	38479709	38480588	837350	MAFB	-65346	ENSG00000229976_tss1	0.3	0.1	1	2.28	2.37	1.32	2.01	837350
chr2-2656-0:chr2-3401-1	chr2-2656-0	chr2-3401-1	chr2	108978682	108979182	-15488	SULT1C4	4391	ENSG00000271070_tss1	0.1	0.2	1	2.28	2.52	2.16	2.62	15488
chr2-2656-0:chr2-3401-1:b	chr2-2656-0	chr2-3401-1	chr2	108981204	108981704	-12966	SULT1C4	1869	ENSG00000271070_tss1	0.1	0.2	0	2.28	2.52	2.16	2.62	12966
chr4-543-0:chr4-3093-1	chr4-543-0	chr4-3093-1	chr4	24765591	24766048	-31265	SOD3	3624	ENSG00000251638_tss1	0.2	0.3	1	2.27	2.08	2.58	2.49	31265
chr12-2099-0:chr12-1527-1	chr12-2099-0	chr12-1527-1	chr12	76371600	76372100	53644	PHLDA1	5696	ENSG00000258077_tss2	3.9	1.9	1	2.27	2.16	2.28	1.88	53644
chr12-2099-0:chr12-1527-1:b	chr12-2099-0	chr12-1527-1	chr12	76373034	76373534	52210	PHLDA1	4262	ENSG00000258077_tss2	3.9	1.9	1	2.27	2.16	2.28	1.88	52210
chr19-1234-0:chr19-1220-1	chr19-1234-0	chr19-1220-1	chr19	35453074	35453574	1629	ZNF792	1380	ZNF792_tss2	0.4	2.3	1	2.27	2.41	2.11	2.05	1629
chr19-1234-0:chr19-1220-1:b	chr19-1234-0	chr19-1220-1	chr19	35454578	35455078	125	ZNF792	0	ZNF792_tss2	0.4	2.3	1	2.27	2.41	2.11	2.05	125
chr14-1284-0:chr14-895-1	chr14-1284-0	chr14-895-1	chr14	69132395	69132895	125315	ZFP36L1	19388	ENSG00000258623_tss1	0.2	0.1	1	2.26	1.2	2.2	1.97	125315
chr3-958-0:chr3-3578-1	chr3-958-0	chr3-3578-1	chr3	45085031	45085744	13766	CLEC3B	-8951	RNU5B-3P_tss1	0.6	0.3	1	2.26	1.93	2.58	2.36	13766
chr2-2765-0:chr2-3195-1	chr2-2765-0	chr2-3195-1	chr2	113389024	113389524	-14159	SLC20A1	-9280	ENSG00000231747_tss1	3.1	1.1	1	2.26	2.03	1.6	1.39	14159
chr2-2765-0:chr2-3196-1	chr2-2765-0	chr2-3196-1	chr2	113381893	113382393	-21290	SLC20A1	-2149	ENSG00000231747_tss1	3.1	1.3	1	2.26	2.03	1.32	1.56	21290
chr2-2765-0:chr2-3196-1:b	chr2-2765-0	chr2-3196-1	chr2	113384593	113385093	-18590	SLC20A1	-4849	ENSG00000231747_tss1	3.1	1.3	1	2.26	2.03	1.32	1.56	18590
chr2-1475-0:chr2-4577-1	chr2-1475-0	chr2-4577-1	chr2	56069002	56069502	81104	EFEMP1	81410	EFEMP1_tss1	0.1	0.1	1	2.26	2.2	1.49	1.43	81104
chr2-1475-0:chr2-4577-1:b	chr2-1475-0	chr2-4577-1	chr2	56070376	56070876	79730	EFEMP1	80036	EFEMP1_tss1	0.1	0.1	1	2.26	2.2	1.49	1.43	79730
chrX-408-0:chrX-1661-1	chrX-408-0	chrX-1661-1	chrX	24359766	24360497	-123206	PDK3	6430	ENSG00000264746_tss1	0.4	0.3	1	2.26	2.4	3.26	3.79	123206
chr6-3575-0:chr6-897-1	chr6-3575-0	chr6-897-1	chr6	137113562	137114466	-358	MAP3K5	0	MAP3K5_tss2	0.4	0.3	1	2.25	1.28	1.8	1.85	358
chr22-393-0:chr22-708-1	chr22-393-0	chr22-708-1	chr22	30620264	30620844	22174	LIF	14340	ENSG00000232530_tss1	0.2	0.1	1	2.25	2.27	1.14	1.58	22174
chr9-2320-0:chr9-704-1	chr9-2320-0	chr9-704-1	chr9	119740320	119740820	236451	ASTN2	120467	ENSG00000265662_tss1	0.1	0.1	1	2.25	2.73	1.7	2.74	236451
chr9-2320-0:chr9-704-1:b	chr9-2320-0	chr9-704-1	chr9	119741991	119742491	234780	ASTN2	118796	ENSG00000265662_tss1	0.1	0.1	1	2.25	2.73	1.7	2.74	234780
chr5-2329-0:chr5-1706-1	chr5-2329-0	chr5-1706-1	chr5	112629403	112629903	959	MCC	733	MCC_tss7	0.3	0.4	1	2.24	1.47	2.17	2.81	959
chr5-2329-0:chr5-1706-1:b	chr5-2329-0	chr5-1706-1	chr5	112630659	112631159	-263	MCC	-24	MCC_tss7	0.3	0.4	1	2.24	1.47	2.17	2.81	263
chr5-3106-0:chr5-943-1	chr5-3106-0	chr5-943-1	chr5	141923691	141924191	69785	FGF1	-9781	ENSG00000280643_tss1	0.3	0.1	1	2.24	2.42	1.26	1.27	69785
chr5-3106-0:chr5-943-1:b	chr5-3106-0	chr5-943-1	chr5	141924836	141925336	68640	FGF1	-10926	ENSG00000280643_tss1	0.3	0.1	1	2.24	2.42	1.26	1.27	68640
chr5-3106-0:chr5-942-1	chr5-3106-0	chr5-942-1	chr5	141931223	141931723	62253	FGF1	14543	RPS12P10_tss1	0.3	0.1	1	2.24	2.42	1.98	2.39	62253
chr6-3153-0:chr6-1280-1	chr6-3153-0	chr6-1280-1	chr6	121972549	121973730	216302	GJA1	1212	SLC25A5P7_tss1	0.2	0.4	1	2.24	2.5	3.08	2.92	216302
chr4-1971-0:chr4-1725-1	chr4-1971-0	chr4-1725-1	chr4	108200079	108200579	4517	DKK2	4268	DKK2_tss3	0.2	0.3	0	2.24	2.59	5.04	5.58	4517
chr5-3089-0:chr5-965-1	chr5-3089-0	chr5-965-1	chr5	141698500	141699000	5816	SPRY4	-613	SPRY4-IT1_tss1	0.1	16.2	0	2.24	2.62	1.82	1.78	5816
chr7-3319-0:chr7-309-1	chr7-3319-0	chr7-309-1	chr7	140326542	140327042	13553	DENND2A	13057	DENND2A_tss4	0.3	1.3	1	2.24	2.71	2.88	2.82	13553
chr2-1841-0:chr2-4194-1	chr2-1841-0	chr2-4194-1	chr2	69080167	69080807	18162	BMP10	-15843	ENSG00000228329_tss1	0.1	0.1	0	2.23	1.85	1.24	1.49	18162
chr8-1028-0:chr8-2530-1	chr8-1028-0	chr8-2530-1	chr8	39897692	39898801	105773	IDO2	-41674	ENSG00000253790_tss1	0.3	0.7	1	2.23	1.96	1.47	1.54	105773
chr3-969-0:chr3-3567-1	chr3-969-0	chr3-3567-1	chr3	45180328	45180828	7336	CDCP1	260	CDCP1_tss1	2.9	0.7	1	2.23	2.19	3.12	2.9	7336
chr3-969-0:chr3-3567-1:b	chr3-969-0	chr3-3567-1	chr3	45182071	45182571	5593	CDCP1	-984	CDCP1_tss1	2.9	0.7	1	2.23	2.19	3.12	2.9	5593
chr11-3219-0:chr11-40-1	chr11-3219-0	chr11-40-1	chr11	131934594	131935389	153630	NTM	75517	NTM_tss7	1.9	1.1	1	2.23	2.27	2.41	1.82	153630
chr2-29-0:chr2-5988-1	chr2-29-0	chr2-5988-1	chr2	1711295	1711795	36733	PXDN	-14953	PXDN_tss6	0.3	1.3	1	2.22	1.96	1.16	1.36	36733
chr11-266-0:chr11-2911-1	chr11-266-0	chr11-2911-1	chr11	8859633	8860133	1019	ST5	770	ST5_tss26	0.2	0.4	1	2.22	2.67	2.04	1.81	1019
chr14-1387-0:chr14-800-1	chr14-1387-0	chr14-800-1	chr14	71364051	71365237	-9477	PCNX	8592	ENSG00000274818_tss1	0.1	0.1	1	2.21	2.29	2.75	2.81	9477
chr7-335-0:chr7-3375-1	chr7-335-0	chr7-3375-1	chr7	13959708	13960208	65187	ETV1	-13585	ETV1_tss1	0.4	0.3	1	2.2	1.54	2.78	3.36	65187
chr1-6121-0:chr1-628-1	chr1-6121-0	chr1-628-1	chr1	224730314	224730814	-73430	CNIH3	-13421	CNIH3_tss4	2	0.8	1	2.2	1.67	1.78	2.12	73430
chr1-6121-0:chr1-628-1:b	chr1-6121-0	chr1-628-1	chr1	224731825	224732325	-71919	CNIH3	-14932	CNIH3_tss4	2	0.8	1	2.2	1.67	1.78	2.12	71919
chr8-1297-0:chr8-2265-1	chr8-1297-0	chr8-2265-1	chr8	53703009	53703842	-76399	RB1CC1	-44606	RB1CC1_tss5	0.1	0.5	1	2.2	1.68	4.3	4.41	76399
chr7-4-0:chr7-3650-1	chr7-4-0	chr7-3650-1	chr7	101543	102043	-91175	FAM20C	-24505	ENSG00000242611_tss1	0.4	0.2	1	2.2	2.01	2.56	2.25	91175
chr7-4-0:chr7-3650-1:b	chr7-4-0	chr7-3650-1	chr7	102718	103218	-90000	FAM20C	-25680	ENSG00000242611_tss1	0.4	0.2	0	2.2	2.01	2.56	2.25	90000
chr15-367-0:chr15-2021-1	chr15-367-0	chr15-2021-1	chr15	38361050	38361550	133843	TMCO5A	2554	ENSG00000236914_tss1	0.4	0.9	1	2.2	2.14	1.61	1.51	133843
chr9-494-0:chr9-2517-1	chr9-494-0	chr9-2517-1	chr9	22214528	22214982	-205443	CDKN2B	0	ENSG00000236921_tss1	0.3	1.1	1	2.2	2.15	4.69	4.72	205443
chr8-780-0:chr8-2798-1	chr8-780-0	chr8-2798-1	chr8	29594980	29595502	345240	TMEM66	-2241	LINC00589_tss1	0.2	0.3	1	2.2	2.28	3.11	3.08	345240
chr4-3686-0:chr4-27-1:b	chr4-3686-0	chr4-27-1	chr4	189855436	189855936	790890	TRIML1	67294	ENSG00000250024_tss1	0.1	0.6	1	2.2	2.58	2.17	2.11	790890
chr4-3686-0:chr4-27-1	chr4-3686-0	chr4-27-1	chr4	189853960	189854460	789414	TRIML1	68770	ENSG00000250024_tss1	0.1	0.6	0	2.2	2.58	2.17	2.11	789414
chr4-3686-0:chr4-25-1	chr4-3686-0	chr4-25-1	chr4	189857203	189857703	792657	TRIML1	65527	ENSG00000250024_tss1	0.1	0.1	0	2.2	2.58	2.58	2.64	792657
chr10-115-0:chr10-2905-1	chr10-115-0	chr10-2905-1	chr10	4726704	4727204	-141414	AKR1E2	-6380	LINC00704_tss2	0.2	0.1	1	2.2	2.97	1.3	1.79	141414
chr10-115-0:chr10-2905-1:b	chr10-115-0	chr10-2905-1	chr10	4729045	4729545	-139073	AKR1E2	-8721	LINC00704_tss2	0.2	0.1	1	2.2	2.97	1.3	1.79	139073
chr2-4891-0:chr2-964-1	chr2-4891-0	chr2-964-1	chr2	213707422	213707922	172324	IKZF2	-10537	PCED1CP_tss1	0.4	0.9	1	2.19	1.91	1.76	1.6	172324
chr2-4891-0:chr2-964-1:b	chr2-4891-0	chr2-964-1	chr2	213710530	213711030	169216	IKZF2	-13645	PCED1CP_tss1	0.4	0.9	1	2.19	1.91	1.76	1.6	169216
chr4-1030-0:chr4-2631-1	chr4-1030-0	chr4-2631-1	chr4	54951248	54951748	-14699	GSX2	1346	MORF4L2P1_tss1	0.2	0.8	1	2.19	2.01	2.46	2.46	14699
chr4-1029-0:chr4-2631-1	chr4-1029-0	chr4-2631-1	chr4	54948292	54948792	-17655	GSX2	4302	MORF4L2P1_tss1	0.3	0.8	1	2.19	2.08	2.46	2.46	17655
chr22-327-0:chr22-801-1	chr22-327-0	chr22-801-1	chr22	28535872	28536372	-220866	PITPNB	-45749	TTC28_tss3	0.2	0.4	1	2.19	2.75	1.68	1.21	220866
chr22-327-0:chr22-802-1	chr22-327-0	chr22-802-1	chr22	28535953	28536472	-220956	PITPNB	-45830	TTC28_tss3	0.2	0.4	1	2.19	2.75	2.09	1.34	220956
chr18-245-0:chr18-1382-1	chr18-245-0	chr18-1382-1	chr18	10057859	10058583	144223	VAPA	-52665	ENSG00000263630_tss1	0.2	0.2	1	2.18	1.9	2.35	2.19	144223
chr2-3963-0:chr2-1853-1:b	chr2-3963-0	chr2-1853-1	chr2	177311765	177312265	177818	MTX2	60166	ENSG00000229434_tss1	0.1	0.1	0	2.18	1.93	1.32	1.06	177818
chr2-3963-0:chr2-1853-1	chr2-3963-0	chr2-1853-1	chr2	177310581	177311081	176634	MTX2	61350	ENSG00000229434_tss1	0.1	0.1	1	2.18	1.93	1.32	1.06	176634
chr21-799-0:chr21-93-1	chr21-799-0	chr21-93-1	chr21	45612877	45613377	47596	ICOSLG	-4311	ENSG00000279687_tss1	0.3	0.2	1	2.18	2.1	3.55	3.33	47596
chr21-799-0:chr21-93-1:b	chr21-799-0	chr21-93-1	chr21	45613984	45614484	46489	ICOSLG	-5418	ENSG00000279687_tss1	0.3	0.2	1	2.18	2.1	3.55	3.33	46489
chr8-3093-0:chr8-351-1:b	chr8-3093-0	chr8-351-1	chr8	131465624	131466124	-9968	ASAP1	-9841	ASAP1_tss12	0.1	0	1	2.18	2.15	1.73	1.14	9968
chr8-3093-0:chr8-351-1	chr8-3093-0	chr8-351-1	chr8	131463795	131464295	-8139	ASAP1	-8012	ASAP1_tss12	0.1	0	0	2.18	2.15	1.73	1.14	8139
chr3-2138-0:chr3-2306-1	chr3-2138-0	chr3-2306-1	chr3	108190911	108191544	56942	MYH15	-10152	MYH15_tss2	0.5	0.7	1	2.18	2.18	2.54	3.21	56942
chr20-577-0:chr20-1091-1	chr20-577-0	chr20-1091-1	chr20	19870174	19870674	215	RIN2	-155	RIN2_tss2	0.9	0.2	1	2.18	2.27	1.97	2.41	215
chr20-577-0:chr20-1092-1	chr20-577-0	chr20-1092-1	chr20	19865211	19865711	-1703	RIN2	1455	RIN2_tss1	0.9	0.3	1	2.18	2.27	2.78	2.73	1703
chr20-577-0:chr20-1092-1:b	chr20-577-0	chr20-1092-1	chr20	19867005	19867505	91	RIN2	0	RIN2_tss1	0.9	0.3	1	2.18	2.27	2.78	2.73	91
chr18-801-0:chr18-829-1	chr18-801-0	chr18-829-1	chr18	43372690	43373749	-32325	SIGLEC15	-4195	ENSG00000267558_tss1	0.2	1.8	1	2.18	2.41	3.71	3.63	32325
chr14-70-0:chr14-1956-1	chr14-70-0	chr14-1956-1	chr14	23288342	23289243	138	SLC7A7	0	SLC7A7_tss7	0.2	0.5	1	2.18	2.5	1.61	2.51	138
chr15-695-0:chr15-1662-1	chr15-695-0	chr15-1662-1	chr15	45740109	45740609	17555	C15orf48	17	ENSG00000259354_tss1	0.1	0.2	1	2.18	2.85	2.84	1.31	17555
chr2-5744-0:chr2-168-1	chr2-5744-0	chr2-168-1	chr2	238213232	238213732	38675	COL6A3	25092	COL6A3_tss1	0.4	0.4	1	2.17	1.75	1.61	1.72	38675
chr2-5744-0:chr2-168-1:b	chr2-5744-0	chr2-168-1	chr2	238214827	238215327	37080	COL6A3	23497	COL6A3_tss1	0.4	0.4	1	2.17	1.75	1.61	1.72	37080
chr1-2238-0:chr1-4318-1	chr1-2238-0	chr1-4318-1	chr1	66904195	66905193	84625	PDE4B	-71018	PDE4B_tss11	0.3	0.1	1	2.17	1.77	2.06	1.87	84625
chr3-3456-0:chr3-985-1:b	chr3-3456-0	chr3-985-1	chr3	157156530	157157030	2201	PTX3	-1788	VEPH1_tss4	5.2	1.4	0	2.17	2.06	1.03	1.26	2201
chr3-3456-0:chr3-985-1	chr3-3456-0	chr3-985-1	chr3	157154204	157154704	-123	PTX3	0	PTX3_tss1	5.2	1.4	1	2.17	2.06	1.03	1.26	123
chr13-1551-0:chr13-280-1	chr13-1551-0	chr13-280-1	chr13	102847882	102848382	205992	FGF14	67171	RPL39P29_tss1	0.2	0.1	1	2.17	2.06	2.45	2.63	205992
chr13-1551-0:chr13-280-1:b	chr13-1551-0	chr13-280-1	chr13	102851321	102851821	202553	FGF14	63732	RPL39P29_tss1	0.2	0.1	0	2.17	2.06	2.45	2.63	202553
chr12-2085-0:chr12-1545-1	chr12-2085-0	chr12-1545-1	chr12	76256968	76257468	168276	PHLDA1	62526	ENSG00000258091_tss1	0.8	0.2	1	2.17	2.46	3.24	3.43	168276
chr12-2085-0:chr12-1545-1:b	chr12-2085-0	chr12-1545-1	chr12	76258740	76259240	166504	PHLDA1	60754	ENSG00000258091_tss1	0.8	0.2	1	2.17	2.46	3.24	3.43	166504
chr12-2476-0:chr12-1264-1	chr12-2476-0	chr12-1264-1	chr12	89619615	89620061	125110	DUSP6	56002	RNU7-120P_tss1	0.3	0.5	1	2.17	2.46	3.51	4.03	125110
chr17-2068-0:chr17-856-1	chr17-2068-0	chr17-856-1	chr17	59295777	59296578	-181079	TBX2	26000	BCAS3_tss15	0.5	0.7	1	2.16	1.44	2.99	3.04	181079
chr10-2208-0:chr10-946-1	chr10-2208-0	chr10-946-1	chr10	93339332	93339830	53168	PPP1R3C	-34723	RPS27P1_tss1	0.1	0.1	1	2.16	1.61	2.48	2.82	53168
chrY-61-0:chrY-66-1	chrY-61-0	chrY-66-1	chrY	14602483	14603058	-210389	USP9Y	16114	XGY1_tss1	0.3	0.3	0	2.16	2.52	3.08	3.2	210389
chr22-523-0:chr22-609-1	chr22-523-0	chr22-609-1	chr22	33197351	33198186	63	TIMP3	0	TIMP3_tss1	7.4	0.3	1	2.15	1.99	1.89	2.42	63
chr9-484-0:chr9-2527-1:b	chr9-484-0	chr9-2527-1	chr9	22148922	22149422	-139860	CDKN2B	-31258	ENSG00000277653_tss1	0.2	0.1	1	2.15	2.01	1.93	1.5	139860
chr9-484-0:chr9-2527-1	chr9-484-0	chr9-2527-1	chr9	22147512	22148012	-138450	CDKN2B	-29848	ENSG00000277653_tss1	0.2	0.1	1	2.15	2.01	1.93	1.5	138450
chr9-2283-0:chr9-767-1	chr9-2283-0	chr9-767-1	chr9	118645055	118645555	-270765	PAPPA	41932	LINC00474_tss1	0.1	0.1	1	2.15	2.87	1.6	2.09	270765
chr9-2323-0:chr9-703-1	chr9-2323-0	chr9-703-1	chr9	119752785	119753828	223715	ASTN2	107459	ENSG00000265662_tss1	0.1	0.2	0	2.15	2.94	3.04	3.1	223715
chr9-2101-0:chr9-950-1	chr9-2101-0	chr9-950-1	chr9	114714571	114714982	55571	UGCG	-20191	MIR4668_tss1	0.2	0.3	1	2.14	1.39	3	2.88	55571
chr6-2380-0:chr6-2123-1	chr6-2380-0	chr6-2123-1	chr6	82479603	82480103	-17425	FAM46A	-5675	ENSG00000219702_tss1	0.6	0.2	1	2.14	1.99	1.93	2.27	17425
chr14-634-0:chr14-1474-1:b	chr14-634-0	chr14-1474-1	chr14	50413543	50414043	53984	ARF6	13338	ENSG00000258946_tss1	0.2	0.1	1	2.14	2.29	2.01	1.18	53984
chr14-634-0:chr14-1474-1	chr14-634-0	chr14-1474-1	chr14	50412356	50412856	52797	ARF6	14525	ENSG00000258946_tss1	0.2	0.1	0	2.14	2.29	2.01	1.18	52797
chr9-2271-0:chr9-778-1	chr9-2271-0	chr9-778-1	chr9	118412455	118413341	-503172	PAPPA	83331	ENSG00000274755_tss1	0.5	0.6	1	2.14	2.87	2.74	2.42	503172
chr2-30-0:chr2-5988-1	chr2-30-0	chr2-5988-1	chr2	1724995	1725438	23062	PXDN	22777	PXDN_tss7	0.1	1.3	1	2.13	1.38	1.16	1.36	23062
chr12-1801-0:chr12-1843-1	chr12-1801-0	chr12-1843-1	chr12	65888951	65889442	216430	MSRB3	43038	ENSG00000250748_tss1	0.9	0.2	1	2.13	1.4	1.38	1.61	216430
chr3-3345-0:chr3-1072-1	chr3-3345-0	chr3-1072-1	chr3	154787317	154787817	-9868	MME	9620	MME_tss2	0.6	0.4	1	2.13	1.61	2.15	1.99	9868
chr3-3345-0:chr3-1072-1:b	chr3-3345-0	chr3-1072-1	chr3	154788943	154789443	-8242	MME	7994	MME_tss2	0.6	0.4	1	2.13	1.61	2.15	1.99	8242
chr21-573-0:chr21-290-1:b	chr21-573-0	chr21-290-1	chr21	39543456	39543956	-50252	DSCR4	-14328	KCNJ15_tss1	0.2	0.8	1	2.13	1.97	4.26	3.99	50252
chr21-573-0:chr21-290-1	chr21-573-0	chr21-290-1	chr21	39542126	39542626	-48922	DSCR4	-12998	KCNJ15_tss1	0.2	0.8	0	2.13	1.97	4.26	3.99	48922
chr2-1309-0:chr2-4722-1	chr2-1309-0	chr2-4722-1	chr2	47418979	47420100	-37022	C2orf61	-15329	ENSG00000273269_tss1	1.2	0.5	1	2.12	1.65	2.72	2.57	37022
chr2-968-0:chr2-5064-1	chr2-968-0	chr2-5064-1	chr2	38003402	38004005	-104369	CDC42EP3	-31926	ENSG00000236572_tss1	0.5	1.1	1	2.12	1.94	1.06	1.18	104369
chr5-3391-0:chr5-638-1	chr5-3391-0	chr5-638-1	chr5	150460330	150461077	-58	TNIP1	0	TNIP1_tss8	1.5	1.5	1	2.12	1.95	1.64	1.53	58
chr15-1478-0:chr15-811-1	chr15-1478-0	chr15-811-1	chr15	71666913	71667413	-172403	THSD4	-32250	ENSG00000260586_tss1	1.2	0.2	1	2.12	2.07	1.55	1.13	172403
chr15-1478-0:chr15-815-1	chr15-1478-0	chr15-815-1	chr15	71605752	71606252	172215	THSD4	27800	ENSG00000212664_tss1	1.2	0.1	1	2.12	2.07	1.15	1.28	172215
chr15-1478-0:chr15-818-1	chr15-1478-0	chr15-818-1	chr15	71580991	71581413	147415	THSD4	52639	ENSG00000212664_tss1	1.2	0.5	1	2.12	2.07	3.23	1.85	147415
chr2-2672-0:chr2-3377-1	chr2-2672-0	chr2-3377-1	chr2	109270968	109271509	-29	LIMS1	0	LIMS1_tss5	0.8	0.2	1	2.12	2.23	1.65	1.53	29
chr3-3067-0:chr3-1350-1	chr3-3067-0	chr3-1350-1	chr3	142838310	142838800	-62	CHST2	-137	CHST2_tss1	0.9	1.2	1	2.12	2.32	1.69	1.79	62
chr12-3281-0:chr12-460-1	chr12-3281-0	chr12-460-1	chr12	115760034	115760506	-638301	TBX3	-1824	ENSG00000276308_tss1	0.4	0.6	1	2.11	1.18	1.91	1.2	638301
chr12-527-0:chr12-3025-1	chr12-527-0	chr12-3025-1	chr12	19151081	19151581	-131294	PLEKHA5	90505	RPL7P6_tss1	0.3	0.3	1	2.11	2.03	1.76	2.39	131294
chr12-527-0:chr12-3025-1:b	chr12-527-0	chr12-3025-1	chr12	19152723	19153223	-129652	PLEKHA5	88863	RPL7P6_tss1	0.3	0.3	1	2.11	2.03	1.76	2.39	129652
chr11-1904-0:chr11-1292-1:b	chr11-1904-0	chr11-1292-1	chr11	76413933	76414433	-32392	LRRC32	1091	GUCY2EP_tss1	0.2	0	1	2.11	2.09	2.61	2.49	32392
chr11-1904-0:chr11-1292-1	chr11-1904-0	chr11-1292-1	chr11	76411317	76411817	-29776	LRRC32	3707	GUCY2EP_tss1	0.2	0	1	2.11	2.09	2.61	2.49	29776
chr5-1060-0:chr5-3052-1	chr5-1060-0	chr5-3052-1	chr5	56737194	56737694	41192	ACTBL2	-18903	SALL4P1_tss1	0.4	0.1	1	2.11	2.15	2.24	2.52	41192
chr5-1060-0:chr5-3052-1:b	chr5-1060-0	chr5-3052-1	chr5	56738309	56738809	40077	ACTBL2	-20018	SALL4P1_tss1	0.4	0.1	1	2.11	2.15	2.24	2.52	40077
chr14-1298-0:chr14-884-1	chr14-1298-0	chr14-884-1	chr14	69245327	69245827	12383	ZFP36L1	12134	ZFP36L1_tss1	0.3	0.9	1	2.11	2.25	2.32	2.18	12383
chr14-1298-0:chr14-884-1:b	chr14-1298-0	chr14-884-1	chr14	69247525	69248025	10185	ZFP36L1	9936	ZFP36L1_tss1	0.3	0.9	1	2.11	2.25	2.32	2.18	10185
chr5-2830-0:chr5-1225-1	chr5-2830-0	chr5-1225-1	chr5	134577425	134578294	157042	H2AFY	5212	C5orf66-AS2_tss1	1	0.6	1	2.11	2.3	1.5	2.88	157042
chr1-682-0:chr1-5892-1	chr1-682-0	chr1-5892-1	chr1	21660506	21661006	11241	ECE1	10625	ECE1_tss9	0.3	0.8	1	2.1	1.05	1.4	1.48	11241
chr10-1538-0:chr10-1616-1	chr10-1538-0	chr10-1616-1	chr10	65477604	65478169	196714	REEP3	-53180	ENSG00000228566_tss1	0.1	0.2	0	2.1	1.24	2.49	2.61	196714
chr3-964-0:chr3-3569-1	chr3-964-0	chr3-3569-1	chr3	45146676	45147176	40988	CDCP1	33912	CDCP1_tss1	2.4	0.6	1	2.1	1.31	3.27	2.33	40988
chr3-964-0:chr3-3569-1:b	chr3-964-0	chr3-3569-1	chr3	45147914	45148414	39750	CDCP1	32674	CDCP1_tss1	2.4	0.6	1	2.1	1.31	3.27	2.33	39750
chr8-1102-0:chr8-2453-1	chr8-1102-0	chr8-2453-1	chr8	41997950	41998557	-12210	AP3M2	-680	ENSG00000271938_tss1	0.3	0.9	1	2.1	1.48	1.63	1.5	12210
chr1-3029-0:chr1-3433-1	chr1-3029-0	chr1-3433-1	chr1	99922756	99923407	158662	LPPR4	6528	ENSG00000233983_tss1	0.1	0.4	1	2.1	1.56	2.65	2.44	158662
chr2-4107-0:chr2-1690-1	chr2-4107-0	chr2-1690-1	chr2	182819801	182820301	-30499	PPP1R1C	-833	PPP1R1C_tss1	0.4	0.4	1	2.1	1.67	1.49	1.11	30499
chr2-4107-0:chr2-1691-1:b	chr2-4107-0	chr2-1691-1	chr2	182815724	182816224	-34576	PPP1R1C	2745	PPP1R1C_tss1	0.4	0.1	0	2.1	1.67	2.6	1.69	34576
chr2-4107-0:chr2-1691-1	chr2-4107-0	chr2-1691-1	chr2	182813141	182813641	33449	SSFA2	5328	PPP1R1C_tss1	0.4	0.1	0	2.1	1.67	2.6	1.69	33449
chr2-5738-0:chr2-173-1	chr2-5738-0	chr2-173-1	chr2	238171516	238172016	80391	COL6A3	-5782	ENSG00000224132_tss1	0.3	0.3	1	2.1	1.78	1.33	1.18	80391
chr2-5738-0:chr2-173-1:b	chr2-5738-0	chr2-173-1	chr2	238173252	238173752	78655	COL6A3	-7518	ENSG00000224132_tss1	0.3	0.3	1	2.1	1.78	1.33	1.18	78655
chr8-2558-0:chr8-935-1	chr8-2558-0	chr8-935-1	chr8	117238877	117239377	528933	EIF3H	-89879	ENSG00000221793_tss1	0.2	0.2	0	2.1	2.31	3.21	3	528933
chr5-1057-0:chr5-3053-1	chr5-1057-0	chr5-3053-1	chr5	56731472	56732063	46869	ACTBL2	-13181	SALL4P1_tss1	0.3	0.4	1	2.1	2.52	1.3	1.84	46869
chr17-2319-0:chr17-566-1	chr17-2319-0	chr17-566-1	chr17	66284414	66284914	2741	SLC16A6	2344	SLC16A6_tss2	0.1	1.8	1	2.1	2.56	2.91	2.82	2741
chr17-2319-0:chr17-566-1:b	chr17-2319-0	chr17-566-1	chr17	66287229	66287729	-74	SLC16A6	0	SLC16A6_tss2	0.1	1.8	1	2.1	2.56	2.91	2.82	74
chr1-2309-0:chr1-4242-1:b	chr1-2309-0	chr1-4242-1	chr1	68796945	68797445	-98911	WLS	43902	TCEB1P18_tss1	0.1	0.1	1	2.1	2.58	2.15	2.38	98911
chr1-2309-0:chr1-4242-1	chr1-2309-0	chr1-4242-1	chr1	68794165	68794665	-96131	WLS	-46094	COX6B1P7_tss1	0.1	0.1	0	2.1	2.58	2.15	2.38	96131
chr7-1062-0:chr7-2723-1	chr7-1062-0	chr7-2723-1	chr7	41738177	41738677	1780	INHBA	1531	INHBA_tss2	0.3	1.8	1	2.09	1.27	3.46	3.45	1780
chr3-2754-0:chr3-1631-1	chr3-2754-0	chr3-1631-1	chr3	131854764	131855258	-95846	CPNE4	38989	ENSG00000240854_tss1	0.4	1.7	1	2.09	1.33	3.01	3.31	95846
chr9-1545-0:chr9-1519-1	chr9-1545-0	chr9-1519-1	chr9	93880221	93880721	243706	AUH	624	ENSG00000229694_tss1	0.6	0.4	1	2.09	2.11	2.58	2.7	243706
chr9-1545-0:chr9-1519-1:b	chr9-1545-0	chr9-1519-1	chr9	93881570	93882070	242357	AUH	-226	ENSG00000229694_tss1	0.6	0.4	1	2.09	2.11	2.58	2.7	242357
chr3-1552-0:chr3-2986-1	chr3-1552-0	chr3-2986-1	chr3	64486702	64487562	114714	ADAMTS9	9870	RNU6-739P_tss1	0.2	0.1	1	2.09	2.14	1.72	1.97	114714
chr15-1471-0:chr15-828-1	chr15-1471-0	chr15-828-1	chr15	71403168	71403668	4421	CT62	99	CT62_tss1	0.2	0.7	0	2.09	2.22	3.31	2.61	4421
chr15-1471-0:chr15-828-1:b	chr15-1471-0	chr15-828-1	chr15	71404534	71405034	3055	CT62	-768	CT62_tss1	0.2	0.7	0	2.09	2.22	3.31	2.61	3055
chr4-1972-0:chr4-1725-1	chr4-1972-0	chr4-1725-1	chr4	108204721	108205280	-37	DKK2	0	DKK2_tss3	0.3	0.3	1	2.09	2.45	5.04	5.58	37
chr20-43-0:chr20-1561-1:b	chr20-43-0	chr20-1561-1	chr20	1398997	1399497	-25431	FKBP1A	-25267	ENSG00000274322_tss1	0.2	0.3	1	2.09	2.57	2.79	2.47	25431
chr20-43-0:chr20-1561-1	chr20-43-0	chr20-1561-1	chr20	1396513	1397013	-22947	FKBP1A	-22783	ENSG00000274322_tss1	0.2	0.3	1	2.09	2.57	2.79	2.47	22947
chr2-4894-0:chr2-963-1	chr2-4894-0	chr2-963-1	chr2	213719357	213719797	160419	IKZF2	-22472	PCED1CP_tss1	0.1	0.1	1	2.08	1.58	2.88	2.97	160419
chr3-967-0:chr3-3568-1	chr3-967-0	chr3-3568-1	chr3	45164469	45164969	23195	CDCP1	16119	CDCP1_tss1	1.2	1.7	1	2.08	1.72	2.77	2.29	23195
chr3-967-0:chr3-3568-1:b	chr3-967-0	chr3-3568-1	chr3	45166167	45166667	21497	CDCP1	14421	CDCP1_tss1	1.2	1.7	1	2.08	1.72	2.77	2.29	21497
chr10-114-0:chr10-2906-1	chr10-114-0	chr10-2906-1	chr10	4720066	4720615	-148028	AKR1E2	0	LINC00704_tss2	0.2	1.8	1	2.08	1.86	2.92	3.16	148028
chr2-1788-0:chr2-4244-1	chr2-1788-0	chr2-4244-1	chr2	68051116	68051616	228903	C1D	1079	ENSG00000237013_tss1	0.3	1.2	1	2.08	1.96	3.8	3.79	228903
chr2-1788-0:chr2-4244-1:b	chr2-1788-0	chr2-4244-1	chr2	68052670	68053170	227349	C1D	0	ENSG00000237013_tss1	0.3	1.2	1	2.08	1.96	3.8	3.79	227349
chr20-1011-0:chr20-656-1	chr20-1011-0	chr20-656-1	chr20	38478107	38478607	839141	MAFB	-63744	ENSG00000229976_tss1	0.2	0.1	1	2.08	2.04	1.32	2.01	839141
chr20-1011-0:chr20-656-1:b	chr20-1011-0	chr20-656-1	chr20	38479809	38480309	837439	MAFB	-65446	ENSG00000229976_tss1	0.2	0.1	1	2.08	2.04	1.32	2.01	837439
chr20-656-0:chr20-1002-1	chr20-656-0	chr20-1002-1	chr20	24322038	24322538	-127546	SYNDIG1	-23316	ENSG00000232200_tss1	0.2	0.2	0	2.08	2.07	1.24	2.1	127546
chr20-656-0:chr20-1003-1	chr20-656-0	chr20-1003-1	chr20	24319788	24320304	-129788	SYNDIG1	-21066	ENSG00000232200_tss1	0.2	0.7	1	2.08	2.07	2.89	2.36	129788
chr2-4047-0:chr2-1730-1	chr2-4047-0	chr2-1730-1	chr2	181483307	181483763	-361564	UBE2E3	-1374	ENSG00000264976_tss1	0.3	0.3	1	2.08	2.38	2.46	2.47	361564
chr14-713-0:chr14-1395-1	chr14-713-0	chr14-1395-1	chr14	51907506	51908006	-48098	FRMD6	-4750	SETP2_tss1	0.4	0.9	0	2.08	2.63	2.11	2.44	48098
chr14-713-0:chr14-1395-1:b	chr14-713-0	chr14-1395-1	chr14	51908905	51909405	-46699	FRMD6	-6149	SETP2_tss1	0.4	0.9	1	2.08	2.63	2.11	2.44	46699
chr22-1118-0:chr22-6-1	chr22-1118-0	chr22-6-1	chr22	51195148	51195901	18867	ACR	0	RPL23AP82_tss1	0.6	0.3	0	2.08	3.19	1.5	2.03	18867
chr2-2054-0:chr2-3982-1	chr2-2054-0	chr2-3982-1	chr2	74804765	74805265	-1270	C2orf65	-699	M1AP_tss2	0.3	0.5	1	2.07	1.31	2.03	2.19	1270
chr13-1640-0:chr13-198-1	chr13-1640-0	chr13-198-1	chr13	107965425	107965925	553408	FAM155A	7387	ENSG00000201847_tss1	0.1	0.1	0	2.06	1.52	2.22	1.53	553408
chr13-1640-0:chr13-198-1:b	chr13-1640-0	chr13-198-1	chr13	107967860	107968360	550973	FAM155A	4952	ENSG00000201847_tss1	0.1	0.1	0	2.06	1.52	2.22	1.53	550973
chr16-1857-0:chr16-231-1	chr16-1857-0	chr16-231-1	chr16	84676678	84677097	-5219	KLHL36	5035	KLHL36_tss1	0.1	0.6	1	2.06	2.15	3	2.59	5219
chr12-1635-0:chr12-1995-1	chr12-1635-0	chr12-1995-1	chr12	58895810	58896310	417267	LRIG3	41598	ENSG00000258231_tss1	0.4	1.1	0	2.06	2.22	3.19	2.8	417267
chr1-5031-0:chr1-1630-1:b	chr1-5031-0	chr1-1630-1	chr1	185344712	185345212	-58501	IVNS1ABP	-40573	ENSG00000261024_tss2	0.3	1.8	1	2.06	2.5	3.64	4.02	58501
chr1-5031-0:chr1-1630-1	chr1-5031-0	chr1-1630-1	chr1	185342792	185343292	-56581	IVNS1ABP	-38653	ENSG00000261024_tss2	0.3	1.8	1	2.06	2.5	3.64	4.02	56581
chr6-2941-0:chr6-1547-1	chr6-2941-0	chr6-1547-1	chr6	112194544	112194998	-116	FYN	0	FYN_tss18	0.8	0.4	1	2.05	1.53	1.42	1.46	116
chr5-2731-0:chr5-1326-1:b	chr5-2731-0	chr5-1326-1	chr5	131762319	131762819	41550	SLC22A5	-173	ENSG00000238160_tss1	0.5	0.9	1	2.05	1.8	2.68	2.79	41550
chr5-2731-0:chr5-1326-1	chr5-2731-0	chr5-1326-1	chr5	131758253	131758753	37484	SLC22A5	-2697	C5orf56_tss2	0.5	0.9	1	2.05	1.8	2.68	2.79	37484
chr8-1925-0:chr8-1570-1	chr8-1925-0	chr8-1570-1	chr8	90621421	90621921	-148303	RIPK2	7466	ENSG00000251136_tss1	0.1	1.3	0	2.05	1.9	1.83	1.82	148303
chr17-2320-0:chr17-566-1	chr17-2320-0	chr17-566-1	chr17	66287129	66288182	-250	SLC16A6	0	SLC16A6_tss2	0.8	1.8	1	2.05	2.04	2.91	2.82	250
chrX-75-0:chrX-1991-1	chrX-75-0	chrX-1991-1	chrX	9117103	9117506	15343	FAM9B	13737	FAM9B_tss3	0.1	0.2	1	2.05	2.09	2.71	2.19	15343
chr11-420-0:chr11-2774-1	chr11-420-0	chr11-2774-1	chr11	12088368	12088881	-26918	MICAL2	0	ENSG00000254991_tss1	1.1	0.8	1	2.05	2.29	2.32	1.7	26918
chr3-916-0:chr3-3619-1:b	chr3-916-0	chr3-3619-1	chr3	43915300	43915800	183108	ABHD5	-93826	ENSG00000235886_tss1	0.9	0.5	0	2.05	2.34	1.51	1.05	183108
chr3-916-0:chr3-3619-1	chr3-916-0	chr3-3619-1	chr3	43911370	43911870	179178	ABHD5	-89896	ENSG00000235886_tss1	0.9	0.5	1	2.05	2.34	1.51	1.05	179178
chr2-2529-0:chr2-3520-1	chr2-2529-0	chr2-3520-1	chr2	101520309	101520809	83073	NPAS2	20800	NPAS2_tss3	1	0.2	1	2.04	2.06	2.94	2.41	83073
chr8-1030-0:chr8-2528-1	chr8-1030-0	chr8-2528-1	chr8	39917057	39917676	-93620	C8orf4	44013	ENSG00000253381_tss1	0.8	0.2	1	2.04	2.34	1.34	1.29	93620
chr6-1454-0:chr6-3024-1	chr6-1454-0	chr6-3024-1	chr6	38208263	38209357	354954	BTBD9	-33213	ENSG00000200706_tss1	0.1	0.4	0	2.04	2.36	1.88	1.8	354954
chr12-2046-0:chr12-1575-1	chr12-2046-0	chr12-1575-1	chr12	76050530	76051030	-145362	KRR1	31847	ENSG00000258245_tss1	0.4	1.6	1	2.04	2.52	2.58	2.78	145362
chr12-2046-0:chr12-1576-1	chr12-2046-0	chr12-1576-1	chr12	76050289	76051130	-145291	KRR1	31747	ENSG00000258245_tss1	0.4	0.7	1	2.04	2.52	3.06	3.07	145291
chr2-474-0:chr2-5532-1	chr2-474-0	chr2-5532-1	chr2	21691484	21691984	-424789	APOB	-72029	ENSG00000231204_tss3	0.1	0.1	0	2.03	1.85	1.65	1.77	424789
chr12-2733-0:chr12-985-1	chr12-2733-0	chr12-985-1	chr12	96839561	96840016	-43576	C12orf63	-2303	ENSG00000280856_tss1	1	0.4	1	2.03	1.89	1.66	1.28	43576
chr12-2733-0:chr12-984-1	chr12-2733-0	chr12-984-1	chr12	96839361	96839861	-43753	C12orf63	-2103	ENSG00000280856_tss1	1	0.5	1	2.03	1.89	2.88	2.49	43753
chr12-2733-0:chr12-984-1:b	chr12-2733-0	chr12-984-1	chr12	96842180	96842680	-40934	C12orf63	-4922	ENSG00000280856_tss1	1	0.5	1	2.03	1.89	2.88	2.49	40934
chr1-2019-0:chr1-4438-1	chr1-2019-0	chr1-4438-1	chr1	60598722	60599906	-59872	C1orf87	-18175	ENSG00000238242_tss1	0.6	0	1	2.03	2.02	1.57	1.41	59872
chr20-144-0:chr20-1462-1	chr20-144-0	chr20-1462-1	chr20	4026361	4026834	-30368	RNF24	13927	RPL21P2_tss1	0.1	0.5	1	2.03	2.07	2.22	1.93	30368
chr22-517-0:chr22-614-1	chr22-517-0	chr22-614-1	chr22	33141037	33141953	-55306	TIMP3	37211	ENSG00000229673_tss1	0.1	0.1	1	2.03	2.2	1.24	1.2	55306
chr3-2401-0:chr3-2005-1	chr3-2401-0	chr3-2005-1	chr3	119876115	119876615	-63101	GSK3B	-35359	RN7SL397P_tss1	0.1	0.3	0	2.03	2.2	1.31	1.31	63101
chr1-6236-0:chr1-528-1	chr1-6236-0	chr1-528-1	chr1	227617316	227617830	-111398	CDC42BPA	398	ENSG00000242757_tss1	0.7	0.8	1	2.03	2.42	2.56	1.84	111398
chr2-2969-0:chr2-2937-1	chr2-2969-0	chr2-2937-1	chr2	127270571	127271071	-142687	GYPC	44669	YWHAZP2_tss1	0.1	0.2	1	2.03	2.54	2.76	2.82	142687
chr2-2969-0:chr2-2938-1	chr2-2969-0	chr2-2938-1	chr2	127268090	127268709	-145109	GYPC	47031	YWHAZP2_tss1	0.1	0.2	0	2.03	2.54	2.91	3.32	145109
chr3-1520-0:chr3-3023-1	chr3-1520-0	chr3-3023-1	chr3	62907967	62908660	-47249	CADPS	3387	ENSG00000226082_tss1	0.2	0.4	0	2.03	2.82	2.76	2.57	47249
chr1-285-0:chr1-6279-1	chr1-285-0	chr1-6279-1	chr1	8962866	8963985	-24274	ENO1	3819	ENSG00000232208_tss1	0.1	0.3	1	2.02	1.61	2.34	2.91	24274
chr5-3397-0:chr5-627-1	chr5-3397-0	chr5-627-1	chr5	150637367	150637867	-1698	GM2A	1494	GM2A_tss3	1	0.3	1	2.02	2.05	2.5	2.3	1698
chr6-4028-0:chr6-501-1:b	chr6-4028-0	chr6-501-1	chr6	148627905	148628405	34716	SASH1	-23361	ENSG00000224658_tss1	0.7	0.4	1	2.02	2.14	2.84	2.41	34716
chr6-4028-0:chr6-501-1	chr6-4028-0	chr6-501-1	chr6	148625800	148626300	32611	SASH1	-21256	ENSG00000224658_tss1	0.7	0.4	1	2.02	2.14	2.84	2.41	32611
chr2-4897-0:chr2-958-1	chr2-4897-0	chr2-958-1	chr2	213770161	213770661	109585	IKZF2	5067	ENSG00000223373_tss1	0.3	0.2	1	2.02	2.16	2.71	2.73	109585
chr2-4897-0:chr2-958-1:b	chr2-4897-0	chr2-958-1	chr2	213771490	213771990	108256	IKZF2	3738	ENSG00000223373_tss1	0.3	0.2	0	2.02	2.16	2.71	2.73	108256
chr3-500-0:chr3-4097-1	chr3-500-0	chr3-4097-1	chr3	25548211	25548711	48661	RARB	48387	ENSG00000272166_tss1	0.1	0.1	0	2.02	2.47	1.46	1.44	48661
chr12-3573-0:chr12-165-1	chr12-3573-0	chr12-165-1	chr12	124990638	124991138	-10974	NCOR2	6631	ENSG00000214650_tss1	0.2	0.6	1	2.01	1.2	1.02	1.03	10974
chr12-1818-0:chr12-1822-1	chr12-1818-0	chr12-1822-1	chr12	66037607	66038107	-180053	HMGA2	8	ENSG00000256915_tss1	0.7	6.7	1	2.01	1.24	3.2	2.85	180053
chr14-1286-0:chr14-895-1	chr14-1286-0	chr14-895-1	chr14	69138533	69139033	119177	ZFP36L1	13250	ENSG00000258623_tss1	0.1	0.1	0	2.01	1.52	2.2	1.97	119177
chr14-1286-0:chr14-895-1:b	chr14-1286-0	chr14-895-1	chr14	69139701	69140201	118009	ZFP36L1	12082	ENSG00000258623_tss1	0.1	0.1	1	2.01	1.52	2.2	1.97	118009
chr12-838-0:chr12-2688-1	chr12-838-0	chr12-2688-1	chr12	31884847	31885347	-2989	AMN1	-2796	ENSG00000276900_tss1	8.1	0.3	1	2.01	1.99	1.5	1.86	2989
chr15-246-0:chr15-2189-1	chr15-246-0	chr15-2189-1	chr15	33570831	33571331	-32081	RYR3	-31076	TMCO5B_tss4	0.2	0.2	1	2.01	2.06	2.32	2.03	32081
chr15-246-0:chr15-2189-1:b	chr15-246-0	chr15-2189-1	chr15	33572030	33572530	-30882	RYR3	29918	ENSG00000259446_tss1	0.2	0.2	1	2.01	2.06	2.32	2.03	30882
chr3-2444-0:chr3-1916-1	chr3-2444-0	chr3-1916-1	chr3	122113158	122113658	10335	FAM162A	-10135	FAM162A_tss1	1.6	0.2	0	2.01	2.07	2.55	1.64	10335
chr12-2041-0:chr12-1578-1	chr12-2041-0	chr12-1578-1	chr12	76029356	76030031	-124275	KRR1	-35529	ENSG00000257777_tss1	0.4	0.4	1	2.01	2.16	2.87	2.81	124275
chr15-370-0:chr15-2021-1	chr15-370-0	chr15-2021-1	chr15	38365150	38366293	138264	TMCO5A	-266	ENSG00000236914_tss2	1.7	0.9	1	2.01	2.21	1.61	1.51	138264
chr12-2096-0:chr12-1533-1	chr12-2096-0	chr12-1533-1	chr12	76353119	76353930	71970	PHLDA1	-1209	RN7SL734P_tss1	0.2	0.5	1	2.01	2.26	2.69	2.67	71970
chr12-2096-0:chr12-1532-1	chr12-2096-0	chr12-1532-1	chr12	76353330	76353830	71914	PHLDA1	-1420	RN7SL734P_tss1	0.2	0.2	1	2.01	2.26	2.87	2.91	71914
chr12-2096-0:chr12-1532-1:b	chr12-2096-0	chr12-1532-1	chr12	76355095	76355595	70149	PHLDA1	2626	ENSG00000257329_tss1	0.2	0.2	0	2.01	2.26	2.87	2.91	70149
chr13-105-0:chr13-1765-1	chr13-105-0	chr13-1765-1	chr13	24722825	24723574	-11661	SPATA13	11282	SPATA13_tss2	0.5	0.4	1	2.01	2.38	2.09	1.63	11661
chr15-362-0:chr15-2024-1:b	chr15-362-0	chr15-2024-1	chr15	38335041	38335541	107834	TMCO5A	-2447	ENSG00000259225_tss4	0.3	0.6	0	2.01	2.63	3.43	3.51	107834
chr15-362-0:chr15-2024-1	chr15-362-0	chr15-2024-1	chr15	38333575	38334075	106368	TMCO5A	-981	ENSG00000259225_tss4	0.3	0.6	1	2.01	2.63	3.43	3.51	106368
chr5-2823-0:chr5-1232-1:b	chr5-2823-0	chr5-1232-1	chr5	134476543	134477043	-106469	PITX1	-9604	ENSG00000248482_tss1	1.4	0.3	1	2	1.51	1.74	1.54	106469
chr5-2823-0:chr5-1232-1	chr5-2823-0	chr5-1232-1	chr5	134475326	134475826	-105252	PITX1	-8387	ENSG00000248482_tss1	1.4	0.3	1	2	1.51	1.74	1.54	105252
chr8-805-0:chr8-2775-1	chr8-805-0	chr8-2775-1	chr8	29815749	29816275	124469	TMEM66	-885	MIR3148_tss1	0.2	0.3	1	2	1.86	1.93	1.68	124469
chr1-2791-0:chr1-3705-1	chr1-2791-0	chr1-3705-1	chr1	92496316	92496773	1006	EPHX4	-777	EPHX4_tss1	0.6	0.5	1	2	2.02	1.71	1.74	1006
chr3-975-0:chr3-3563-1	chr3-975-0	chr3-3563-1	chr3	45208647	45209334	-21076	CDCP1	-6980	RPS24P8_tss1	2.4	1.5	1	2	2.08	1.03	1.45	21076
chr8-764-0:chr8-2814-1	chr8-764-0	chr8-2814-1	chr8	29449435	29449898	-241399	DUSP4	-4918	ENSG00000280147_tss1	0.2	0.2	1	2	2.18	2	2.22	241399
chr20-1395-0:chr20-218-1	chr20-1395-0	chr20-218-1	chr20	52516086	52516586	96400	BCAS1	-23990	SUMO1P1_tss1	0.5	0.1	1	2	2.31	1.5	2.01	96400
chr20-1395-0:chr20-218-1:b	chr20-1395-0	chr20-218-1	chr20	52517733	52518233	94753	BCAS1	-25637	SUMO1P1_tss1	0.5	0.1	1	2	2.31	1.5	2.01	94753
chr11-955-0:chr11-2230-1	chr11-955-0	chr11-2230-1	chr11	35571282	35571881	-19733	PAMR1	-19434	PAMR1_tss5	0.4	1.2	1	2	2.78	2.29	3.5	19733
chr7-871-0:chr7-2904-1	chr7-871-0	chr7-2904-1	chr7	33893011	33893511	-51261	BMPER	20333	ENSG00000233219_tss1	0.1	0.2	1	1.99	1.59	2.74	1.77	51261
chr7-871-0:chr7-2904-1:b	chr7-871-0	chr7-2904-1	chr7	33894590	33895090	-49682	BMPER	18754	ENSG00000233219_tss1	0.1	0.2	1	1.99	1.59	2.74	1.77	49682
chr6-1703-0:chr6-2766-1:b	chr6-1703-0	chr6-2766-1	chr6	45422103	45422603	32440	RUNX2	-31881	RUNX2_tss5	0.7	0.2	1	1.99	1.88	2.04	2.16	32440
chr6-1703-0:chr6-2766-1	chr6-1703-0	chr6-2766-1	chr6	45420898	45421398	31235	RUNX2	-30676	RUNX2_tss5	0.7	0.2	0	1.99	1.88	2.04	2.16	31235
chr1-1089-0:chr1-5518-1	chr1-1089-0	chr1-5518-1	chr1	30181978	30182448	535492	PTPRU	0	ENSG00000228176_tss1	1	1.1	1	1.99	2.17	2.28	2.13	535492
chr2-3472-0:chr2-2414-1	chr2-3472-0	chr2-2414-1	chr2	153380955	153382091	-93909	FMNL2	13851	ENSG00000270776_tss1	0.5	0.2	1	1.99	2.47	1.64	1.77	93909
chr2-1754-0:chr2-4298-1	chr2-1754-0	chr2-4298-1	chr2	67096064	67096743	407474	MEIS1	11612	ENSG00000230355_tss1	0.2	0.5	1	1.99	2.95	1.91	1.27	407474
chr5-265-0:chr5-3774-1	chr5-265-0	chr5-3774-1	chr5	15222100	15222832	-277838	FBXL7	43819	ENSG00000248486_tss1	0.1	0.2	0	1.98	2.38	3.71	3.51	277838
chr6-2719-0:chr6-1773-1	chr6-2719-0	chr6-1773-1	chr6	106040282	106040749	-189516	PREP	39323	ENSG00000237567_tss1	0.2	0.1	1	1.98	2.57	2.38	2.39	189516
chr2-2525-0:chr2-3531-1	chr2-2525-0	chr2-3531-1	chr2	101383657	101384143	-52712	NPAS2	-44313	ENSG00000228488_tss1	0.2	0.3	1	1.97	1.63	2.08	2.16	52712
chr15-2042-0:chr15-256-1	chr15-2042-0	chr15-256-1	chr15	90364367	90364843	-6511	ANPEP	-5734	ANPEP_tss8	0.3	0.9	1	1.97	1.79	1.27	1.79	6511
chr17-1406-0:chr17-1501-1	chr17-1406-0	chr17-1501-1	chr17	41790954	41792100	44629	SOST	5705	ENSG00000267253_tss1	0.3	0.3	1	1.97	1.82	1.82	2.06	44629
chr3-3448-0:chr3-988-1	chr3-3448-0	chr3-988-1	chr3	157053354	157053854	-100973	PTX3	28417	VEPH1_tss1	0.2	0.4	1	1.97	1.93	1.65	2.12	100973
chr3-3448-0:chr3-988-1:b	chr3-3448-0	chr3-988-1	chr3	157054692	157055192	-99635	PTX3	27079	VEPH1_tss1	0.2	0.4	0	1.97	1.93	1.65	2.12	99635
chr3-323-0:chr3-4263-1	chr3-323-0	chr3-4263-1	chr3	16171528	16171952	-44415	GALNTL2	44205	GALNT15_tss1	0.2	0.1	1	1.97	2.08	1.06	1.38	44415
chr12-2720-0:chr12-999-1:b	chr12-2720-0	chr12-999-1	chr12	96590777	96591277	2705	ELK3	-2617	ELK3_tss1	1.1	0.2	1	1.97	2.16	2.36	1.93	2705
chr12-2720-0:chr12-999-1	chr12-2720-0	chr12-999-1	chr12	96587854	96588354	-55	ELK3	0	ELK3_tss1	1.1	0.2	1	1.97	2.16	2.36	1.93	55
chr14-472-0:chr14-1567-1	chr14-472-0	chr14-1567-1	chr14	38877932	38878638	-152710	CLEC14A	-117775	ENSG00000259072_tss1	0.4	0.2	0	1.97	2.24	2.2	1.85	152710
chr4-1329-0:chr4-2373-1	chr4-1329-0	chr4-2373-1	chr4	75409398	75410092	-70883	AREG	-95042	AREG_tss2	0.3	0.3	1	1.97	2.33	1.58	1.43	70883
chr2-1310-0:chr2-4720-1	chr2-1310-0	chr2-4720-1	chr2	47426080	47426792	-43919	C2orf61	-22430	ENSG00000273269_tss1	0.2	0.2	1	1.97	2.36	1.71	1.9	43919
chr15-900-0:chr15-1440-1	chr15-900-0	chr15-1440-1	chr15	53025880	53026460	46911	ONECUT1	-23866	FAM214A_tss9	0.1	0.4	0	1.96	1.04	4.41	3.88	46911
chr6-1456-0:chr6-3022-1	chr6-1456-0	chr6-3022-1	chr6	38229652	38230304	333786	BTBD9	-54602	ENSG00000200706_tss1	0.2	0.4	1	1.96	1.45	2.01	1.6	333786
chr6-2465-0:chr6-2031-1	chr6-2465-0	chr6-2031-1	chr6	86127659	86128159	-31392	NT5E	8685	DUTP5_tss1	0.3	0.1	1	1.96	1.47	1.69	1.87	31392
chr6-2465-0:chr6-2031-1:b	chr6-2465-0	chr6-2031-1	chr6	86128979	86129479	-30072	NT5E	7365	DUTP5_tss1	0.3	0.1	0	1.96	1.47	1.69	1.87	30072
chr15-710-0:chr15-1651-1	chr15-710-0	chr15-1651-1	chr15	45934359	45934859	7354	SQRDL	3221	SQRDL_tss4	1.1	0.1	1	1.96	1.75	2.36	2.49	7354
chr4-2698-0:chr4-1022-1	chr4-2698-0	chr4-1022-1	chr4	141071069	141071569	3914	MAML3	2555	MAML3_tss2	0.4	4.2	0	1.96	1.86	1.86	1.38	3914
chr4-2698-0:chr4-1022-1:b	chr4-2698-0	chr4-1022-1	chr4	141075239	141075739	-151	MAML3	0	MAML3_tss3	0.4	4.2	1	1.96	1.86	1.86	1.38	151
chr15-387-0:chr15-2009-1	chr15-387-0	chr15-2009-1	chr15	38544066	38544482	-252	SPRED1	46	SPRED1_tss1	2.3	2.9	0	1.96	1.97	2.61	2.4	252
chr11-2229-0:chr11-952-1	chr11-2229-0	chr11-952-1	chr11	94463256	94463756	-38001	AMOTL1	9680	ENSG00000255929_tss1	0.2	0.9	0	1.95	1.56	2.38	2.46	38001
chr12-2073-0:chr12-1559-1	chr12-2073-0	chr12-1559-1	chr12	76183826	76184459	241352	PHLDA1	-65505	ENSG00000264062_tss1	0.2	0.5	1	1.95	1.57	2.61	2.97	241352
chr14-1291-0:chr14-891-1	chr14-1291-0	chr14-891-1	chr14	69159777	69160277	97933	ZFP36L1	0	ENSG00000242941_tss1	0.1	1.1	1	1.95	1.76	1.65	1.15	97933
chr13-253-0:chr13-1639-1	chr13-253-0	chr13-1639-1	chr13	30568129	30568683	-143585	UBL3	29255	ENSG00000266505_tss1	0.3	0.6	1	1.95	1.8	2.25	2.93	143585
chr6-2750-0:chr6-1746-1	chr6-2750-0	chr6-1746-1	chr6	106533824	106534308	-128	PRDM1	0	PRDM1_tss1	5.7	1.5	1	1.95	1.94	2.5	2.08	128
chr12-2566-0:chr12-1186-1	chr12-2566-0	chr12-1186-1	chr12	92428632	92429134	110790	BTG1	-6599	C12orf79_tss2	0.2	0.2	1	1.95	1.95	1.61	2.1	110790
chr13-1624-0:chr13-204-1	chr13-1624-0	chr13-204-1	chr13	107863125	107863625	-642861	ARGLU1	-89744	ENSG00000221316_tss1	0.3	1.2	1	1.95	2.13	2.91	2.9	642861
chr4-1672-0:chr4-2050-1:b	chr4-1672-0	chr4-2050-1	chr4	87778143	87778643	-7977	SLC10A6	-7866	SLC10A6_tss1	0.6	0.2	1	1.94	1.34	1.51	1.99	7977
chr4-1672-0:chr4-2050-1	chr4-1672-0	chr4-2050-1	chr4	87776425	87776925	-6259	SLC10A6	-6148	SLC10A6_tss1	0.6	0.2	1	1.94	1.34	1.51	1.99	6259
chr1-6234-0:chr1-531-1:b	chr1-6234-0	chr1-531-1	chr1	227612993	227613493	-107068	CDC42BPA	4735	ENSG00000242757_tss1	0.1	0	0	1.94	1.61	1.84	1.54	107068
chr1-6234-0:chr1-531-1	chr1-6234-0	chr1-531-1	chr1	227611740	227612240	-105815	CDC42BPA	5988	ENSG00000242757_tss1	0.1	0	0	1.94	1.61	1.84	1.54	105815
chr7-2994-0:chr7-613-1	chr7-2994-0	chr7-613-1	chr7	129996082	129997274	11978	CPA5	6009	CPA5_tss3	0.4	0.1	1	1.94	1.76	1.7	1.4	11978
chr11-1680-0:chr11-1538-1	chr11-1680-0	chr11-1538-1	chr11	69152119	69152619	90745	MYEOV	0	MYEOV_tss5	0.3	0.2	1	1.94	1.84	2.96	2.94	90745
chr11-1680-0:chr11-1537-1	chr11-1680-0	chr11-1537-1	chr11	69163294	69163794	101920	MYEOV	-6970	MYEOV_tss6	0.3	0.3	0	1.94	1.84	3.1	3.71	101920
chr12-3203-0:chr12-537-1	chr12-3203-0	chr12-537-1	chr12	113679488	113679988	-2327	TPCN1	2079	TPCN1_tss4	3.5	0.1	1	1.94	1.97	1.38	1.3	2327
chr12-3203-0:chr12-540-1	chr12-3203-0	chr12-540-1	chr12	113658715	113659442	-164	TPCN1	0	IQCD_tss1	3.5	0.3	1	1.94	1.97	1.03	1.35	164
chr12-3203-0:chr12-535-1	chr12-3203-0	chr12-535-1	chr12	113683888	113684388	1883	TPCN1	-1822	TPCN1_tss4	3.5	0.2	1	1.94	1.97	1.68	2.03	1883
chrX-1394-0:chrX-789-1	chrX-1394-0	chrX-789-1	chrX	99905111	99905611	6147	SRPX2	-5896	SRPX2_tss1	1.4	0.2	1	1.94	2.04	1.83	1.93	6147
chrX-1394-0:chrX-790-1	chrX-1394-0	chrX-790-1	chrX	99898984	99900161	358	SRPX2	0	SRPX2_tss1	1.4	0.2	1	1.94	2.04	2.51	2.15	358
chr11-966-0:chr11-2222-1	chr11-966-0	chr11-2222-1	chr11	35643143	35643643	3659	FJX1	-1907	FJX1_tss2	3.1	0.2	1	1.94	2.06	1.46	1.84	3659
chr9-156-0:chr9-2821-1	chr9-156-0	chr9-2821-1	chr9	5843900	5844545	-11105	ERMP1	-11059	ERMP1_tss1	0.1	0.3	1	1.94	2.28	1.88	2.18	11105
chr4-1671-0:chr4-2051-1	chr4-1671-0	chr4-2051-1	chr4	87769413	87770516	313	SLC10A6	0	SLC10A6_tss1	0.4	1.1	0	1.94	2.39	3.36	3.28	313
chr1-3119-0:chr1-3356-1	chr1-3119-0	chr1-3356-1	chr1	103324123	103324690	172394	COL11A1	-4725	ENSG00000230864_tss1	0.2	0.3	1	1.94	2.5	1.84	1.05	172394
chr6-4026-0:chr6-502-1	chr6-4026-0	chr6-502-1	chr6	148596207	148596707	3018	SASH1	-2767	SASH1_tss1	2.2	0.1	0	1.93	1.81	1.26	1.08	3018
chr6-4026-0:chr6-503-1	chr6-4026-0	chr6-503-1	chr6	148592926	148593599	-177	SASH1	0	SASH1_tss1	2.2	0.4	1	1.93	1.81	1.98	1.24	177
chr9-2035-0:chr9-1001-1	chr9-2035-0	chr9-1001-1	chr9	113510732	113511223	-26649	MUSK	-20773	ENSG00000223918_tss1	0.1	0.2	1	1.93	1.82	1.84	1.51	26649
chr1-4901-0:chr1-1754-1:b	chr1-4901-0	chr1-1754-1	chr1	181111194	181111694	53609	IER5	31927	ENSG00000237292_tss1	0.9	0.3	1	1.93	2.01	3.14	2.64	53609
chr1-4901-0:chr1-1754-1	chr1-4901-0	chr1-1754-1	chr1	181108732	181109232	51147	IER5	34389	ENSG00000237292_tss1	0.9	0.3	1	1.93	2.01	3.14	2.64	51147
chr8-2555-0:chr8-940-1	chr8-2555-0	chr8-940-1	chr8	117048968	117050022	-368267	TRPS1	-13964	RNA5SP276_tss1	0.2	0.4	1	1.93	2.55	3.17	3.35	368267
chr6-4024-0:chr6-506-1	chr6-4024-0	chr6-506-1	chr6	148588865	148589276	-4369	SASH1	4165	SASH1_tss1	0.2	0.2	1	1.92	1.49	2.46	1.93	4369
chr3-319-0:chr3-4267-1	chr3-319-0	chr3-4267-1	chr3	16144585	16145457	-71134	GALNTL2	70700	GALNT15_tss1	0.8	0.3	1	1.92	1.63	1.5	1.66	71134
chr17-2328-0:chr17-557-1	chr17-2328-0	chr17-557-1	chr17	66377112	66377747	76191	WIPI1	18551	ARSG_tss4	0.9	0.4	1	1.92	1.65	1.75	1.92	76191
chr17-2328-0:chr17-556-1	chr17-2328-0	chr17-556-1	chr17	66380339	66380839	73031	WIPI1	15459	ARSG_tss4	0.9	0.8	1	1.92	1.65	2.55	1.99	73031
chr3-2944-0:chr3-1451-1	chr3-2944-0	chr3-1451-1	chr3	139029058	139029771	-33383	MRPS22	-28502	MRPS22_tss3	1.9	0.4	1	1.92	1.88	1.51	1.42	33383
chr3-2944-0:chr3-1450-1	chr3-2944-0	chr3-1450-1	chr3	139031710	139032210	-30837	MRPS22	30652	MRPS22_tss4	1.9	0.2	1	1.92	1.88	2.91	1.45	30837
chr5-2719-0:chr5-1357-1	chr5-2719-0	chr5-1357-1	chr5	131430319	131431049	21200	CSF2	-14560	ENSG00000253067_tss1	0.2	0.3	1	1.92	1.9	1.78	2.47	21200
chr21-565-0:chr21-309-1	chr21-565-0	chr21-309-1	chr21	39220827	39221327	64480	KCNJ6	67423	KCNJ6_tss1	0	0.5	0	1.92	1.97	1.6	1.21	64480
chr21-565-0:chr21-309-1:b	chr21-565-0	chr21-309-1	chr21	39222095	39222595	63212	KCNJ6	66155	KCNJ6_tss1	0	0.5	1	1.92	1.97	1.6	1.21	63212
chr3-3989-0:chr3-591-1	chr3-3989-0	chr3-591-1	chr3	178236468	178236875	-17321	KCNMB2	17119	KCNMB2_tss2	0.2	0.3	1	1.91	1.04	2	1.58	17321
chr18-1213-0:chr18-381-1:b	chr18-1213-0	chr18-381-1	chr18	59619618	59620118	-58876	RNF152	5130	RPIAP1_tss1	0.3	1.2	1	1.91	1.83	2.34	2.14	58876
chr18-1213-0:chr18-381-1	chr18-1213-0	chr18-381-1	chr18	59615546	59616046	-54804	RNF152	9202	RPIAP1_tss1	0.3	1.2	1	1.91	1.83	2.34	2.14	54804
chr5-2838-0:chr5-1215-1	chr5-2838-0	chr5-1215-1	chr5	134651018	134652215	83285	H2AFY	21415	C5orf66_tss3	0.2	0.3	0	1.91	1.86	3.99	4.01	83285
chr4-3158-0:chr4-502-1	chr4-3158-0	chr4-502-1	chr4	162241706	162242516	843007	FSTL5	57590	ENSG00000249568_tss1	0.1	0.2	0	1.91	1.89	3.08	3.13	843007
chr3-4194-0:chr3-375-1	chr3-4194-0	chr3-375-1	chr3	185998513	185999371	80804	DGKG	0	DGKG_tss6	0.2	0.4	1	1.91	2.18	4.71	5.33	80804
chr3-1353-0:chr3-3196-1	chr3-1353-0	chr3-3196-1	chr3	55361089	55361606	153614	WNT5A	23338	ENSG00000242568_tss1	0.3	0.2	1	1.91	2.2	3.34	2.77	153614
chr9-1026-0:chr9-2004-1	chr9-1026-0	chr9-2004-1	chr9	72596562	72597153	-61639	MAMDC2	61345	MAMDC2_tss1	0.3	0.2	1	1.91	2.21	1.97	2.28	61639
chr6-4366-0:chr6-187-1	chr6-4366-0	chr6-187-1	chr6	160114163	160114800	-121	SOD2	0	SOD2_tss4	0.6	1.5	1	1.9	1.33	2.46	2.45	121
chr21-227-0:chr21-662-1:b	chr21-227-0	chr21-662-1	chr21	28797930	28798430	-458741	ADAMTS5	-4588	RPL10P1_tss1	0.1	0.2	0	1.9	1.37	3.1	2.71	458741
chr21-227-0:chr21-662-1	chr21-227-0	chr21-662-1	chr21	28795078	28795578	-455889	ADAMTS5	-1736	RPL10P1_tss1	0.1	0.2	1	1.9	1.37	3.1	2.71	455889
chr2-1969-0:chr2-4070-1	chr2-1969-0	chr2-4070-1	chr2	72157177	72157972	212639	CYP26B1	53593	RPS20P10_tss1	0.1	0.2	1	1.9	1.54	3.71	3.86	212639
chr7-1080-0:chr7-2708-1	chr7-1080-0	chr7-2708-1	chr7	41924570	41925070	-182114	INHBA	92452	GLI3_tss1	0.2	0.2	0	1.9	1.64	2.01	2.37	182114
chr18-956-0:chr18-650-1	chr18-956-0	chr18-650-1	chr18	52443427	52443966	-52011	RAB27B	-31446	RPSAP57_tss1	0.3	0.4	1	1.9	1.67	1.2	1.36	52011
chr20-1459-0:chr20-165-1	chr20-1459-0	chr20-165-1	chr20	55651206	55651872	189859	BMP7	-21360	ENSG00000238644_tss1	0.2	0.3	1	1.9	1.77	3.13	3.23	189859
chr2-4051-0:chr2-1726-1	chr2-4051-0	chr2-1726-1	chr2	181520001	181520501	-324848	UBE2E3	36331	SCHLAP1_tss1	0.1	0.2	0	1.9	1.82	1.97	2.41	324848
chr2-4051-0:chr2-1726-1:b	chr2-4051-0	chr2-1726-1	chr2	181521808	181522308	-323041	UBE2E3	34524	SCHLAP1_tss1	0.1	0.2	1	1.9	1.82	1.97	2.41	323041
chr2-2620-0:chr2-3439-1	chr2-2620-0	chr2-3439-1	chr2	106071364	106072457	-16680	FHL2	-16404	FHL2_tss4	0.1	0.2	1	1.9	2.1	2.13	2.27	16680
chr10-2650-0:chr10-568-1	chr10-2650-0	chr10-568-1	chr10	105667986	105669006	8931	OBFC1	-8075	OBFC1_tss1	0.4	1.4	1	1.9	2.13	1.3	1.29	8931
chr3-968-0:chr3-3567-1	chr3-968-0	chr3-3567-1	chr3	45173660	45174160	14004	CDCP1	6928	CDCP1_tss1	0.3	0.7	1	1.9	2.29	3.12	2.9	14004
chrX-413-0:chrX-1657-1	chrX-413-0	chrX-1657-1	chrX	24482962	24483578	-67	PDK3	0	PDK3_tss1	0.1	0.1	1	1.9	3.12	1.24	1.02	67
chr1-3219-0:chr1-3255-1	chr1-3219-0	chr1-3255-1	chr1	110059146	110059967	-7196	AMIGO1	-6842	AMIGO1_tss1	0.1	0.1	1	1.89	1.4	1.29	1.95	7196
chr16-2009-0:chr16-82-1	chr16-2009-0	chr16-82-1	chr16	88276116	88276616	171688	BANP	-7725	ENSG00000261273_tss1	0.1	0.2	1	1.89	1.72	1.04	1.04	171688
chr16-2009-0:chr16-83-1	chr16-2009-0	chr16-83-1	chr16	88272270	88272940	167927	BANP	-3879	ENSG00000261273_tss1	0.1	0.3	1	1.89	1.72	1.83	1.72	167927
chr15-735-0:chr15-1624-1	chr15-735-0	chr15-1624-1	chr15	48009264	48009988	-27	SEMA6D	0	SEMA6D_tss6	0.5	0.3	1	1.89	1.74	1.01	1.04	27
chr13-214-0:chr13-1675-1	chr13-214-0	chr13-1675-1	chr13	29290541	29291041	-1681	SLC46A3	1938	SLC46A3_tss2	0.2	1.1	1	1.89	1.76	2	1.91	1681
chr13-214-0:chr13-1675-1:b	chr13-214-0	chr13-1675-1	chr13	29292933	29293433	-33	SLC46A3	0	SLC46A3_tss2	0.2	1.1	1	1.89	1.76	2	1.91	33
chr12-3257-0:chr12-477-1:b	chr12-3257-0	chr12-477-1	chr12	115359916	115360416	-238197	TBX3	7325	ENSG00000274879_tss1	0.2	0.2	0	1.89	1.76	2.11	2.26	238197
chr12-3257-0:chr12-477-1	chr12-3257-0	chr12-477-1	chr12	115358521	115359021	-236802	TBX3	8720	ENSG00000274879_tss1	0.2	0.2	1	1.89	1.76	2.11	2.26	236802
chr15-2277-0:chr15-44-1	chr15-2277-0	chr15-44-1	chr15	101273301	101273903	130789	ASB7	-16847	ENSG00000259579_tss1	0.1	0.1	1	1.89	1.8	1.38	1.65	130789
chr15-497-0:chr15-1880-1:b	chr15-497-0	chr15-1880-1	chr15	40550603	40551103	5469	PAK6	0	ENSG00000279409_tss1	0.2	0.1	1	1.89	1.89	2.27	2.17	5469
chr15-497-0:chr15-1880-1	chr15-497-0	chr15-1880-1	chr15	40548658	40549158	3524	PAK6	1545	ENSG00000279409_tss1	0.2	0.1	1	1.89	1.89	2.27	2.17	3524
chr13-989-0:chr13-804-1	chr13-989-0	chr13-804-1	chr13	66485167	66485667	1317290	PCDH9	-44861	LINC01052_tss1	0.1	0	0	1.89	1.99	2.61	2.7	1317290
chr13-989-0:chr13-804-1:b	chr13-989-0	chr13-804-1	chr13	66489737	66490237	1312720	PCDH9	-49431	LINC01052_tss1	0.1	0	0	1.89	1.99	2.61	2.7	1312720
chr11-2983-0:chr11-266-1	chr11-2983-0	chr11-266-1	chr11	124768612	124769112	-685	ROBO4	-435	ROBO4_tss6	1.3	1.1	1	1.89	2.06	2.27	2.14	685
chr11-498-0:chr11-2648-1	chr11-498-0	chr11-2648-1	chr11	15737951	15738659	567652	INSC	41786	ENSG00000254645_tss1	0.1	0.8	1	1.89	2.23	6.73	6.69	567652
chr12-2598-0:chr12-1162-1	chr12-2598-0	chr12-1162-1	chr12	93013913	93014413	-82455	C12orf74	82207	C12orf74_tss1	0.2	0.2	1	1.89	2.54	3.19	3.59	82455
chr12-2598-0:chr12-1162-1:b	chr12-2598-0	chr12-1162-1	chr12	93015404	93015904	-80964	C12orf74	80716	C12orf74_tss1	0.2	0.2	0	1.89	2.54	3.19	3.59	80964
chr1-317-0:chr1-6222-1	chr1-317-0	chr1-6222-1	chr1	9950360	9950860	2685	CTNNBIP1	2436	CTNNBIP1_tss2	0.2	0.3	1	1.88	1.51	1.94	2.37	2685
chr14-1193-0:chr14-984-1	chr14-1193-0	chr14-984-1	chr14	67399264	67399699	109519	GPHN	36835	ENSG00000258490_tss1	0.2	0.1	1	1.88	1.63	1.48	1.24	109519
chr6-2710-0:chr6-1780-1	chr6-2710-0	chr6-1780-1	chr6	105876041	105876572	-25307	PREP	-25082	PREP_tss2	0.2	0.1	1	1.88	1.85	1.16	1.14	25307
chr6-4404-0:chr6-130-1	chr6-4404-0	chr6-130-1	chr6	163385595	163386217	236905	PACRG	-7015	ENSG00000217557_tss1	0.4	0.1	1	1.87	1.24	1.26	1.21	236905
chr4-978-0:chr4-2717-1	chr4-978-0	chr4-2717-1	chr4	52917324	52918403	156	SPATA18	0	SPATA18_tss1	0.3	0.5	1	1.87	1.53	2.11	1.68	156
chr5-1263-0:chr5-2879-1	chr5-1263-0	chr5-2879-1	chr5	66390518	66391057	90008	MAST4	46936	MAST4_tss8	0.4	0.2	1	1.87	1.63	1.58	1.38	90008
chr3-3402-0:chr3-1014-1	chr3-3402-0	chr3-1014-1	chr3	156429744	156430244	35542	TIPARP	2474	METTL15P1_tss1	10	0	0	1.87	1.84	1.05	1.15	35542
chr3-3402-0:chr3-1017-1	chr3-3402-0	chr3-1017-1	chr3	156396005	156396505	1803	TIPARP	-1552	TIPARP_tss5	10	0.1	0	1.87	1.84	2.44	2.2	1803
chr6-4032-0:chr6-497-1	chr6-4032-0	chr6-497-1	chr6	148663399	148664250	96	SASH1	0	SASH1_tss2	1.3	0.7	1	1.87	1.85	1.86	1.11	96
chr11-743-0:chr11-2399-1	chr11-743-0	chr11-2399-1	chr11	28526213	28527227	394859	METTL15	11153	ENSG00000254606_tss1	0.1	0.1	1	1.86	1.12	1.54	1.61	394859
chr7-419-0:chr7-3279-1	chr7-419-0	chr7-3279-1	chr7	17694587	17695018	166518	SNX13	24156	ENSG00000228675_tss1	0.1	0.1	1	1.86	1.6	2.34	1.94	166518
chr15-1955-0:chr15-348-1	chr15-1955-0	chr15-348-1	chr15	85874210	85874789	-49371	AKAP13	-751	ADAMTS7P4_tss3	0.9	0.7	1	1.86	1.7	2.09	1.29	49371
chr6-1394-0:chr6-3072-1	chr6-1394-0	chr6-3072-1	chr6	36643819	36644319	-167	CDKN1A	0	CDKN1A_tss1	1	1.2	1	1.86	1.82	1.62	1.64	167
chrX-411-0:chrX-1658-1	chrX-411-0	chrX-1658-1	chrX	24375297	24375797	-107790	PDK3	5082	SUPT20HL1_tss1	0	0.2	1	1.86	1.86	1.67	1.7	107790
chr15-1475-0:chr15-824-1	chr15-1475-0	chr15-824-1	chr15	71531809	71532309	98272	THSD4	-50454	THSD4-AS1_tss1	0.1	0.2	0	1.86	1.89	1.89	1.91	98272
chr5-3102-0:chr5-951-1	chr5-3102-0	chr5-951-1	chr5	141854233	141855162	139029	FGF1	58749	ENSG00000280643_tss1	0.5	0.2	1	1.86	1.91	1.15	1.2	139029
chr17-1919-0:chr17-1007-1	chr17-1919-0	chr17-1007-1	chr17	55540487	55540987	177533	MSI2	-14908	ENSG00000279281_tss1	0.3	0.8	1	1.86	2.02	1.15	2.3	177533
chr10-1688-0:chr10-1474-1	chr10-1688-0	chr10-1474-1	chr10	73680302	73681195	-43371	CHST3	-26133	ENSG00000278651_tss1	0.2	0.2	1	1.86	2.03	1.7	1.91	43371
chr2-4091-0:chr2-1701-1	chr2-4091-0	chr2-1701-1	chr2	182655817	182656317	-100404	SSFA2	-52484	RNU6ATAC19P_tss1	0.8	0.4	1	1.86	2.05	1.16	1.1	100404
chrX-460-0:chrX-1628-1	chrX-460-0	chrX-1628-1	chrX	29677928	29678866	-555277	MAGEB2	-85533	MIR4666B_tss1	0.3	0.4	0	1.86	2.73	2.93	3.36	555277
chr14-1288-0:chr14-894-1	chr14-1288-0	chr14-894-1	chr14	69146959	69147459	110751	ZFP36L1	4824	ENSG00000258623_tss1	0.6	0.4	1	1.85	1.4	1.23	1.06	110751
chr14-1288-0:chr14-894-1:b	chr14-1288-0	chr14-894-1	chr14	69149133	69149633	108577	ZFP36L1	2650	ENSG00000258623_tss1	0.6	0.4	1	1.85	1.4	1.23	1.06	108577
chr21-798-0:chr21-93-1	chr21-798-0	chr21-93-1	chr21	45610417	45610917	50056	ICOSLG	-1851	ENSG00000279687_tss1	0.1	0.2	1	1.85	1.58	3.55	3.33	50056
chr22-515-0:chr22-617-1	chr22-515-0	chr22-617-1	chr22	33116882	33117350	-79685	TIMP3	61814	ENSG00000229673_tss1	0	0.2	1	1.85	1.64	3.41	3.27	79685
chr20-972-0:chr20-689-1:b	chr20-972-0	chr20-689-1	chr20	36797774	36798274	-4250	TGM2	-2864	TGM2_tss3	0.2	0.2	0	1.85	1.68	2.57	1.81	4250
chr20-972-0:chr20-689-1	chr20-972-0	chr20-689-1	chr20	36796231	36796731	-2707	TGM2	-1321	TGM2_tss3	0.2	0.2	1	1.85	1.68	2.57	1.81	2707
chr5-3296-0:chr5-728-1	chr5-3296-0	chr5-728-1	chr5	148520855	148521447	-25	ABLIM3	0	ABLIM3_tss1	1.2	0.3	1	1.85	1.81	2.04	2.39	25
chr6-4035-0:chr6-489-1	chr6-4035-0	chr6-489-1	chr6	148766573	148767073	-63076	SASH1	-5079	SASH1_tss3	0.7	0.2	1	1.85	1.88	1.72	1.08	63076
chr6-4035-0:chr6-486-1	chr6-4035-0	chr6-486-1	chr6	148778637	148779137	-51012	SASH1	-17143	SASH1_tss3	0.7	0.3	1	1.85	1.88	1.35	1.39	51012
chr6-2201-0:chr6-2318-1	chr6-2201-0	chr6-2318-1	chr6	74959313	74959875	553768	CD109	32108	ENSG00000217178_tss1	0.2	0.3	1	1.85	1.9	2.55	2.62	553768
chr20-856-0:chr20-799-1:b	chr20-856-0	chr20-799-1	chr20	33908184	33908684	-13572	UQCC	-4945	UQCC1_tss3	0.2	1.5	1	1.85	2	1.48	1.04	13572
chr20-856-0:chr20-799-1	chr20-856-0	chr20-799-1	chr20	33906081	33906581	-11469	UQCC	-2842	UQCC1_tss3	0.2	1.5	1	1.85	2	1.48	1.04	11469
chr3-966-0:chr3-3568-1	chr3-966-0	chr3-3568-1	chr3	45159292	45159792	28372	CDCP1	21296	CDCP1_tss1	0.1	1.7	0	1.85	2.08	2.77	2.29	28372
chr2-1308-0:chr2-4722-1	chr2-1308-0	chr2-4722-1	chr2	47416556	47417056	-34289	C2orf61	-12906	ENSG00000273269_tss1	0.2	0.5	1	1.84	1.46	2.72	2.57	34289
chr3-1344-0:chr3-3205-1:b	chr3-1344-0	chr3-3205-1	chr3	55226159	55226659	-225294	LRTM1	-13959	ENSG00000243572_tss1	1.8	0.7	1	1.84	1.5	2.65	2.22	225294
chr3-1344-0:chr3-3205-1	chr3-1344-0	chr3-3205-1	chr3	55224164	55224664	-223299	LRTM1	-11964	ENSG00000243572_tss1	1.8	0.7	1	1.84	1.5	2.65	2.22	223299
chr2-2512-0:chr2-3545-1	chr2-2512-0	chr2-3545-1	chr2	100907410	100907910	18307	LONRF2	18058	LONRF2_tss1	0.1	0.3	1	1.84	1.63	1.6	2.41	18307
chr2-2512-0:chr2-3545-1:b	chr2-2512-0	chr2-3545-1	chr2	100908542	100909042	17175	LONRF2	16926	LONRF2_tss1	0.1	0.3	1	1.84	1.63	1.6	2.41	17175
chr17-2327-0:chr17-558-1	chr17-2327-0	chr17-558-1	chr17	66374232	66374869	79070	WIPI1	21429	ARSG_tss4	1.2	2.3	1	1.84	1.68	1.5	1.28	79070
chr17-2327-0:chr17-557-1	chr17-2327-0	chr17-557-1	chr17	66377212	66377712	76158	WIPI1	18586	ARSG_tss4	1.2	0.4	1	1.84	1.68	1.75	1.92	76158
chr2-1972-0:chr2-4067-1	chr2-1972-0	chr2-4067-1	chr2	72175949	72176449	194014	CYP26B1	35116	RPS20P10_tss1	0.1	0.3	1	1.84	1.72	3.72	3.77	194014
chr2-1972-0:chr2-4067-1:b	chr2-1972-0	chr2-4067-1	chr2	72179986	72180486	189977	CYP26B1	31079	RPS20P10_tss1	0.1	0.3	0	1.84	1.72	3.72	3.77	189977
chr14-1886-0:chr14-303-1	chr14-1886-0	chr14-303-1	chr14	92979740	92980306	-94	RIN3	0	RIN3_tss1	1.3	0.5	1	1.84	1.83	2.42	2.41	94
chr11-1772-0:chr11-1416-1	chr11-1772-0	chr11-1416-1	chr11	72896759	72897178	-32374	P2RY2	-9020	ENSG00000256568_tss1	0.3	0.2	1	1.84	1.98	1.89	1.04	32374
chr20-729-0:chr20-925-1	chr20-729-0	chr20-925-1	chr20	30306763	30307263	3387	BCL2L1	2048	ABALON_tss1	0.2	6.2	1	1.84	2.01	1.23	1.2	3387
chr20-729-0:chr20-925-1:b	chr20-729-0	chr20-925-1	chr20	30310256	30310756	-106	BCL2L1	0	BCL2L1_tss1	0.2	6.2	1	1.84	2.01	1.23	1.2	106
chr2-270-0:chr2-5738-1:b	chr2-270-0	chr2-5738-1	chr2	13070102	13070602	211989	TRIB2	76521	ENSG00000225649_tss1	0.2	0.1	0	1.84	2.27	1.51	1.8	211989
chr2-270-0:chr2-5738-1	chr2-270-0	chr2-5738-1	chr2	13068507	13069007	210394	TRIB2	78116	ENSG00000225649_tss1	0.2	0.1	1	1.84	2.27	1.51	1.8	210394
chr12-3669-0:chr12-104-1	chr12-3669-0	chr12-104-1	chr12	127754853	127755353	-1273396	TMEM132C	13476	ENSG00000256292_tss1	0.9	1.4	1	1.84	2.28	1.7	1.71	1273396
chr12-2497-0:chr12-1238-1	chr12-2497-0	chr12-1238-1	chr12	89918441	89918853	-64	GALNT4	0	GALNT4_tss1	0.9	2.3	1	1.83	1.73	1.45	1.63	64
chr12-2721-0:chr12-997-1	chr12-2721-0	chr12-997-1	chr12	96613572	96614072	25500	ELK3	3680	ENSG00000258177_tss1	0.9	0.4	1	1.83	1.86	1.55	2.27	25500
chr3-3417-0:chr3-1009-1	chr3-3417-0	chr3-1009-1	chr3	156534507	156535262	-9204	LEKR1	0	LINC00886_tss2	1.9	1.2	1	1.83	1.92	2.16	2.04	9204
chr18-1074-0:chr18-542-1	chr18-1074-0	chr18-542-1	chr18	55851881	55852381	-10490	NEDD4L	10242	NEDD4L_tss9	0.2	0.6	1	1.83	2.1	3.14	3.84	10490
chr18-1074-0:chr18-542-1:b	chr18-1074-0	chr18-542-1	chr18	55853525	55854025	-8846	NEDD4L	8598	NEDD4L_tss9	0.2	0.6	1	1.83	2.1	3.14	3.84	8846
chr18-1075-0:chr18-542-1	chr18-1075-0	chr18-542-1	chr18	55853425	55853906	-8956	NEDD4L	8717	NEDD4L_tss9	0.5	0.6	1	1.83	2.42	3.14	3.84	8956
chr13-252-0:chr13-1639-1	chr13-252-0	chr13-1639-1	chr13	30565638	30566138	-141067	UBL3	31800	ENSG00000266505_tss1	0.1	0.6	1	1.82	1.36	2.25	2.93	141067
chr15-731-0:chr15-1627-1	chr15-731-0	chr15-1627-1	chr15	47955211	47955711	-54098	SEMA6D	53485	SEMA6D_tss5	0.1	0.2	1	1.82	1.52	4.62	4.2	54098
chrX-1669-0:chrX-553-1	chrX-1669-0	chrX-553-1	chrX	109984433	109984876	50789	CHRDL1	54118	CHRDL1_tss1	0.2	0.1	0	1.82	1.53	1.53	1.23	50789
chr10-1767-0:chr10-1366-1	chr10-1767-0	chr10-1366-1	chr10	75664585	75665085	-6026	PLAU	3851	PLAU_tss1	0.2	4.2	0	1.82	1.61	2.97	2.8	6026
chr6-2462-0:chr6-2032-1	chr6-2462-0	chr6-2032-1	chr6	86115666	86116166	-43385	NT5E	-15762	ENSG00000234155_tss1	0.9	0.4	0	1.82	1.69	2.18	2.5	43385
chr14-643-0:chr14-1467-1	chr14-643-0	chr14-1467-1	chr14	50458659	50459159	15329	C14orf182	694	LINC01588_tss1	0.1	0.5	0	1.82	1.76	3.48	3.06	15329
chr14-643-0:chr14-1467-1:b	chr14-643-0	chr14-1467-1	chr14	50459759	50460259	14229	C14orf182	0	LINC01588_tss1	0.1	0.5	1	1.82	1.76	3.48	3.06	14229
chr7-2730-0:chr7-906-1	chr7-2730-0	chr7-906-1	chr7	114986740	114987358	424141	MDFIC	-115331	LINC01392_tss1	0.2	0.2	1	1.82	1.82	2.83	2.37	424141
chr1-3118-0:chr1-3359-1	chr1-3118-0	chr1-3359-1	chr1	103302892	103303392	193658	COL11A1	16007	ENSG00000230864_tss1	1	0.3	0	1.82	1.85	1.69	1.7	193658
chr1-3118-0:chr1-3360-1	chr1-3118-0	chr1-3360-1	chr1	103298800	103299300	197750	COL11A1	20099	ENSG00000230864_tss1	1	0.8	0	1.82	1.85	2.08	2.02	197750
chr1-3118-0:chr1-3360-1:b	chr1-3118-0	chr1-3360-1	chr1	103300532	103301032	196018	COL11A1	18367	ENSG00000230864_tss1	1	0.8	0	1.82	1.85	2.08	2.02	196018
chr1-3581-0:chr1-2927-1	chr1-3581-0	chr1-2927-1	chr1	121484913	121485628	-549326	FCGR1B	-162591	ENSG00000224857_tss1	0.2	0.1	0	1.82	1.98	2.26	2.67	549326
chr3-501-0:chr3-4097-1	chr3-501-0	chr3-4097-1	chr3	25550176	25550769	50672	RARB	46329	ENSG00000272166_tss1	0.9	0.1	1	1.82	2.09	1.46	1.44	50672
chr12-1888-0:chr12-1716-1:b	chr12-1888-0	chr12-1716-1	chr12	68143134	68143634	100827	DYRK2	3848	ENSG00000279505_tss1	0.1	0	0	1.82	2.18	1.3	1.3	100827
chr12-1888-0:chr12-1716-1	chr12-1888-0	chr12-1716-1	chr12	68141206	68141706	98899	DYRK2	5776	ENSG00000279505_tss1	0.1	0	1	1.82	2.18	1.3	1.3	98899
chr11-2096-0:chr11-1092-1	chr11-2096-0	chr11-1092-1	chr11	86399351	86400019	-16007	ME3	14123	ENSG00000254731_tss1	0.2	0.1	1	1.81	1.35	1.38	1.51	16007
chr17-1920-0:chr17-998-1	chr17-1920-0	chr17-998-1	chr17	55601721	55602221	238767	MSI2	-763	ENSG00000266100_tss1	0.5	0	1	1.81	1.97	1.56	1.58	238767
chr17-1920-0:chr17-1003-1	chr17-1920-0	chr17-1003-1	chr17	55561733	55562233	198779	MSI2	3727	ENSG00000278285_tss1	0.5	0.3	1	1.81	1.97	2.47	2.25	198779
chr17-1920-0:chr17-1004-1	chr17-1920-0	chr17-1004-1	chr17	55558239	55558739	195285	MSI2	7221	ENSG00000278285_tss1	0.5	0.5	1	1.81	1.97	2.44	2.75	195285
chr17-1920-0:chr17-997-1	chr17-1920-0	chr17-997-1	chr17	55607457	55607957	244503	MSI2	1174	ENSG00000280028_tss1	0.5	0.2	1	1.81	1.97	2.68	2.8	244503
chr17-1920-0:chr17-1006-1	chr17-1920-0	chr17-1006-1	chr17	55550632	55551394	187809	MSI2	14566	ENSG00000278285_tss1	0.5	0.2	1	1.81	1.97	2.92	2.82	187809
chr17-1920-0:chr17-1000-1	chr17-1920-0	chr17-1000-1	chr17	55593763	55594263	230809	MSI2	6696	ENSG00000266100_tss1	0.5	0.2	1	1.81	1.97	3.32	2.83	230809
chr6-2404-0:chr6-2092-1	chr6-2404-0	chr6-2092-1	chr6	83120024	83120524	46314	TPBG	-46063	TPBG_tss3	0.6	0.7	1	1.81	2.26	2.56	2.12	46314
chr6-2404-0:chr6-2093-1:b	chr6-2404-0	chr6-2093-1	chr6	83108047	83108547	34337	TPBG	-34086	TPBG_tss3	0.6	0.2	1	1.81	2.26	2.78	3.21	34337
chr6-2404-0:chr6-2093-1	chr6-2404-0	chr6-2093-1	chr6	83106888	83107388	33178	TPBG	-32927	TPBG_tss3	0.6	0.2	1	1.81	2.26	2.78	3.21	33178
chr20-655-0:chr20-1004-1	chr20-655-0	chr20-1004-1	chr20	24317541	24318017	-132055	SYNDIG1	-18819	ENSG00000232200_tss1	0.6	0.6	1	1.8	1.34	1.58	1.65	132055
chr9-71-0:chr9-2904-1	chr9-71-0	chr9-2904-1	chr9	3759125	3760028	177613	GLIS3	-69499	ENSG00000226669_tss1	0.1	0.1	1	1.8	1.4	1.44	1.15	177613
chr8-772-0:chr8-2806-1	chr8-772-0	chr8-2806-1	chr8	29513297	29513919	-305341	DUSP4	-23690	RPL17P33_tss1	0.3	0.1	1	1.8	1.74	2.56	2.34	305341
chr17-529-0:chr17-2373-1	chr17-529-0	chr17-2373-1	chr17	16323446	16323946	4841	TRPV2	-795	TRPV2_tss2	0.8	0.1	1	1.8	1.8	1.96	1.52	4841
chr6-4033-0:chr6-493-1	chr6-4033-0	chr6-493-1	chr6	148697405	148697905	33927	SASH1	-33676	SASH1_tss2	0.9	0.2	0	1.8	1.8	1.43	2.27	33927
chr1-2443-0:chr1-4059-1	chr1-2443-0	chr1-4059-1	chr1	77977030	77977530	-20511	AK5	20263	AK5_tss9	0.2	0.1	1	1.8	1.9	1.29	1.05	20511
chr9-84-0:chr9-2900-1	chr9-84-0	chr9-2900-1	chr9	3880710	3881210	56229	GLIS3	-5126	ENSG00000236724_tss1	0.2	0.6	1	1.8	2.45	1.67	1.73	56229
chr22-126-0:chr22-987-1	chr22-126-0	chr22-987-1	chr22	21399415	21400383	-13052	SLC7A4	0	LRRC74B_tss1	0.6	0.3	1	1.79	1.07	2.21	1.43	13052
chr12-1719-0:chr12-1924-1	chr12-1719-0	chr12-1924-1	chr12	63096337	63097321	-99615	C12orf61	17480	PPM1H_tss1	1.4	2.6	1	1.79	1.21	1.94	1.82	99615
chr8-1735-0:chr8-1818-1	chr8-1735-0	chr8-1818-1	chr8	76657059	76657659	205157	HNF4G	41037	ENSG00000221029_tss1	0.1	0.1	0	1.79	1.86	1.52	1.78	205157
chr21-291-0:chr21-583-1	chr21-291-0	chr21-583-1	chr21	30502597	30503691	-137	C21orf7	0	MAP3K7CL_tss7	0.8	0.1	1	1.79	1.9	1.24	1.2	137
chr8-3063-0:chr8-372-1	chr8-3063-0	chr8-372-1	chr8	130719756	130720256	79128	GSDMC	20735	MTRF1LP2_tss1	3.6	0.4	1	1.78	1.74	1.91	1.78	79128
chr8-3063-0:chr8-372-1:b	chr8-3063-0	chr8-372-1	chr8	130722766	130723266	76118	GSDMC	17725	MTRF1LP2_tss1	3.6	0.4	1	1.78	1.74	1.91	1.78	76118
chr12-2485-0:chr12-1251-1	chr12-2485-0	chr12-1251-1	chr12	89742689	89743189	2009	DUSP6	1604	ENSG00000274021_tss1	0.3	15.7	0	1.78	1.96	2.67	2.56	2009
chr4-2975-0:chr4-629-1	chr4-2975-0	chr4-629-1	chr4	153231219	153231719	38489	FBXW7	-84	ENSG00000270302_tss1	0.1	1.5	1	1.78	1.97	1.03	1.15	38489
chr13-1654-0:chr13-189-1	chr13-1654-0	chr13-189-1	chr13	108103175	108103675	415658	FAM155A	15348	ENSG00000276740_tss1	1.6	0.2	1	1.78	2.01	1.83	1.97	415658
chr12-3689-0:chr12-72-1	chr12-3689-0	chr12-72-1	chr12	128139728	128140625	-888323	TMEM132C	-19088	ENSG00000256022_tss1	0.2	1.1	1	1.78	2.03	3.02	3.08	888323
chr6-1725-0:chr6-2707-1	chr6-1725-0	chr6-2707-1	chr6	46843850	46844350	3676	GPR116	11804	ADGRF5_tss2	0	0.1	1	1.78	2.24	1.08	1.27	3676
chr6-1725-0:chr6-2707-1:b	chr6-1725-0	chr6-2707-1	chr6	46845962	46846462	1564	GPR116	9692	ADGRF5_tss2	0	0.1	0	1.78	2.24	1.08	1.27	1564
chr3-2581-0:chr3-1808-1:b	chr3-2581-0	chr3-1808-1	chr3	125669874	125670374	-14237	ALG1L	7026	ENSG00000241439_tss1	0.1	0.1	0	1.78	2.42	2.76	2.75	14237
chr3-2581-0:chr3-1808-1	chr3-2581-0	chr3-1808-1	chr3	125667715	125668215	-12078	ALG1L	9185	ENSG00000241439_tss1	0.1	0.1	0	1.78	2.42	2.76	2.75	12078
chr12-3670-0:chr12-104-1	chr12-3670-0	chr12-104-1	chr12	127757343	127758298	-1270679	TMEM132C	10531	ENSG00000256292_tss1	1.8	1.4	1	1.77	1.72	1.7	1.71	1270679
chr12-3670-0:chr12-103-1	chr12-3670-0	chr12-103-1	chr12	127757698	127758198	-1270551	TMEM132C	10631	ENSG00000256292_tss1	1.8	0.8	1	1.77	1.72	4.38	4.41	1270551
chr12-3670-0:chr12-103-1:b	chr12-3670-0	chr12-103-1	chr12	127759996	127760496	-1268253	TMEM132C	8333	ENSG00000256292_tss1	1.8	0.8	0	1.77	1.72	4.38	4.41	1268253
chr5-247-0:chr5-3796-1	chr5-247-0	chr5-3796-1	chr5	14809573	14810073	-58503	ANKH	-11064	RBBP4P1_tss1	0.4	0.2	1	1.77	1.79	1.46	1.55	58503
chr7-875-0:chr7-2901-1	chr7-875-0	chr7-2901-1	chr7	33944028	33944772	-122	BMPER	0	BMPER_tss1	0.5	0.4	1	1.77	2.22	1.39	1.32	122
chr1-2851-0:chr1-3624-1	chr1-2851-0	chr1-3624-1	chr1	94245504	94246330	66789	BCAR3	-4504	ENSG00000230439_tss1	0.4	0.1	1	1.77	2.98	1.82	1.65	66789
chr2-4536-0:chr2-1220-1	chr2-4536-0	chr2-1220-1	chr2	201651965	201652465	-24053	BZW1	-11658	RNU1-133P_tss1	0.3	0.2	1	1.76	1.16	1.53	1.51	24053
chr2-4536-0:chr2-1220-1:b	chr2-4536-0	chr2-1220-1	chr2	201653123	201653623	-22895	BZW1	-12816	RNU1-133P_tss1	0.3	0.2	1	1.76	1.16	1.53	1.51	22895
chr7-2427-0:chr7-1271-1	chr7-2427-0	chr7-1271-1	chr7	102512594	102513094	-40499	LRRC17	-14697	RN7SKP198_tss1	0.1	0.5	1	1.76	1.63	1.54	1.15	40499
chr7-2427-0:chr7-1271-1:b	chr7-2427-0	chr7-1271-1	chr7	102516244	102516744	-36849	LRRC17	-18347	RN7SKP198_tss1	0.1	0.5	1	1.76	1.63	1.54	1.15	36849
chr7-337-0:chr7-3373-1:b	chr7-337-0	chr7-3373-1	chr7	14030884	14031384	-84	ETV1	-10	ETV1_tss9	0.6	1.5	1	1.76	1.63	3.07	3.03	84
chr7-337-0:chr7-3373-1	chr7-337-0	chr7-3373-1	chr7	14028221	14028721	27	ETV1	8	ETV1_tss6	0.6	1.5	0	1.76	1.63	3.07	3.03	27
chr14-1390-0:chr14-798-1	chr14-1390-0	chr14-798-1	chr14	71371374	71371874	-2497	PCNX	1955	ENSG00000274818_tss1	0.1	0.8	1	1.76	1.68	2.58	1.92	2497
chr14-1390-0:chr14-798-1:b	chr14-1390-0	chr14-798-1	chr14	71373857	71374357	-14	PCNX	0	PCNX_tss1	0.1	0.8	1	1.76	1.68	2.58	1.92	14
chr16-2012-0:chr16-80-1	chr16-2012-0	chr16-80-1	chr16	88296106	88296606	191678	BANP	-27715	ENSG00000261273_tss1	0.1	0.1	1	1.76	1.96	1.41	2.55	191678
chr15-894-0:chr15-1447-1	chr15-894-0	chr15-1447-1	chr15	52971227	52971832	-576	KIAA1370	0	FAM214A_tss8	0.4	2	1	1.76	2.03	2.29	2.33	576
chr11-754-0:chr11-2390-1	chr11-754-0	chr11-2390-1	chr11	28680364	28680864	548753	METTL15	19867	ENSG00000248990_tss1	0	0	0	1.76	2.13	1.68	1.3	548753
chr15-375-0:chr15-2015-1	chr15-375-0	chr15-2015-1	chr15	38412070	38412616	-132183	SPRED1	-47186	ENSG00000236914_tss2	0.1	0.1	0	1.76	2.38	1.55	1.61	132183
chr2-3473-0:chr2-2412-1	chr2-3473-0	chr2-2412-1	chr2	153397944	153398444	-77238	FMNL2	-2003	ENSG00000270776_tss1	0.5	0.4	0	1.75	1.67	1.73	1.15	77238
chr2-3473-0:chr2-2412-1:b	chr2-3473-0	chr2-2412-1	chr2	153399467	153399967	-75715	FMNL2	-3526	ENSG00000270776_tss1	0.5	0.4	1	1.75	1.67	1.73	1.15	75715
chr11-426-0:chr11-2747-1	chr11-426-0	chr11-2747-1	chr11	12222052	12222552	-6969	MICAL2	-4560	MICAL2_tss8	1.9	0.5	1	1.75	1.8	1.35	1.08	6969
chr11-426-0:chr11-2751-1	chr11-426-0	chr11-2751-1	chr11	12206346	12206846	-22675	MICAL2	10647	MICAL2_tss8	1.9	0.2	0	1.75	1.8	2.11	1.47	22675
chr10-1175-0:chr10-1936-1	chr10-1175-0	chr10-1936-1	chr10	49811217	49811717	1530	ARHGAP22	1281	ARHGAP22_tss8	0.2	3	0	1.75	2.29	2.78	2.71	1530
chr8-2383-0:chr8-1137-1:b	chr8-2383-0	chr8-1137-1	chr8	105759985	105760485	-158983	LRP12	-44038	ZFPM2_tss2	0.1	0.3	1	1.75	2.37	1.38	1.63	158983
chr8-2383-0:chr8-1137-1	chr8-2383-0	chr8-1137-1	chr8	105758758	105759258	-157756	LRP12	-42811	ZFPM2_tss2	0.1	0.3	1	1.75	2.37	1.38	1.63	157756
chr9-496-0:chr9-2514-1	chr9-496-0	chr9-2514-1	chr9	22237934	22238434	-208655	DMRTA1	-23263	ENSG00000236921_tss1	0.1	0.4	1	1.74	1.55	1.36	1.44	208655
chr9-496-0:chr9-2514-1:b	chr9-496-0	chr9-2514-1	chr9	22239052	22239552	-207537	DMRTA1	-24381	ENSG00000236921_tss1	0.1	0.4	1	1.74	1.55	1.36	1.44	207537
chrX-398-0:chrX-1671-1	chrX-398-0	chrX-1671-1	chrX	24263353	24263901	37799	ZFX	40762	ENSG00000264184_tss1	0.1	0.1	1	1.74	1.55	1.67	2.09	37799
chr20-169-0:chr20-1434-1	chr20-169-0	chr20-1434-1	chr20	4488202	4488702	-178344	PRNP	-31917	ENSG00000238282_tss1	0.6	1	1	1.74	1.77	2.45	2.87	178344
chr20-169-0:chr20-1434-1:b	chr20-169-0	chr20-1434-1	chr20	4489396	4489896	-177150	PRNP	-33111	ENSG00000238282_tss1	0.6	1	1	1.74	1.77	2.45	2.87	177150
chr6-2971-0:chr6-1515-1	chr6-2971-0	chr6-1515-1	chr6	112651143	112651643	-17138	RFPL4B	-3192	ENSG00000216663_tss1	0.9	1.2	1	1.74	1.89	1.88	1.52	17138
chr6-2971-0:chr6-1515-1:b	chr6-2971-0	chr6-1515-1	chr6	112653544	112654044	-14737	RFPL4B	-5593	ENSG00000216663_tss1	0.9	1.2	1	1.74	1.89	1.88	1.52	14737
chr1-2911-0:chr1-3572-1:b	chr1-2911-0	chr1-3572-1	chr1	95074841	95075341	-67678	F3	14400	ENSG00000235565_tss1	0.1	0.1	1	1.74	2.15	2.15	1.62	67678
chr1-2911-0:chr1-3572-1	chr1-2911-0	chr1-3572-1	chr1	95073623	95074123	-66460	F3	15618	ENSG00000235565_tss1	0.1	0.1	1	1.74	2.15	2.15	1.62	66460
chr9-1318-0:chr9-1764-1	chr9-1318-0	chr9-1764-1	chr9	84174614	84175106	53577	TLE1	53332	TLE1_tss1	0.2	0.3	1	1.73	1.65	2.74	2.63	53577
chr5-2828-0:chr5-1228-1	chr5-2828-0	chr5-1228-1	chr5	134543489	134544667	-173754	PITX1	38839	C5orf66-AS2_tss1	0.4	0.4	1	1.72	1.63	2.61	4.05	173754
chr6-2467-0:chr6-2030-1	chr6-2467-0	chr6-2030-1	chr6	86131901	86132312	-27195	NT5E	4532	DUTP5_tss1	0.2	0.1	0	1.72	1.65	1.08	1.49	27195
chr3-4340-0:chr3-249-1	chr3-4340-0	chr3-249-1	chr3	190040007	190040552	-15	CLDN1	0	CLDN1_tss2	0.1	1.9	1	1.72	1.68	6.46	6.79	15
chr6-1734-0:chr6-2697-1	chr6-1734-0	chr6-2697-1	chr6	46956669	46957169	-34239	GPR116	12541	ADGRF1_tss1	0	3.4	0	1.72	2.14	6.79	6.7	34239
chr2-5734-0:chr2-181-1	chr2-5734-0	chr2-181-1	chr2	238131773	238132327	120107	COL6A3	33408	ENSG00000224132_tss1	0.3	0.3	1	1.72	2.18	1.85	1.9	120107
chr18-1195-0:chr18-400-1	chr18-1195-0	chr18-400-1	chr18	59269114	59269614	111590	CDH20	4277	ENSG00000267279_tss1	0.2	8.5	0	1.71	1.19	1.69	1.7	111590
chr6-1709-0:chr6-2749-1:b	chr6-1709-0	chr6-2749-1	chr6	45625061	45625561	235398	RUNX2	-80554	ENSG00000261080_tss1	1.5	0.2	1	1.71	1.47	2.36	1.8	235398
chr6-1709-0:chr6-2749-1	chr6-1709-0	chr6-2749-1	chr6	45623465	45623965	233802	RUNX2	-78958	ENSG00000261080_tss1	1.5	0.2	1	1.71	1.47	2.36	1.8	233802
chr20-1069-0:chr20-598-1	chr20-1069-0	chr20-598-1	chr20	42472045	42472473	-71232	TOX2	-46862	RNU6-639P_tss1	0.2	1	1	1.71	1.49	2.43	3.2	71232
chr18-463-0:chr18-1157-1	chr18-463-0	chr18-1157-1	chr18	21404517	21405017	-48216	LAMA3	2352	LAMA3_tss2	0.3	0.1	1	1.71	1.68	2.27	1.97	48216
chr18-463-0:chr18-1157-1:b	chr18-463-0	chr18-1157-1	chr18	21407725	21408225	-45008	LAMA3	-357	LAMA3_tss2	0.3	0.1	1	1.71	1.68	2.27	1.97	45008
chr1-681-0:chr1-5892-1	chr1-681-0	chr1-5892-1	chr1	21650725	21651225	21022	ECE1	20406	ECE1_tss9	0.3	0.8	1	1.71	1.87	1.4	1.48	21022
chr1-1920-0:chr1-4553-1	chr1-1920-0	chr1-4553-1	chr1	58871711	58872211	133021	OMA1	99661	OMA1_tss1	0.2	0.2	0	1.71	1.92	1.57	1.27	133021
chr1-1920-0:chr1-4553-1:b	chr1-1920-0	chr1-4553-1	chr1	58873815	58874315	130917	OMA1	97557	OMA1_tss1	0.2	0.2	0	1.71	1.92	1.57	1.27	130917
chr9-2102-0:chr9-948-1:b	chr9-2102-0	chr9-948-1	chr9	114721958	114722458	63003	UGCG	-27578	MIR4668_tss1	0.9	1	1	1.71	2.12	1.88	1.82	63003
chr9-2102-0:chr9-948-1	chr9-2102-0	chr9-948-1	chr9	114720256	114720756	61301	UGCG	-25876	MIR4668_tss1	0.9	1	1	1.71	2.12	1.88	1.82	61301
chr9-2102-0:chr9-949-1	chr9-2102-0	chr9-949-1	chr9	114719830	114720856	61138	UGCG	-25450	MIR4668_tss1	0.9	0.9	1	1.71	2.12	2.27	1.82	61138
chr19-1550-0:chr19-877-1	chr19-1550-0	chr19-877-1	chr19	42612499	42612999	13987	POU2F2	8041	POU2F2_tss2	0.3	1.7	1	1.71	2.23	2.71	2.54	13987
chr8-2566-0:chr8-927-1	chr8-2566-0	chr8-927-1	chr8	117362783	117363283	405027	EIF3H	-25486	LINC00536_tss1	0.2	0.7	1	1.71	2.33	2.7	2.27	405027
chr8-2566-0:chr8-927-1:b	chr8-2566-0	chr8-927-1	chr8	117364543	117365043	403267	EIF3H	-27246	LINC00536_tss1	0.2	0.7	1	1.71	2.33	2.7	2.27	403267
chr10-2209-0:chr10-945-1	chr10-2209-0	chr10-945-1	chr10	93347636	93348136	44863	PPP1R3C	-43027	RPS27P1_tss1	0.1	0.1	1	1.7	1.21	1.85	1.18	44863
chr10-2209-0:chr10-945-1:b	chr10-2209-0	chr10-945-1	chr10	93351295	93351795	41204	PPP1R3C	41017	PPP1R3C_tss1	0.1	0.1	1	1.7	1.21	1.85	1.18	41204
chr17-1703-0:chr17-1231-1	chr17-1703-0	chr17-1231-1	chr17	46322111	46322611	134299	SNX11	-47963	RNU6-1152P_tss1	0.1	0.1	1	1.7	1.62	1.62	1.13	134299
chr17-1703-0:chr17-1232-1	chr17-1703-0	chr17-1232-1	chr17	46321753	46322711	134170	SNX11	-47605	RNU6-1152P_tss1	0.1	0.2	1	1.7	1.62	1.76	1.89	134170
chrX-688-0:chrX-1403-1	chrX-688-0	chrX-1403-1	chrX	45184046	45184546	-124150	CXorf36	-4343	ENSG00000229491_tss2	0.2	0.2	1	1.7	1.78	2.63	3.07	124150
chr10-2738-0:chr10-454-1:b	chr10-2738-0	chr10-454-1	chr10	112086397	112086897	-21938	SMNDC1	-21942	SMNDC1_tss2	0.2	0.3	1	1.7	1.91	3.24	2.84	21938
chr10-2738-0:chr10-454-1	chr10-2738-0	chr10-454-1	chr10	112083141	112083641	-18682	SMNDC1	-18686	SMNDC1_tss2	0.2	0.3	1	1.7	1.91	3.24	2.84	18682
chr15-886-0:chr15-1451-1	chr15-886-0	chr15-1451-1	chr15	52775866	52776284	44963	MYO5A	21105	EEF1B2P1_tss1	0.2	0.3	1	1.7	2.03	1.21	1.54	44963
chr17-2187-0:chr17-708-1	chr17-2187-0	chr17-708-1	chr17	62704788	62705288	-46652	SMURF2	38323	MINOS1P2_tss1	1.2	0.4	1	1.69	1.39	2.37	1.85	46652
chr18-1217-0:chr18-375-1	chr18-1217-0	chr18-375-1	chr18	59658288	59658788	-97546	RNF152	-33041	RPIAP1_tss1	0.1	0.1	1	1.69	1.53	1.87	2.02	97546
chr10-1985-0:chr10-1166-1	chr10-1985-0	chr10-1166-1	chr10	82265970	82266470	-31437	SH2D4B	8754	TSPAN14_tss4	2	0.3	1	1.69	1.71	1.62	1.38	31437
chr10-1985-0:chr10-1176-1	chr10-1985-0	chr10-1176-1	chr10	82213512	82214217	-57	TSPAN14	0	TSPAN14_tss1	2	3.5	1	1.69	1.71	1.27	1.48	57
chr10-1985-0:chr10-1165-1	chr10-1985-0	chr10-1165-1	chr10	82269312	82269812	-28095	SH2D4B	5412	TSPAN14_tss4	2	0.7	1	1.69	1.71	2.06	1.55	28095
chr10-1985-0:chr10-1173-1	chr10-1985-0	chr10-1173-1	chr10	82218866	82219366	59	TSPAN14	0	TSPAN14_tss2	2	0.2	1	1.69	1.71	2.45	2.43	59
chr10-1985-0:chr10-1172-1	chr10-1985-0	chr10-1172-1	chr10	82222801	82223301	3994	TSPAN14	-3743	TSPAN14_tss2	2	0.3	1	1.69	1.71	2.78	3.05	3994
chr10-1985-0:chr10-1169-1	chr10-1985-0	chr10-1169-1	chr10	82258604	82259104	-38803	SH2D4B	-9636	TSPAN14_tss3	2	0.5	1	1.69	1.71	3.12	3.08	38803
chr10-2916-0:chr10-254-1	chr10-2916-0	chr10-254-1	chr10	121130669	121131169	-7029	GRK5	6316	MIR4681_tss1	0.1	0.3	1	1.69	1.75	1.43	1.59	7029
chr17-1398-0:chr17-1512-1	chr17-1398-0	chr17-1512-1	chr17	41669047	41669498	-45510	ETV4	-12059	ETV4_tss5	0.3	0.3	1	1.69	2.49	2.83	2.79	45510
chr5-3238-0:chr5-803-1	chr5-3238-0	chr5-803-1	chr5	145422096	145422628	-7270	SH3RF2	0	SH3RF2_tss3	0.4	0.2	1	1.68	1.05	2.68	2.64	7270
chr11-934-0:chr11-2251-1	chr11-934-0	chr11-2251-1	chr11	35104198	35105321	-55657	CD44	53953	ENSG00000255521_tss1	1.7	0.4	1	1.68	1.45	1.98	1.58	55657
chr2-2698-0:chr2-3359-1	chr2-2698-0	chr2-3359-1	chr2	109935001	109935476	-329410	EDAR	-4920	MIR4266_tss1	1.2	0.3	1	1.68	1.57	1.28	1.27	329410
chr19-1553-0:chr19-877-1	chr19-1553-0	chr19-877-1	chr19	42625781	42626334	679	POU2F2	399	POU2F2_tss3	1.7	1.7	1	1.68	1.59	2.71	2.54	679
chr19-1553-0:chr19-876-1	chr19-1553-0	chr19-876-1	chr19	42625734	42626234	752	POU2F2	499	POU2F2_tss3	1.7	2.7	1	1.68	1.59	3.6	3.74	752
chr1-2890-0:chr1-3589-1	chr1-2890-0	chr1-3589-1	chr1	94784819	94785288	-44429	ARHGAP29	4838	ENSG00000236098_tss1	0.2	0.8	0	1.68	1.61	2.43	2.5	44429
chr14-1429-0:chr14-758-1	chr14-1429-0	chr14-758-1	chr14	73110016	73110535	249082	DPF3	31945	DPF3_tss1	0.2	0.5	1	1.68	1.72	2.26	3.04	249082
chr12-3654-0:chr12-118-1	chr12-3654-0	chr12-118-1	chr12	127610319	127610974	-1417853	TMEM132C	19561	ENSG00000256001_tss1	0.2	0.2	1	1.68	1.91	1.61	1.98	1417853
chr1-4898-0:chr1-1760-1:b	chr1-4898-0	chr1-1760-1	chr1	181081596	181082096	24011	IER5	-23748	IER5_tss1	0.2	0.5	1	1.68	2.06	3.46	3.67	24011
chr1-4898-0:chr1-1760-1	chr1-4898-0	chr1-1760-1	chr1	181080478	181080978	22893	IER5	-22630	IER5_tss1	0.2	0.5	0	1.68	2.06	3.46	3.67	22893
chr9-1550-0:chr9-1511-1	chr9-1550-0	chr9-1511-1	chr9	93926891	93927414	197025	AUH	-1522	ENSG00000237422_tss1	0.2	0.8	1	1.67	1.01	3.39	3.21	197025
chrX-665-0:chrX-1431-1	chrX-665-0	chrX-1431-1	chrX	43829747	43830247	2753	NDP	2386	NDP_tss1	0.5	0.6	1	1.67	1.34	2.8	2.72	2753
chrX-665-0:chrX-1432-1	chrX-665-0	chrX-1432-1	chrX	43829418	43830347	2868	NDP	2286	NDP_tss1	0.5	1.1	1	1.67	1.34	2.52	2.76	2868
chr8-790-0:chr8-2789-1	chr8-790-0	chr8-2789-1	chr8	29661645	29662361	278478	TMEM66	23660	ENSG00000248964_tss1	0.1	0.1	1	1.67	1.44	2.1	1.74	278478
chr2-3393-0:chr2-2512-1	chr2-3393-0	chr2-2512-1	chr2	150595817	150596492	-151824	MMADHC	117708	ENSG00000162947_tss1	0.1	0.1	1	1.67	1.59	1.56	1.67	151824
chr8-791-0:chr8-2788-1	chr8-791-0	chr8-2788-1	chr8	29664686	29665150	275563	TMEM66	20871	ENSG00000248964_tss1	0.1	0.1	1	1.67	1.68	1.59	1.82	275563
chr6-2420-0:chr6-2085-1	chr6-2420-0	chr6-2085-1	chr6	83665528	83666220	109596	UBE2CBP	-23208	ENSG00000227215_tss1	0.2	0.4	1	1.66	1.26	1.39	1.68	109596
chr6-3581-0:chr6-892-1	chr6-3581-0	chr6-892-1	chr6	137554924	137555435	-14593	IFNGR1	-14417	IFNGR1_tss1	0.1	0.1	1	1.66	1.34	1.66	1.65	14593
chr6-2469-0:chr6-2026-1:b	chr6-2469-0	chr6-2026-1	chr6	86162355	86162855	2779	NT5E	-2546	NT5E_tss2	8.8	0.3	1	1.66	1.63	1.2	1.32	2779
chr6-2469-0:chr6-2026-1	chr6-2469-0	chr6-2026-1	chr6	86159733	86160233	157	NT5E	0	NT5E_tss2	8.8	0.3	1	1.66	1.63	1.2	1.32	157
chr6-2469-0:chr6-2027-1	chr6-2469-0	chr6-2027-1	chr6	86159176	86160333	-54	NT5E	0	NT5E_tss1	8.8	6.9	1	1.66	1.63	1.91	1.94	54
chr18-804-0:chr18-828-1	chr18-804-0	chr18-828-1	chr18	43382606	43383512	-22485	SIGLEC15	-14111	ENSG00000267558_tss1	1.6	1	1	1.66	1.88	1.71	1.89	22485
chr4-2287-0:chr4-1468-1	chr4-2287-0	chr4-1468-1	chr4	120027071	120028210	-29298	MYOZ2	28730	MYOZ2_tss1	0.3	0.1	0	1.66	2.2	1.06	1.2	29298
chr4-2693-0:chr4-1025-1	chr4-2693-0	chr4-1025-1	chr4	141017140	141017640	57843	MAML3	31530	ENSG00000250698_tss1	0.2	0.7	1	1.65	1.26	3.02	3.47	57843
chr4-2693-0:chr4-1025-1:b	chr4-2693-0	chr4-1025-1	chr4	141021105	141021605	53878	MAML3	27565	ENSG00000250698_tss1	0.2	0.7	1	1.65	1.26	3.02	3.47	53878
chr2-2528-0:chr2-3526-1	chr2-2528-0	chr2-3526-1	chr2	101435235	101435823	-1083	NPAS2	792	NPAS2_tss1	0.5	0.4	1	1.65	1.39	1.64	1.64	1083
chrX-88-0:chrX-1979-1	chrX-88-0	chrX-1979-1	chrX	9630135	9630635	-21045	TBL1X	-22275	TBL1X_tss4	0.2	0.5	1	1.65	1.62	2.3	2.82	21045
chr2-2972-0:chr2-2934-1	chr2-2972-0	chr2-2934-1	chr2	127414048	127415094	812	GYPC	-539	GYPC_tss1	1.6	1.2	1	1.65	1.63	1.47	1.56	812
chr3-3997-0:chr3-588-1	chr3-3997-0	chr3-588-1	chr3	178423584	178424084	-101248	KCNMB2	95641	KCNMB2-AS1_tss1	0.1	0.2	1	1.65	1.63	3.06	2.51	101248
chr3-3997-0:chr3-588-1:b	chr3-3997-0	chr3-588-1	chr3	178425468	178425968	-99364	KCNMB2	93757	KCNMB2-AS1_tss1	0.1	0.2	0	1.65	1.63	3.06	2.51	99364
chr4-327-0:chr4-3395-1	chr4-327-0	chr4-3395-1	chr4	10347488	10348128	111176	ZNF518B	-50285	ENSG00000251338_tss1	0.1	0.3	1	1.65	1.68	2.19	1.93	111176
chr3-2968-0:chr3-1440-1	chr3-2968-0	chr3-1440-1	chr3	139493492	139493992	-96857	NMNAT3	62071	ENSG00000251471_tss1	0.1	0.2	1	1.65	1.82	1.27	2.04	96857
chr6-1742-0:chr6-2690-1	chr6-1742-0	chr6-2690-1	chr6	47015011	47015886	-5349	GPR110	-5018	ADGRF1_tss6	0.1	2.3	1	1.65	2.01	4.09	3.54	5349
chr5-3282-0:chr5-737-1	chr5-3282-0	chr5-737-1	chr5	148381072	148381572	6852	SH3TC2	5103	SH3TC2_tss1	0.1	0.5	1	1.65	2.05	1.72	1.75	6852
chr5-3282-0:chr5-737-1:b	chr5-3282-0	chr5-737-1	chr5	148382599	148383099	5325	SH3TC2	3576	SH3TC2_tss1	0.1	0.5	1	1.65	2.05	1.72	1.75	5325
chrX-765-0:chrX-1329-1	chrX-765-0	chrX-1329-1	chrX	46617907	46618942	48	SLC9A7	0	SLC9A7_tss4	0.3	0.6	1	1.65	2.09	2.33	2.3	48
chr17-2270-0:chr17-599-1:b	chr17-2270-0	chr17-599-1	chr17	65374870	65375370	1197	PITPNC1	0	PITPNC1_tss3	0.3	0.2	1	1.64	1.2	1.45	1.65	1197
chr17-2270-0:chr17-599-1	chr17-2270-0	chr17-599-1	chr17	65373001	65373501	-672	PITPNC1	0	PITPNC1_tss1	0.3	0.2	1	1.64	1.2	1.45	1.65	672
chr6-2358-0:chr6-2151-1:b	chr6-2358-0	chr6-2151-1	chr6	81247278	81247778	431141	BCKDHB	19129	ENSG00000216352_tss1	0.2	0.2	0	1.64	1.58	2.3	2.14	431141
chr6-2358-0:chr6-2151-1	chr6-2358-0	chr6-2151-1	chr6	81245819	81246319	429682	BCKDHB	20588	ENSG00000216352_tss1	0.2	0.2	1	1.64	1.58	2.3	2.14	429682
chr2-2654-0:chr2-3402-1:b	chr2-2654-0	chr2-3402-1	chr2	108941143	108941643	36023	SULT1C2	-2449	SULT1C2P1_tss1	0.1	0.2	1	1.64	2	1.65	2	36023
chr2-2654-0:chr2-3402-1	chr2-2654-0	chr2-3402-1	chr2	108939874	108940374	34754	SULT1C2	-1180	SULT1C2P1_tss1	0.1	0.2	1	1.64	2	1.65	2	34754
chr2-3564-0:chr2-2275-1:b	chr2-3564-0	chr2-2275-1	chr2	161067191	161067691	-10626	ITGB6	-10428	ITGB6_tss2	0.5	0.1	1	1.64	2.02	2.8	2.51	10626
chr2-3564-0:chr2-2275-1	chr2-3564-0	chr2-2275-1	chr2	161064437	161064937	-7872	ITGB6	-7674	ITGB6_tss2	0.5	0.1	1	1.64	2.02	2.8	2.51	7872
chr8-1088-0:chr8-2471-1	chr8-1088-0	chr8-2471-1	chr8	41603693	41604193	39442	NKX6-3	-11361	ENSG00000277839_tss1	0.1	0.4	0	1.63	1.11	1.37	1.01	39442
chr4-1609-0:chr4-2132-1	chr4-1609-0	chr4-2132-1	chr4	84457122	84457569	85	AGPAT9	0	AGPAT9_tss2	0.4	0.2	1	1.63	1.13	1.72	1.38	85
chr4-355-0:chr4-3342-1	chr4-355-0	chr4-3342-1	chr4	13923478	13923978	-294381	BOD1L	54813	ENSG00000224569_tss1	0.5	0.4	0	1.63	1.5	1.52	1.55	294381
chr4-355-0:chr4-3343-1:b	chr4-355-0	chr4-3343-1	chr4	13919951	13920451	-290854	BOD1L	58340	ENSG00000224569_tss1	0.5	0.8	1	1.63	1.5	2.02	2.02	290854
chr4-355-0:chr4-3343-1	chr4-355-0	chr4-3343-1	chr4	13918473	13918973	-289376	BOD1L	59818	ENSG00000224569_tss1	0.5	0.8	1	1.63	1.5	2.02	2.02	289376
chr8-1921-0:chr8-1574-1	chr8-1921-0	chr8-1574-1	chr8	90558260	90558760	-211464	RIPK2	70627	ENSG00000251136_tss1	1.5	0.2	0	1.63	1.75	1.15	1.36	211464
chr8-1921-0:chr8-1575-1	chr8-1921-0	chr8-1575-1	chr8	90555909	90556358	-213841	RIPK2	73029	ENSG00000251136_tss1	1.5	1.1	1	1.63	1.75	1.44	1.51	213841
chr5-555-0:chr5-3507-1	chr5-555-0	chr5-3507-1	chr5	35131989	35132489	-14015	PRLR	-1543	PRLR_tss4	0.3	0.1	0	1.63	2.55	1.65	1.34	14015
chr5-555-0:chr5-3508-1	chr5-555-0	chr5-3508-1	chr5	35129471	35130470	-11746	PRLR	0	PRLR_tss4	0.3	0.3	1	1.63	2.55	1.17	1.71	11746
chr19-1708-0:chr19-724-1	chr19-1708-0	chr19-724-1	chr19	44756943	44757443	-6839	ZNF233	-4416	ENSG00000279103_tss1	0.5	0.2	0	1.62	1.2	1.61	1.59	6839
chr2-978-0:chr2-5057-1	chr2-978-0	chr2-5057-1	chr2	38055073	38055573	-97138	FAM82A1	1003	LINC00211_tss1	0.2	0.5	1	1.62	1.39	1.89	1.27	97138
chr2-978-0:chr2-5057-1:b	chr2-978-0	chr2-5057-1	chr2	38057067	38057567	-95144	FAM82A1	-492	LINC00211_tss1	0.2	0.5	1	1.62	1.39	1.89	1.27	95144
chr14-1287-0:chr14-894-1	chr14-1287-0	chr14-894-1	chr14	69142051	69142551	115659	ZFP36L1	9732	ENSG00000258623_tss1	0.1	0.4	1	1.62	1.57	1.23	1.06	115659
chr2-3537-0:chr2-2332-1	chr2-3537-0	chr2-2332-1	chr2	159951020	159951520	-104215	TANC1	-37649	GSTM3P2_tss1	0.5	0.2	1	1.62	1.65	2.33	2.3	104215
chr2-5727-0:chr2-187-1:b	chr2-5727-0	chr2-187-1	chr2	238092644	238093144	98309	COPS8	-59904	ENSG00000224844_tss1	0.4	2.8	1	1.62	1.72	2.64	2.65	98309
chr2-5727-0:chr2-187-1	chr2-5727-0	chr2-187-1	chr2	238090836	238091336	96501	COPS8	-58096	ENSG00000224844_tss1	0.4	2.8	1	1.62	1.72	2.64	2.65	96501
chr9-208-0:chr9-2766-1	chr9-208-0	chr9-2766-1	chr9	12814171	12814634	39383	C9orf150	0	LURAP1L-AS1_tss1	0.8	0.1	1	1.62	1.76	1.57	1.74	39383
chr5-3844-0:chr5-235-1	chr5-3844-0	chr5-235-1	chr5	172899117	172899617	-142861	STC2	-2432	ENSG00000253141_tss2	1.6	0.8	1	1.62	1.83	1.22	1.92	142861
chr3-2609-0:chr3-1776-1	chr3-2609-0	chr3-1776-1	chr3	126630175	126630756	-76971	PLXNA1	23212	CHCHD6_tss4	0.5	0.6	1	1.62	1.93	1.97	1.42	76971
chr3-3173-0:chr3-1225-1	chr3-3173-0	chr3-1225-1	chr3	149095320	149095774	-18	TM4SF1	0	TM4SF1_tss2	0.8	6.2	1	1.62	2.17	2.78	2.88	18
chr19-1552-0:chr19-877-1	chr19-1552-0	chr19-877-1	chr19	42617498	42617998	8988	POU2F2	3042	POU2F2_tss2	2.1	1.7	1	1.61	1.22	2.71	2.54	8988
chr17-2197-0:chr17-703-1	chr17-2197-0	chr17-703-1	chr17	62737261	62737761	-79125	SMURF2	5850	MINOS1P2_tss1	0.7	0.3	1	1.61	1.42	1.28	1.31	79125
chr11-263-0:chr11-2912-1	chr11-263-0	chr11-2912-1	chr11	8828825	8829325	3149	ST5	2872	ST5_tss21	0.1	1.7	1	1.61	1.42	2.07	2.13	3149
chr11-263-0:chr11-2912-1:b	chr11-263-0	chr11-2912-1	chr11	8832138	8832638	-1	ST5	0	ST5_tss21	0.1	1.7	1	1.61	1.42	2.07	2.13	1
chr12-2081-0:chr12-1549-1	chr12-2081-0	chr12-1549-1	chr12	76241917	76242417	183327	PHLDA1	77577	ENSG00000258091_tss1	0.1	0.3	0	1.61	1.61	2.9	2.91	183327
chr12-2081-0:chr12-1549-1:b	chr12-2081-0	chr12-1549-1	chr12	76244355	76244855	180889	PHLDA1	75139	ENSG00000258091_tss1	0.1	0.3	1	1.61	1.61	2.9	2.91	180889
chr11-938-0:chr11-2248-1	chr11-938-0	chr11-2248-1	chr11	35132529	35133041	-27631	CD44	26233	ENSG00000255521_tss1	0.3	0.6	1	1.61	1.62	1.28	1.9	27631
chr1-5992-0:chr1-795-1	chr1-5992-0	chr1-795-1	chr1	220991274	220992464	31769	MARC1	6499	RNU6ATAC35P_tss1	0.1	0.2	1	1.61	1.65	2.36	2.4	31769
chr3-1953-0:chr3-2544-1	chr3-1953-0	chr3-2544-1	chr3	99782850	99783447	50201	FILIP1L	49662	FILIP1L_tss4	0.6	1	1	1.61	1.65	2.63	3.14	50201
chr3-1953-0:chr3-2539-1	chr3-1953-0	chr3-2539-1	chr3	99792994	99793494	40105	FILIP1L	39615	FILIP1L_tss4	0.6	0.5	1	1.61	1.65	3.11	3.46	40105
chr12-642-0:chr12-2882-1	chr12-642-0	chr12-2882-1	chr12	25864102	25864597	-62853	IFLTD1	-62624	LMNTD1_tss5	0.2	0.2	0	1.61	1.76	3.42	3.37	62853
chr2-1057-0:chr2-4978-1	chr2-1057-0	chr2-4978-1	chr2	40098368	40099035	-92285	THUMPD2	-19921	SLC8A1-AS1_tss3	0.3	0.3	1	1.61	1.87	2.57	1.32	92285
chr21-659-0:chr21-202-1	chr21-659-0	chr21-202-1	chr21	41005111	41006039	20604	B3GALT5	-2913	ENSG00000225330_tss1	0.2	0.1	1	1.61	1.97	1.41	1.32	20604
chr3-4344-0:chr3-245-1	chr3-4344-0	chr3-245-1	chr3	190062940	190063457	-22934	CLDN1	-22610	CLDN16_tss1	0.4	0.7	1	1.6	1.28	1.07	1.06	22934
chr9-2017-0:chr9-1020-1	chr9-2017-0	chr9-1020-1	chr9	113340974	113341474	794	SVEP1	545	SVEP1_tss3	0.4	1	1	1.6	1.33	2.06	2.26	794
chr9-2017-0:chr9-1020-1:b	chr9-2017-0	chr9-1020-1	chr9	113342333	113342833	-423	SVEP1	-315	SVEP1_tss3	0.4	1	1	1.6	1.33	2.06	2.26	423
chr18-800-0:chr18-831-1	chr18-800-0	chr18-831-1	chr18	43363241	43363768	-42040	SIGLEC15	4728	ENSG00000267558_tss1	0.5	1.8	1	1.6	1.36	1.29	1.66	42040
chr1-1214-0:chr1-5362-1	chr1-1214-0	chr1-5362-1	chr1	33807839	33808339	7397	PHC2	-5374	RN7SKP16_tss1	0.2	8.7	1	1.6	1.45	1.28	1.22	7397
chr9-1860-0:chr9-1162-1	chr9-1860-0	chr9-1162-1	chr9	107753393	107754262	-63300	ABCA1	0	ENSG00000230013_tss1	0.5	0.9	1	1.6	1.48	1.43	1.06	63300
chr9-1860-0:chr9-1161-1	chr9-1860-0	chr9-1161-1	chr9	107755748	107756248	-65471	ABCA1	-1686	ENSG00000230013_tss1	0.5	0.3	1	1.6	1.48	2.25	2.08	65471
chr8-2947-0:chr8-498-1	chr8-2947-0	chr8-498-1	chr8	127511954	127512384	58469	FAM84B	-1560	ENSG00000253220_tss1	0.1	0.6	0	1.6	1.65	3	2.8	58469
chrX-520-0:chrX-1586-1	chrX-520-0	chrX-1586-1	chrX	34575882	34576382	99273	TMEM47	-40845	ENSG00000271136_tss1	0	0.1	1	1.6	2.06	1.2	1.4	99273
chrX-520-0:chrX-1586-1:b	chrX-520-0	chrX-1586-1	chrX	34577187	34577687	97968	TMEM47	-42150	ENSG00000271136_tss1	0	0.1	0	1.6	2.06	1.2	1.4	97968
chr6-2544-0:chr6-1957-1	chr6-2544-0	chr6-1957-1	chr6	90664249	90664882	124947	CASP8AP2	-4414	ENSG00000226455_tss1	0.5	1.3	0	1.59	1.02	2.61	2.19	124947
chr10-123-0:chr10-2899-1	chr10-123-0	chr10-2899-1	chr10	4807720	4808220	-60398	AKR1E2	20602	AKR1E2_tss1	0.8	0.6	1	1.59	1.13	1.76	1.45	60398
chr10-123-0:chr10-2900-1	chr10-123-0	chr10-2900-1	chr10	4806080	4806628	-62014	AKR1E2	22194	AKR1E2_tss1	0.8	8.7	1	1.59	1.13	2.04	1.92	62014
chr8-1272-0:chr8-2298-1	chr8-1272-0	chr8-2298-1	chr8	52305459	52305959	416296	PXDNL	15581	PXDNL_tss2	0.1	0.7	1	1.59	2.01	2.95	3.28	416296
chr7-3603-0:chr7-39-1	chr7-3603-0	chr7-39-1	chr7	157110991	157111485	-18421	DNAJB6	16591	DNAJB6_tss1	0.2	0.3	1	1.59	2.36	1.66	1.94	18421
chr4-2690-0:chr4-1026-1	chr4-2690-0	chr4-1026-1	chr4	141006017	141006517	68966	MAML3	42653	ENSG00000250698_tss1	0.1	0.4	1	1.58	1.43	3.23	3.19	68966
chr5-246-0:chr5-3797-1:b	chr5-246-0	chr5-3797-1	chr5	14808001	14808501	-56931	ANKH	-9492	RBBP4P1_tss1	0.2	0.2	0	1.58	1.54	1.59	1.53	56931
chr5-246-0:chr5-3797-1	chr5-246-0	chr5-3797-1	chr5	14806802	14807302	-55732	ANKH	-8293	RBBP4P1_tss1	0.2	0.2	1	1.58	1.54	1.59	1.53	55732
chr2-395-0:chr2-5635-1	chr2-395-0	chr2-5635-1	chr2	19340404	19340921	216015	OSR1	-113678	LINC01376_tss1	0.6	0.7	1	1.58	1.59	3.17	2.63	216015
chr4-1968-0:chr4-1730-1	chr4-1968-0	chr4-1730-1	chr4	108131771	108132769	72576	DKK2	-6690	RAC1P5_tss1	0.1	0.1	0	1.58	1.68	1.42	1.08	72576
chr4-174-0:chr4-3520-1	chr4-174-0	chr4-3520-1	chr4	5046134	5047227	-6488	STK32B	5943	STK32B_tss1	0.1	0.1	1	1.58	1.68	2.19	2.24	6488
chr1-848-0:chr1-5723-1	chr1-848-0	chr1-5723-1	chr1	26021491	26022456	-14119	MAN1C1	-8498	MAN1C1_tss2	0.2	0.1	1	1.58	1.76	1.1	1.7	14119
chr4-2692-0:chr4-1026-1	chr4-2692-0	chr4-1026-1	chr4	141013531	141014330	61303	MAML3	34840	ENSG00000250698_tss1	0.2	0.4	1	1.58	2.05	3.23	3.19	61303
chr3-4338-0:chr3-249-1	chr3-4338-0	chr3-249-1	chr3	190018997	190019497	20985	CLDN1	11511	CLDN1_tss1	0	1.9	1	1.58	2.44	6.46	6.79	20985
chr3-4350-0:chr3-242-1	chr3-4350-0	chr3-242-1	chr3	190101810	190102310	-3600	CLDN16	3352	CLDN16_tss2	0.1	1.8	1	1.58	2.71	2.41	2.47	3600
chr3-4350-0:chr3-242-1:b	chr3-4350-0	chr3-242-1	chr3	190104190	190104690	-1220	CLDN16	972	CLDN16_tss2	0.1	1.8	1	1.58	2.71	2.41	2.47	1220
chr8-569-0:chr8-2996-1	chr8-569-0	chr8-2996-1	chr8	23608561	23609061	-68361	NKX3-1	-8006	ENSG00000254002_tss1	0.5	0.4	1	1.57	1.23	2.08	2.17	68361
chr14-1248-0:chr14-938-1	chr14-1248-0	chr14-938-1	chr14	68604390	68604886	318093	RAD51B	-7477	ENSG00000258837_tss1	0.8	0.6	1	1.57	1.33	2.22	2.47	318093
chr14-1248-0:chr14-937-1	chr14-1248-0	chr14-937-1	chr14	68606551	68607051	320256	RAD51B	9575	RN7SL706P_tss1	0.8	0.2	1	1.57	1.33	3.05	2.71	320256
chr9-1103-0:chr9-1943-1	chr9-1103-0	chr9-1943-1	chr9	75142210	75142713	5745	TMC1	-5493	TMC1_tss1	1.3	0.3	1	1.57	1.48	1.82	1.86	5745
chr2-4386-0:chr2-1403-1	chr2-4386-0	chr2-1403-1	chr2	192529766	192530266	-12836	OBFC2A	12529	NABP1_tss1	0.1	0.5	1	1.57	1.58	3.71	3.67	12836
chr2-4386-0:chr2-1403-1:b	chr2-4386-0	chr2-1403-1	chr2	192531314	192531814	-11288	OBFC2A	10981	NABP1_tss1	0.1	0.5	1	1.57	1.58	3.71	3.67	11288
chr3-2761-0:chr3-1624-1	chr3-2761-0	chr3-1624-1	chr3	132007240	132007740	-3236	CPNE4	-2986	CPNE4_tss10	0.1	0.2	1	1.57	1.72	3.75	3.37	3236
chr3-1952-0:chr3-2545-1	chr3-1952-0	chr3-2545-1	chr3	99766022	99766522	67077	FILIP1L	66587	FILIP1L_tss4	0.2	0.1	1	1.57	1.87	2.33	2.38	67077
chr3-1952-0:chr3-2548-1	chr3-1952-0	chr3-2548-1	chr3	99759045	99759545	74054	FILIP1L	73564	FILIP1L_tss4	0.2	0.5	1	1.57	1.87	3.34	2.42	74054
chr3-1952-0:chr3-2548-1:b	chr3-1952-0	chr3-2548-1	chr3	99760860	99761360	72239	FILIP1L	71749	FILIP1L_tss4	0.2	0.5	1	1.57	1.87	3.34	2.42	72239
chr2-1825-0:chr2-4210-1	chr2-1825-0	chr2-4210-1	chr2	68953251	68953751	-8411	ARHGAP25	8217	ARHGAP25_tss2	0	0.4	0	1.56	1.06	3.64	3.01	8411
chr2-1825-0:chr2-4210-1:b	chr2-1825-0	chr2-4210-1	chr2	68954851	68955351	-6811	ARHGAP25	6617	ARHGAP25_tss2	0	0.4	1	1.56	1.06	3.64	3.01	6811
chr5-3833-0:chr5-247-1	chr5-3833-0	chr5-247-1	chr5	172755229	172755780	-780	STC2	-173	STC2_tss3	2.2	4.2	1	1.56	1.13	1.19	1.1	780
chr1-2009-0:chr1-4453-1	chr1-2009-0	chr1-4453-1	chr1	60196133	60196895	-83948	HOOK1	2074	MIR4711_tss1	0.4	0.4	1	1.56	1.38	2.64	1.7	83948
chr2-2197-0:chr2-3838-1	chr2-2197-0	chr2-3838-1	chr2	86139201	86139780	-23333	ST3GAL5	-7799	ENSG00000272564_tss1	0.1	0.2	1	1.56	1.38	1.76	2.13	23333
chr21-292-0:chr21-582-1	chr21-292-0	chr21-582-1	chr21	30517560	30518085	14541	C21orf7	0	MAP3K7CL_tss9	0.7	0.6	1	1.56	1.39	2.33	1.59	14541
chr4-201-0:chr4-3490-1	chr4-201-0	chr4-3490-1	chr4	5782599	5783099	69908	EVC	12143	EVC_tss3	0.2	0.3	1	1.56	1.57	3	3.03	69908
chr21-566-0:chr21-308-1	chr21-566-0	chr21-308-1	chr21	39227945	39228773	57198	KCNJ6	59977	KCNJ6_tss1	0.4	1.1	1	1.56	1.6	1.19	1.01	57198
chr21-613-0:chr21-252-1	chr21-613-0	chr21-252-1	chr21	40140527	40141647	-36143	ETS2	-21143	LINC00114_tss3	0.3	0.9	1	1.56	2.01	1.15	1.54	36143
chr10-1940-0:chr10-1233-1	chr10-1940-0	chr10-1233-1	chr10	81091440	81091996	-15501	PPIF	15230	PPIF_tss1	0.7	0.5	1	1.55	1.54	2.45	2.41	15501
chr19-1752-0:chr19-683-1	chr19-1752-0	chr19-683-1	chr19	45504496	45505363	211	RELB	0	RELB_tss1	0.6	0.3	1	1.55	1.59	1.19	1.64	211
chr21-236-0:chr21-652-1:b	chr21-236-0	chr21-652-1	chr21	28942515	28943015	-603326	ADAMTS5	67998	ENSG00000234052_tss1	0.3	1	1	1.55	1.66	1.28	1.16	603326
chr21-236-0:chr21-652-1	chr21-236-0	chr21-652-1	chr21	28941393	28941893	-602204	ADAMTS5	69120	ENSG00000234052_tss1	0.3	1	0	1.55	1.66	1.28	1.16	602204
chr13-246-0:chr13-1643-1	chr13-246-0	chr13-1643-1	chr13	30484404	30484862	-59812	UBL3	15927	LINC00572_tss1	0.1	0.2	1	1.54	1.48	2.06	2.56	59812
chr2-1861-0:chr2-4183-1	chr2-1861-0	chr2-4183-1	chr2	69310542	69311042	70264	ANTXR1	-6180	ANTXR1_tss3	0.5	0.1	1	1.54	1.62	2.73	2.6	70264
chr13-974-0:chr13-815-1	chr13-974-0	chr13-815-1	chr13	65125760	65126800	2676427	PCDH9	159405	ENSG00000277097_tss1	0.2	0.1	1	1.54	1.85	2.01	1.95	2676427
chr11-3220-0:chr11-39-1	chr11-3220-0	chr11-39-1	chr11	131941055	131942235	160284	NTM	68671	NTM_tss7	0.2	1.3	1	1.54	1.88	4.08	4.57	160284
chr6-1721-0:chr6-2712-1	chr6-1721-0	chr6-2712-1	chr6	46620368	46620882	-26	SLC25A27	0	CYP39A1_tss3	0.4	0.4	1	1.54	1.93	3.49	3.59	26
chr3-961-0:chr3-3571-1	chr3-961-0	chr3-3571-1	chr3	45136935	45137435	50729	CDCP1	43653	CDCP1_tss1	0.9	0.4	1	1.54	1.98	3.41	2.86	50729
chr3-961-0:chr3-3572-1	chr3-961-0	chr3-3572-1	chr3	45133963	45134545	53660	CDCP1	46543	CDCP1_tss1	0.9	1.1	1	1.54	1.98	3.81	3.15	53660
chr11-476-0:chr11-2663-1	chr11-476-0	chr11-2663-1	chr11	15125549	15126049	-8170	INSC	7922	INSC_tss1	0.1	0.4	0	1.54	2.13	3.68	3.49	8170
chr3-979-0:chr3-3554-1	chr3-979-0	chr3-3554-1	chr3	45241421	45241967	26076	TMEM158	25804	TMEM158_tss1	0.5	1.5	1	1.54	2.59	2.51	1.74	26076
chr15-884-0:chr15-1451-1	chr15-884-0	chr15-1451-1	chr15	52773868	52774368	46920	MYO5A	23021	EEF1B2P1_tss1	0.2	0.3	1	1.53	1.07	1.21	1.54	46920
chr22-513-0:chr22-618-1	chr22-513-0	chr22-618-1	chr22	33108610	33109102	-87945	TIMP3	70062	ENSG00000229673_tss1	0.1	0.1	0	1.53	1.16	2.19	2.11	87945
chr8-87-0:chr8-3441-1	chr8-87-0	chr8-3441-1	chr8	8153731	8154328	89979	SGK223	-51716	ALG1L13P_tss3	0.9	0.4	1	1.53	1.29	1.12	1.4	89979
chrX-1201-0:chrX-933-1:b	chrX-1201-0	chrX-933-1	chrX	71934451	71934951	-534	PHKA1	-563	PHKA1_tss1	0.1	0.4	1	1.53	1.78	1.53	1.12	534
chrX-1201-0:chrX-933-1	chrX-1201-0	chrX-933-1	chrX	71933146	71933646	492	PHKA1	243	PHKA1_tss1	0.1	0.4	1	1.53	1.78	1.53	1.12	492
chr3-2942-0:chr3-1453-1	chr3-2942-0	chr3-1453-1	chr3	139020387	139021487	-41860	MRPS22	-19831	MRPS22_tss3	0.9	1.9	1	1.52	1.2	1.37	1.41	41860
chr8-3329-0:chr8-58-1	chr8-3329-0	chr8-58-1	chr8	145079259	145079686	-7109	SPATC1	6897	SPATC1_tss1	0.1	0.1	1	1.52	1.44	1.67	1.5	7109
chr4-1643-0:chr4-2086-1	chr4-1643-0	chr4-2086-1	chr4	86937799	86938299	82381	MAPK10	-2772	ENSG00000261496_tss1	0.5	0.1	0	1.52	1.64	1.42	1.49	82381
chr4-1643-0:chr4-2087-1	chr4-1643-0	chr4-2087-1	chr4	86930674	86931174	79499	ARHGAP24	3854	ENSG00000261496_tss1	0.5	0.1	0	1.52	1.64	1.04	1.82	79499
chr6-3565-0:chr6-904-1	chr6-3565-0	chr6-904-1	chr6	136907250	136907750	-35543	MAP7	-1605	MAP3K5_tss1	0.1	1	1	1.51	1.14	2.04	2.22	35543
chr17-2584-0:chr17-279-1	chr17-2584-0	chr17-279-1	chr17	74493953	74494453	3305	RHBDF2	3001	RHBDF2_tss6	0.3	2.2	1	1.51	1.36	1.08	1.11	3305
chr14-1848-0:chr14-341-1	chr14-1848-0	chr14-341-1	chr14	91724932	91725432	-4913	GPR68	-289	ENSG00000260810_tss1	1	0.2	1	1.51	1.57	2.79	2.46	4913
chr14-1848-0:chr14-343-1	chr14-1848-0	chr14-343-1	chr14	91709714	91710214	888	GPR68	-611	ENSG00000258875_tss1	1	0.4	1	1.51	1.57	4.09	4.13	888
chr14-1848-0:chr14-343-1:b	chr14-1848-0	chr14-343-1	chr14	91711031	91711531	-429	GPR68	-179	GPR68_tss1	1	0.4	1	1.51	1.57	4.09	4.13	429
chr20-719-0:chr20-925-1	chr20-719-0	chr20-925-1	chr20	30262503	30263003	37063	COX4I2	11017	ENSG00000236559_tss1	0.2	6.2	1	1.51	1.66	1.23	1.2	37063
chr6-311-0:chr6-4062-1	chr6-311-0	chr6-4062-1	chr6	10520613	10521806	-358	GCNT2	0	GCNT2_tss2	0.1	0.2	1	1.51	1.94	1.72	2.21	358
chr5-216-0:chr5-3839-1	chr5-216-0	chr5-3839-1	chr5	14008902	14009402	-64500	DNAH5	-64250	DNAH5_tss4	0.1	0.8	1	1.5	1.07	1.38	1.3	64500
chr4-354-0:chr4-3345-1	chr4-354-0	chr4-3345-1	chr4	13908848	13909487	-279820	BOD1L	69304	ENSG00000224569_tss1	1.2	0.2	1	1.5	1.14	1.11	1.6	279820
chr4-1317-0:chr4-2388-1	chr4-1317-0	chr4-2388-1	chr4	75239506	75240651	9219	EREG	7490	EREG_tss2	1.7	0.3	1	1.5	1.29	1.97	1.87	9219
chr4-1742-0:chr4-1990-1:b	chr4-1742-0	chr4-1990-1	chr4	89454281	89454781	-9567	PIGY	-5970	ENSG00000249755_tss1	0.3	3.1	1	1.5	1.32	1.55	1.8	9567
chr4-1742-0:chr4-1990-1	chr4-1742-0	chr4-1990-1	chr4	89452590	89453090	-7876	PIGY	-4279	ENSG00000249755_tss1	0.3	3.1	0	1.5	1.32	1.55	1.8	7876
chr12-1820-0:chr12-1821-1	chr12-1820-0	chr12-1821-1	chr12	66042856	66043309	-174828	HMGA2	-2614	PCNPP3_tss1	2.3	1.1	1	1.5	1.37	1.21	1.01	174828
chr2-5740-0:chr2-172-1	chr2-5740-0	chr2-172-1	chr2	238189177	238189677	62730	COL6A3	-23443	ENSG00000224132_tss1	2.3	0.8	1	1.5	1.47	1.4	1.36	62730
chr2-5740-0:chr2-172-1:b	chr2-5740-0	chr2-172-1	chr2	238191031	238191531	60876	COL6A3	-25297	ENSG00000224132_tss1	2.3	0.8	1	1.5	1.47	1.4	1.36	60876
chr18-281-0:chr18-1335-1	chr18-281-0	chr18-1335-1	chr18	11322998	11323669	-174572	PIEZO2	2601	ENSG00000263682_tss1	0.1	0.3	1	1.49	1.01	1.23	1.22	174572
chr3-2333-0:chr3-2070-1	chr3-2333-0	chr3-2070-1	chr3	115708878	115709596	366881	GAP43	60504	LSAMP_tss3	0.1	0.1	1	1.49	1.08	1.78	1.58	366881
chr4-1015-0:chr4-2651-1:b	chr4-1015-0	chr4-2651-1	chr4	54648673	54649173	-191140	LNX1	-81101	LNX1_tss6	0.1	0.1	0	1.49	1.2	2.38	1.87	191140
chr4-1015-0:chr4-2651-1	chr4-1015-0	chr4-2651-1	chr4	54646785	54647285	-189252	LNX1	-79213	LNX1_tss6	0.1	0.1	1	1.49	1.2	2.38	1.87	189252
chr4-603-0:chr4-3043-1	chr4-603-0	chr4-3043-1	chr4	26198893	26199393	-122188	RBPJ	-33816	RBPJ_tss1	0.2	0.1	1	1.49	1.37	1.65	1.59	122188
chr4-603-0:chr4-3043-1:b	chr4-603-0	chr4-3043-1	chr4	26200341	26200841	-120740	RBPJ	-35264	RBPJ_tss1	0.2	0.1	1	1.49	1.37	1.65	1.59	120740
chr20-41-0:chr20-1563-1	chr20-41-0	chr20-1563-1	chr20	1380300	1380800	-6734	FKBP1A	-6570	ENSG00000274322_tss1	0.1	0	1	1.49	1.38	2.63	2.26	6734
chr18-1134-0:chr18-491-1	chr18-1134-0	chr18-491-1	chr18	57363358	57363858	1036	CCBE1	0	ENSG00000267774_tss1	0.3	1.2	1	1.49	1.42	1.63	1.75	1036
chr18-1134-0:chr18-491-1:b	chr18-1134-0	chr18-491-1	chr18	57364876	57365376	-482	CCBE1	-264	CCBE1_tss4	0.3	1.2	1	1.49	1.42	1.63	1.75	482
chr20-721-0:chr20-925-1	chr20-721-0	chr20-925-1	chr20	30283833	30284333	26317	BCL2L1	-9814	ENSG00000236559_tss1	0.2	6.2	1	1.49	1.43	1.23	1.2	26317
chr20-166-0:chr20-1441-1	chr20-166-0	chr20-1441-1	chr20	4446089	4446589	-216618	ADRA1D	9697	ENSG00000238282_tss1	0.1	5.1	0	1.49	1.43	5.55	5.98	216618
chr18-1153-0:chr18-473-1	chr18-1153-0	chr18-473-1	chr18	57566882	57567389	-44	PMAIP1	0	PMAIP1_tss1	4.8	3.7	1	1.49	1.45	1.13	1.25	44
chr2-1315-0:chr2-4713-1	chr2-1315-0	chr2-4713-1	chr2	47496731	47497414	-75224	EPCAM	-42675	ENSG00000226087_tss2	0.2	0.5	1	1.49	1.48	1.33	1.77	75224
chr20-572-0:chr20-1100-1	chr20-572-0	chr20-1100-1	chr20	19793137	19793637	-73777	RIN2	10951	ENSG00000236992_tss1	0.6	0.3	0	1.49	1.55	1.79	2.14	73777
chr10-1823-0:chr10-1325-1	chr10-1823-0	chr10-1325-1	chr10	78095536	78096499	553499	C10orf11	-11377	C10orf11_tss7	0	0.2	1	1.49	1.61	3.9	3.41	553499
chr3-250-0:chr3-4343-1	chr3-250-0	chr3-4343-1	chr3	14266397	14267119	-46475	XPC	-46296	XPC_tss4	0.2	0.7	1	1.49	1.85	2.43	2.18	46475
chr3-1010-0:chr3-3522-1	chr3-1010-0	chr3-3522-1	chr3	46027629	46028129	-1365	FYCO1	9179	FYCO1_tss2	0.1	1.4	1	1.49	2	1.31	1.4	1365
chr3-3161-0:chr3-1234-1	chr3-3161-0	chr3-1234-1	chr3	148995249	148995712	-55638	CP	-798	CPHL1P_tss2	0.3	0.8	1	1.49	2.14	1.47	1.84	55638
chr13-1452-0:chr13-342-1	chr13-1452-0	chr13-342-1	chr13	99628392	99628892	1602	DOCK9	1353	DOCK9_tss8	0.2	0.6	1	1.48	1.41	2.3	2.33	1602
chr13-1452-0:chr13-342-1:b	chr13-1452-0	chr13-342-1	chr13	99630601	99631101	-513	DOCK9	-357	DOCK9_tss8	0.2	0.6	1	1.48	1.41	2.3	2.33	513
chr14-1282-0:chr14-896-1	chr14-1282-0	chr14-896-1	chr14	69125503	69126308	132055	ZFP36L1	25975	ENSG00000258623_tss1	0.1	0.5	1	1.48	1.62	1.28	1.19	132055
chr9-1102-0:chr9-1943-1	chr9-1102-0	chr9-1943-1	chr9	75139934	75140434	3468	TMC1	-3217	TMC1_tss1	0.9	0.3	1	1.48	2.35	1.82	1.86	3468
chr2-250-0:chr2-5753-1:b	chr2-250-0	chr2-5753-1	chr2	12860633	12861133	2520	TRIB2	-2269	TRIB2_tss2	1.1	0.2	0	1.47	1.03	1.32	1.35	2520
chr2-250-0:chr2-5753-1	chr2-250-0	chr2-5753-1	chr2	12856632	12857132	-132	TRIB2	0	TRIB2_tss1	1.1	0.2	0	1.47	1.03	1.32	1.35	132
chr11-2104-0:chr11-1088-1	chr11-2104-0	chr11-1088-1	chr11	86446616	86447479	-63369	ME3	-8219	ENSG00000255250_tss1	0.1	0.3	1	1.47	1.14	1.43	1.6	63369
chr9-2183-0:chr9-875-1	chr9-2183-0	chr9-875-1	chr9	116364385	116364885	8870	RGS3	-6633	RGS3_tss18	4.3	0.2	1	1.47	1.41	2	1.74	8870
chr17-1918-0:chr17-1009-1	chr17-1918-0	chr17-1009-1	chr17	55501860	55502360	138906	MSI2	15692	MSI2_tss8	0.5	0.3	1	1.47	1.59	3.98	4.01	138906
chr14-1391-0:chr14-797-1	chr14-1391-0	chr14-797-1	chr14	71376604	71377104	2399	PCNX	-2482	PCNX_tss1	1.1	0.2	0	1.47	1.68	1.39	1.91	2399
chr14-1391-0:chr14-798-1	chr14-1391-0	chr14-798-1	chr14	71373757	71374762	138	PCNX	0	ENSG00000274818_tss1	1.1	0.8	1	1.47	1.68	2.58	1.92	138
chr3-310-0:chr3-4274-1	chr3-310-0	chr3-4274-1	chr3	16101757	16102583	-113985	GALNTL2	113574	GALNT15_tss1	0.4	0.8	1	1.47	1.84	1.48	1.52	113985
chr15-1366-0:chr15-928-1	chr15-1366-0	chr15-928-1	chr15	68644690	68645162	-1860	ITGA11	8818	ITGA11_tss3	0.2	1.7	1	1.46	1.09	1.06	1.01	1860
chr18-797-0:chr18-832-1	chr18-797-0	chr18-832-1	chr18	43351602	43352102	41588	SLC14A1	16394	ENSG00000267558_tss1	0.1	0.4	1	1.46	1.31	1.66	1.81	41588
chr12-2033-0:chr12-1583-1	chr12-2033-0	chr12-1583-1	chr12	75947258	75947948	-42185	KRR1	-41881	KRR1_tss2	0	0.1	1	1.46	1.36	1.38	1.04	42185
chr10-2644-0:chr10-570-1	chr10-2644-0	chr10-570-1	chr10	105611817	105612317	3097	SH3PXD2A	2848	SH3PXD2A_tss3	0.1	0.6	1	1.45	1.24	3.02	2.45	3097
chr3-309-0:chr3-4274-1	chr3-309-0	chr3-4274-1	chr3	16100146	16100646	-115759	GALNTL2	115511	GALNT15_tss1	0.3	0.8	1	1.45	1.56	1.48	1.52	115759
chr3-309-0:chr3-4274-1:b	chr3-309-0	chr3-4274-1	chr3	16101857	16102357	-114048	GALNTL2	113800	GALNT15_tss1	0.3	0.8	1	1.45	1.56	1.48	1.52	114048
chr7-881-0:chr7-2897-1:b	chr7-881-0	chr7-2897-1	chr7	34026962	34027462	82062	BMPER	54827	BMPER_tss3	0.2	0.9	1	1.45	2.06	2.45	2.2	82062
chr7-881-0:chr7-2897-1	chr7-881-0	chr7-2897-1	chr7	34025620	34026120	80720	BMPER	56169	BMPER_tss3	0.2	0.9	0	1.45	2.06	2.45	2.2	80720
chrX-1637-0:chrX-579-1	chrX-1637-0	chrX-579-1	chrX	109083119	109084093	-106974	ACSL4	12449	RPS5P7_tss1	0.1	0.2	1	1.44	1.5	1.37	1.94	106974
chr15-1472-0:chr15-827-1:b	chr15-1472-0	chr15-827-1	chr15	71409393	71409893	-1804	CT62	-1389	THSD4_tss2	3.2	0.9	0	1.44	1.51	2.15	2.31	1804
chr15-1472-0:chr15-827-1	chr15-1472-0	chr15-827-1	chr15	71407909	71408409	-320	CT62	0	THSD4_tss2	3.2	0.9	1	1.44	1.51	2.15	2.31	320
chr2-2794-0:chr2-3141-1	chr2-2794-0	chr2-3141-1	chr2	114087634	114088134	-51357	PAX8	-51159	PAX8_tss6	1.8	0.2	1	1.44	1.53	2.7	1.79	51357
chrX-67-0:chrX-2002-1	chrX-67-0	chrX-2002-1	chrX	7955824	7956539	-60401	PNPLA4	18881	ENSG00000230394_tss1	0.1	0.4	0	1.44	2.13	2.08	3.19	60401
chr5-671-0:chr5-3416-1	chr5-671-0	chr5-3416-1	chr5	38847777	38848277	1927	OSMR	-1817	OSMR_tss1	1.9	0.2	0	1.43	1.11	1.98	1.21	1927
chr5-2560-0:chr5-1512-1:b	chr5-2560-0	chr5-1512-1	chr5	124084442	124084942	-3574	ZNF608	0	ZNF608_tss7	0.2	0.2	1	1.43	1.2	2.66	2.9	3574
chr5-2560-0:chr5-1512-1	chr5-2560-0	chr5-1512-1	chr5	124081855	124082355	-987	ZNF608	0	ZNF608_tss6	0.2	0.2	1	1.43	1.2	2.66	2.9	987
chr9-1546-0:chr9-1517-1	chr9-1546-0	chr9-1517-1	chr9	93888956	93889651	234874	AUH	-7612	ENSG00000229694_tss1	0.1	0.2	1	1.43	1.29	1.86	1.86	234874
chr7-2731-0:chr7-905-1	chr7-2731-0	chr7-905-1	chr7	114992444	114992937	429782	MDFIC	-121035	LINC01392_tss1	0.3	0.4	1	1.43	1.41	2.58	2.57	429782
chr6-2837-0:chr6-1648-1:b	chr6-2837-0	chr6-1648-1	chr6	109218691	109219191	49317	ARMC2	9886	ENSG00000228834_tss1	0.1	0.1	1	1.43	1.67	1.98	1.49	49317
chr6-2837-0:chr6-1648-1	chr6-2837-0	chr6-1648-1	chr6	109217115	109217615	47741	ARMC2	11462	ENSG00000228834_tss1	0.1	0.1	1	1.43	1.67	1.98	1.49	47741
chr21-874-0:chr21-35-1	chr21-874-0	chr21-35-1	chr21	47401268	47401847	-93	COL6A1	0	COL6A1_tss1	2.8	1.8	1	1.43	1.87	1.79	1.11	93
chr6-2973-0:chr6-1514-1	chr6-2973-0	chr6-1514-1	chr6	112657835	112658701	-10263	RFPL4B	9832	RFPL4B_tss1	0.4	0.1	1	1.43	1.87	1.26	1.39	10263
chr11-777-0:chr11-2373-1	chr11-777-0	chr11-2373-1	chr11	29141553	29142022	896783	KCNA4	39482	ENSG00000254526_tss1	1	0.8	1	1.42	1.03	2.76	2.62	896783
chr17-2183-0:chr17-720-1	chr17-2183-0	chr17-720-1	chr17	62657703	62658766	152	SMURF2	0	SMURF2_tss4	13.6	18.8	1	1.42	1.26	1.43	1.59	152
chr4-541-0:chr4-3097-1	chr4-541-0	chr4-3097-1	chr4	24748930	24749621	-47809	SOD3	20051	ENSG00000251638_tss1	0.2	0.1	1	1.42	1.53	2.34	2.04	47809
chr4-1664-0:chr4-2052-1	chr4-1664-0	chr4-2052-1	chr4	87755974	87756497	14042	SLC10A6	13781	SLC10A6_tss1	0.7	0.3	1	1.42	1.64	2.16	2.93	14042
chr4-1269-0:chr4-2426-1	chr4-1269-0	chr4-2426-1	chr4	74549460	74549960	-56512	IL8	26060	ENSG00000228277_tss1	0.1	0.1	0	1.42	2.14	1.72	1.85	56512
chr16-313-0:chr16-1870-1	chr16-313-0	chr16-1870-1	chr16	9162098	9162601	-23125	C16orf72	0	ENSG00000261392_tss1	0.2	0.4	1	1.41	1.67	1.39	1.19	23125
chr4-1663-0:chr4-2053-1	chr4-1663-0	chr4-2053-1	chr4	87752508	87753026	17510	SLC10A6	17252	SLC10A6_tss1	0.6	0.5	1	1.4	1.02	3.44	3.37	17510
chr2-969-0:chr2-5063-1:b	chr2-969-0	chr2-5063-1	chr2	38008149	38008649	-109065	CDC42EP3	35410	ENSG00000225402_tss1	0.2	4.5	1	1.4	1.19	2.31	2.29	109065
chr2-969-0:chr2-5063-1	chr2-969-0	chr2-5063-1	chr2	38006724	38007224	-107640	CDC42EP3	-35248	ENSG00000236572_tss1	0.2	4.5	0	1.4	1.19	2.31	2.29	107640
chr6-1392-0:chr6-3074-1	chr6-1392-0	chr6-3074-1	chr6	36634743	36635424	-9153	CDKN1A	5192	ENSG00000251864_tss1	0.5	0.2	1	1.4	1.22	2.14	1.24	9153
chr18-1222-0:chr18-372-1	chr18-1222-0	chr18-372-1	chr18	59693782	59694766	-133282	RNF152	-68535	RPIAP1_tss1	0.1	1.5	1	1.4	1.37	5.06	5.14	133282
chr2-5737-0:chr2-176-1	chr2-5737-0	chr2-176-1	chr2	238165849	238166431	86017	COL6A3	-115	ENSG00000224132_tss1	1.1	1.4	1	1.4	1.42	1.65	2.03	86017
chr1-2444-0:chr1-4059-1	chr1-2444-0	chr1-4059-1	chr1	77976930	77977437	-20608	AK5	20356	AK5_tss9	0.6	0.1	1	1.4	1.43	1.29	1.05	20608
chr1-2444-0:chr1-4058-1	chr1-2444-0	chr1-4058-1	chr1	77980787	77981287	-16754	AK5	16506	AK5_tss9	0.6	0.5	1	1.4	1.43	1.33	1.13	16754
chr18-1466-0:chr18-105-1	chr18-1466-0	chr18-105-1	chr18	71628039	71628539	186710	FBXO15	-38173	ENSG00000278902_tss1	0.1	1.6	0	1.4	1.81	4.5	4.54	186710
chr18-1466-0:chr18-105-1:b	chr18-1466-0	chr18-105-1	chr18	71629492	71629992	185257	FBXO15	-39626	ENSG00000278902_tss1	0.1	1.6	1	1.4	1.81	4.5	4.54	185257
chr14-723-0:chr14-1382-1	chr14-723-0	chr14-1382-1	chr14	52013723	52014633	58324	FRMD6	6746	FRMD6_tss2	0.4	3.1	1	1.4	1.83	2.6	2.81	58324
chr3-3469-0:chr3-977-1	chr3-3469-0	chr3-977-1	chr3	157502717	157503217	241735	C3orf55	145298	RN7SKP46_tss1	0.2	0.1	1	1.4	1.93	3.23	3.46	241735
chr3-915-0:chr3-3619-1	chr3-915-0	chr3-3619-1	chr3	43908064	43908564	175872	ABHD5	-86590	ENSG00000235886_tss1	0.2	0.5	1	1.39	1.16	1.51	1.05	175872
chr17-2355-0:chr17-529-1	chr17-2355-0	chr17-529-1	chr17	66825986	66826944	111760	ABCA8	-32023	ENSG00000267250_tss1	0	0.1	0	1.39	1.36	2.23	2.88	111760
chr18-1162-0:chr18-459-1:b	chr18-1162-0	chr18-459-1	chr18	57687713	57688213	120716	PMAIP1	-1856	RNU6-567P_tss1	0.6	0.3	1	1.39	1.43	2.48	1.93	120716
chr18-1162-0:chr18-459-1	chr18-1162-0	chr18-459-1	chr18	57686522	57687022	119525	PMAIP1	-665	RNU6-567P_tss1	0.6	0.3	1	1.39	1.43	2.48	1.93	119525
chr15-870-0:chr15-1470-1	chr15-870-0	chr15-1470-1	chr15	52385723	52386455	18876	BCL2L10	1038	ENSG00000242327_tss1	0.2	0.4	1	1.39	1.91	1.2	1.07	18876
chr15-1953-0:chr15-350-1	chr15-1953-0	chr15-350-1	chr15	85861489	85861989	-62131	AKAP13	-2742	ADAMTS7P4_tss2	0.2	0.2	1	1.39	2.06	2.05	1.63	62131
chr15-1953-0:chr15-350-1:b	chr15-1953-0	chr15-350-1	chr15	85863280	85863780	-60340	AKAP13	-4533	ADAMTS7P4_tss2	0.2	0.2	0	1.39	2.06	2.05	1.63	60340
chr2-957-0:chr2-5078-1	chr2-957-0	chr2-5078-1	chr2	37898169	37899174	655	CDC42EP3	161	CDC42EP3_tss2	0.6	6.6	1	1.38	1.3	1.13	1.2	655
chr3-3171-0:chr3-1225-1	chr3-3171-0	chr3-1225-1	chr3	149088616	149089116	4633	TM4SF1	4384	TM4SF1_tss1	0.2	6.2	1	1.38	1.63	2.78	2.88	4633
chr10-723-0:chr10-2356-1	chr10-723-0	chr10-2356-1	chr10	30084238	30084839	-59805	SVIL	-58528	SVIL_tss10	0.1	0.2	1	1.38	1.91	2.31	1.95	59805
chr10-2740-0:chr10-452-1	chr10-2740-0	chr10-452-1	chr10	112113003	112113596	-48590	SMNDC1	-48548	SMNDC1_tss2	0.5	0.5	1	1.38	2.3	2.15	1.25	48590
chr14-1425-0:chr14-761-1	chr14-1425-0	chr14-761-1	chr14	73082260	73082760	276847	DPF3	-20427	ENSG00000258871_tss1	0.1	0.1	1	1.38	2.56	1.44	1.73	276847
chr14-1425-0:chr14-761-1:b	chr14-1425-0	chr14-761-1	chr14	73085819	73086319	273288	DPF3	-23986	ENSG00000258871_tss1	0.1	0.1	0	1.38	2.56	1.44	1.73	273288
chr1-3030-0:chr1-3432-1	chr1-3030-0	chr1-3432-1	chr1	99930739	99931774	166837	LPPR4	-805	ENSG00000233983_tss1	0.1	0.1	1	1.37	1.1	1.94	1.75	166837
chr1-3327-0:chr1-3162-1	chr1-3327-0	chr1-3162-1	chr1	113277970	113278747	15160	FAM19A3	11971	NUTF2P4_tss1	0.1	0.5	1	1.37	1.24	5.56	5.87	15160
chr9-2268-0:chr9-786-1:b	chr9-2268-0	chr9-786-1	chr9	118360539	118361039	456693	DEC1	135633	ENSG00000274755_tss1	2.8	0.2	0	1.37	1.26	2.09	1.84	456693
chr9-2268-0:chr9-786-1	chr9-2268-0	chr9-786-1	chr9	118358469	118358969	454623	DEC1	137703	ENSG00000274755_tss1	2.8	0.2	1	1.37	1.26	2.09	1.84	454623
chr9-2268-0:chr9-783-1	chr9-2268-0	chr9-783-1	chr9	118367434	118367934	463588	DEC1	128738	ENSG00000274755_tss1	2.8	0.3	1	1.37	1.26	1.29	1.97	463588
chr9-2772-0:chr9-240-1:b	chr9-2772-0	chr9-240-1	chr9	133322158	133322658	2034	ASS1	-1842	ASS1_tss1	1.9	0.1	1	1.37	1.29	1.43	1.5	2034
chr9-2772-0:chr9-240-1	chr9-2772-0	chr9-240-1	chr9	133319920	133320420	77	ASS1	0	ASS1_tss1	1.9	0.1	1	1.37	1.29	1.43	1.5	77
chr3-3529-0:chr3-944-1	chr3-3529-0	chr3-944-1	chr3	158887551	158888049	100684	IQCJ	-100088	IQCJ-SCHIP1_tss3	0.2	4.3	1	1.37	1.74	4.01	4.5	100684
chr9-2594-0:chr9-421-1	chr9-2594-0	chr9-421-1	chr9	130341161	130341793	-209	FAM129B	0	FAM129B_tss4	3.5	4.9	1	1.36	1.17	1.31	1.06	209
chr9-2594-0:chr9-420-1	chr9-2594-0	chr9-420-1	chr9	130346182	130346682	-5164	FAM129B	-4914	FAM129B_tss4	3.5	0.2	1	1.36	1.17	1.8	1.23	5164
chr14-1528-0:chr14-695-1	chr14-1528-0	chr14-695-1	chr14	75083193	75083668	-4349	LTBP2	0	ENSG00000258976_tss1	1.3	1.4	1	1.36	1.42	1.52	1.53	4349
chr10-2393-0:chr10-789-1	chr10-2393-0	chr10-789-1	chr10	99302026	99303223	-29573	ANKRD2	29034	ANKRD2_tss1	0.9	1	1	1.36	1.47	1.15	1.01	29573
chr12-2108-0:chr12-1520-1	chr12-2108-0	chr12-1520-1	chr12	76418327	76418827	6917	PHLDA1	5448	ENSG00000257453_tss1	0.3	38	1	1.36	1.71	2.03	1.87	6917
chr12-2108-0:chr12-1520-1:b	chr12-2108-0	chr12-1520-1	chr12	76421376	76421876	3868	PHLDA1	2399	ENSG00000257453_tss1	0.3	38	0	1.36	1.71	2.03	1.87	3868
chr16-1935-0:chr16-171-1	chr16-1935-0	chr16-171-1	chr16	86420533	86421514	-123109	FOXF1	-37288	LINC00917_tss3	1.1	0.6	1	1.35	1.04	2.06	1.51	123109
chr16-1935-0:chr16-170-1	chr16-1935-0	chr16-170-1	chr16	86420914	86421414	-122968	FOXF1	-37669	LINC00917_tss3	1.1	0.3	1	1.35	1.04	1.29	2	122968
chr16-1935-0:chr16-170-1:b	chr16-1935-0	chr16-170-1	chr16	86426423	86426923	-117459	FOXF1	42568	ENSG00000268473_tss1	1.1	0.3	0	1.35	1.04	1.29	2	117459
chr6-2718-0:chr6-1773-1:b	chr6-2718-0	chr6-1773-1	chr6	106040382	106040882	-189633	PREP	39190	ENSG00000237567_tss1	0.1	0.1	1	1.35	1.14	2.38	2.39	189633
chr6-2718-0:chr6-1773-1	chr6-2718-0	chr6-1773-1	chr6	106038749	106039249	-188000	PREP	40823	ENSG00000237567_tss1	0.1	0.1	1	1.35	1.14	2.38	2.39	188000
chr10-2649-0:chr10-568-1	chr10-2649-0	chr10-568-1	chr10	105654182	105654682	22995	OBFC1	5230	OBFC1_tss1	0.2	1.4	1	1.35	1.3	1.3	1.29	22995
chr3-536-0:chr3-4059-1	chr3-536-0	chr3-4059-1	chr3	27664434	27664914	99129	EOMES	1034	ENSG00000223968_tss1	0.6	0.1	1	1.35	1.32	1.12	1.08	99129
chr13-1174-0:chr13-556-1	chr13-1174-0	chr13-556-1	chr13	80569148	80569731	343533	SPRY2	15482	LINC01080_tss1	0.4	0.5	1	1.35	1.36	1.02	1.29	343533
chr1-6399-0:chr1-402-1:b	chr1-6399-0	chr1-402-1	chr1	233123138	233123638	37003	NTPCR	-1840	PCNXL2_tss1	0.4	0.2	0	1.35	1.36	1.39	1.47	37003
chr1-6399-0:chr1-402-1	chr1-6399-0	chr1-402-1	chr1	233111898	233112398	25763	NTPCR	8901	PCNXL2_tss1	0.4	0.2	0	1.35	1.36	1.39	1.47	25763
chr1-4948-0:chr1-1713-1	chr1-4948-0	chr1-1713-1	chr1	183207174	183207674	52002	LAMC2	963	LAMC2_tss2	1.3	0.5	1	1.35	1.46	1.36	1.65	52002
chr1-4948-0:chr1-1714-1	chr1-4948-0	chr1-1714-1	chr1	183203662	183204345	48581	LAMC2	4292	LAMC2_tss2	1.3	0.7	1	1.35	1.46	2.58	1.83	48581
chr7-1396-0:chr7-2417-1	chr7-1396-0	chr7-2417-1	chr7	55060322	55060822	-26141	EGFR	25893	EGFR_tss1	0	0.1	1	1.35	1.68	1.19	1.08	26141
chr7-1396-0:chr7-2417-1:b	chr7-1396-0	chr7-2417-1	chr7	55063229	55063729	-23234	EGFR	22986	EGFR_tss1	0	0.1	1	1.35	1.68	1.19	1.08	23234
chr6-1700-0:chr6-2773-1:b	chr6-1700-0	chr6-2773-1	chr6	45390982	45391482	1319	RUNX2	-760	RUNX2_tss5	0.7	0.6	0	1.35	1.73	1.64	1.51	1319
chr6-1700-0:chr6-2773-1	chr6-1700-0	chr6-2773-1	chr6	45388894	45389394	-769	RUNX2	349	ENSG00000271857_tss1	0.7	0.6	1	1.35	1.73	1.64	1.51	769
chr5-1955-0:chr5-2109-1:b	chr5-1955-0	chr5-2109-1	chr5	95159547	95160047	-1088	GLRX	-1132	GLRX_tss3	1.3	1.7	1	1.34	1.06	1.9	1.41	1088
chr5-1955-0:chr5-2109-1	chr5-1955-0	chr5-2109-1	chr5	95158252	95158752	-72	GLRX	0	GLRX_tss3	1.3	1.7	1	1.34	1.06	1.9	1.41	72
chr1-1507-0:chr1-5047-1	chr1-1507-0	chr1-5047-1	chr1	43429298	43429798	-4701	SLC2A1	-4578	SLC2A1-AS1_tss1	3.1	0.1	1	1.34	1.07	2.13	1.58	4701
chr2-378-0:chr2-5645-1	chr2-378-0	chr2-5645-1	chr2	19157431	19158289	-387014	NT5C1B-RDH14	68438	LINC01376_tss1	0.9	0.3	1	1.34	1.16	2.94	2.23	387014
chr4-540-0:chr4-3097-1	chr4-540-0	chr4-3097-1	chr4	24749030	24749530	-47804	SOD3	20142	ENSG00000251638_tss1	0.1	0.1	1	1.34	1.2	2.34	2.04	47804
chr4-540-0:chr4-3098-1	chr4-540-0	chr4-3098-1	chr4	24746631	24747210	-50164	SOD3	22462	ENSG00000251638_tss1	0.1	0.1	0	1.34	1.2	1.71	2.86	50164
chr5-3390-0:chr5-638-1	chr5-3390-0	chr5-638-1	chr5	150455069	150455569	5258	TNIP1	5008	TNIP1_tss8	0.1	1.5	1	1.34	1.27	1.64	1.53	5258
chr6-1395-0:chr6-3072-1	chr6-1395-0	chr6-3072-1	chr6	36646165	36646683	-10	CDKN1A	0	CDKN1A_tss2	16	1.2	1	1.34	1.36	1.62	1.64	10
chr4-2080-0:chr4-1610-1	chr4-2080-0	chr4-1610-1	chr4	112610372	112611302	-455715	C4orf32	-48721	ENSG00000248656_tss1	0.1	0.1	1	1.34	1.38	2.29	2.18	455715
chr1-1216-0:chr1-5362-1	chr1-1216-0	chr1-5362-1	chr1	33812316	33812816	2920	PHC2	2436	PHC2_tss2	5.2	8.7	1	1.34	1.39	1.28	1.22	2920
chr1-1216-0:chr1-5362-1:b	chr1-1216-0	chr1-5362-1	chr1	33814535	33815035	701	PHC2	217	PHC2_tss2	5.2	8.7	1	1.34	1.39	1.28	1.22	701
chr3-3158-0:chr3-1238-1	chr3-3158-0	chr3-1238-1	chr3	148942918	148943394	-3314	CP	-3307	CP_tss10	0.2	0.5	1	1.34	1.43	1.23	1.35	3314
chr5-1874-0:chr5-2244-1	chr5-1874-0	chr5-2244-1	chr5	90607663	90608163	71236	ARRDC3	150	LUCAT1_tss1	0.4	2.1	1	1.34	1.51	2.61	2.74	71236
chr18-641-0:chr18-989-1	chr18-641-0	chr18-989-1	chr18	33215160	33215660	-19113	GALNT1	-7767	GALNT1_tss3	0.1	0.1	1	1.34	1.54	1.77	1.77	19113
chr1-2879-0:chr1-3600-1	chr1-2879-0	chr1-3600-1	chr1	94702977	94703484	-41	ARHGAP29	0	ARHGAP29_tss3	0.7	2.9	1	1.34	1.62	1.38	1.14	41
chr9-2273-0:chr9-774-1	chr9-2273-0	chr9-774-1	chr9	118434733	118435233	-481087	PAPPA	61439	ENSG00000274755_tss1	0.7	0.6	1	1.34	1.62	1.11	1.44	481087
chr9-2273-0:chr9-774-1:b	chr9-2273-0	chr9-774-1	chr9	118436004	118436504	-479816	PAPPA	60168	ENSG00000274755_tss1	0.7	0.6	1	1.34	1.62	1.11	1.44	479816
chr1-2879-0:chr1-3599-1	chr1-2879-0	chr1-3599-1	chr1	94702884	94703384	-13	ARHGAP29	0	ARHGAP29_tss3	0.7	2.4	1	1.34	1.62	2.42	2.48	13
chr21-228-0:chr21-662-1	chr21-228-0	chr21-662-1	chr21	28797830	28798725	-458838	ADAMTS5	-4488	RPL10P1_tss1	0.2	0.2	0	1.34	1.72	3.1	2.71	458838
chr3-1007-0:chr3-3522-1	chr3-1007-0	chr3-3522-1	chr3	45989776	45990276	3486	CXCR6	-3265	CXCR6_tss3	0.1	1.4	1	1.34	1.78	1.31	1.4	3486
chr2-3869-0:chr2-1972-1	chr2-3869-0	chr2-1972-1	chr2	173701202	173701643	15108	RAPGEF4	-14899	RAPGEF4_tss4	0.1	0.1	1	1.33	1.06	1.04	1.58	15108
chr4-1638-0:chr4-2094-1	chr4-1638-0	chr4-2094-1	chr4	86708265	86708765	8657	ARHGAP24	-8406	ARHGAP24_tss4	3.3	0.2	1	1.33	1.22	1.77	1.59	8657
chr4-1638-0:chr4-2095-1:b	chr4-1638-0	chr4-2095-1	chr4	86704672	86705172	5064	ARHGAP24	-4813	ARHGAP24_tss4	3.3	0.4	1	1.33	1.22	2.52	1.61	5064
chr4-1638-0:chr4-2095-1	chr4-1638-0	chr4-2095-1	chr4	86699528	86700028	-72	ARHGAP24	0	ARHGAP24_tss4	3.3	0.4	1	1.33	1.22	2.52	1.61	72
chrX-708-0:chrX-1390-1:b	chrX-708-0	chrX-1390-1	chrX	45366067	45366567	-306171	CXorf36	-1434	LINC01204_tss1	1.1	0.8	1	1.33	1.28	2.04	1.75	306171
chrX-708-0:chrX-1390-1	chrX-708-0	chrX-1390-1	chrX	45364249	45364749	-304353	CXorf36	0	LINC01204_tss1	1.1	0.8	1	1.33	1.28	2.04	1.75	304353
chr17-1212-0:chr17-1702-1	chr17-1212-0	chr17-1702-1	chr17	38705560	38706060	15914	CCR7	11206	CCR7_tss1	1.2	0.2	1	1.33	1.29	1.61	1.22	15914
chr17-1212-0:chr17-1702-1:b	chr17-1212-0	chr17-1702-1	chr17	38709840	38710340	11634	CCR7	6926	CCR7_tss1	1.2	0.2	1	1.33	1.29	1.61	1.22	11634
chr17-1212-0:chr17-1703-1	chr17-1212-0	chr17-1703-1	chr17	38705162	38706160	16063	CCR7	11106	CCR7_tss1	1.2	0.6	1	1.33	1.29	2.49	2	16063
chr3-3430-0:chr3-999-1	chr3-3430-0	chr3-999-1	chr3	156806262	156807114	65767	CCNL1	557	LINC00881_tss1	0.8	4.3	1	1.33	1.34	1.63	1.5	65767
chr20-1281-0:chr20-336-1	chr20-1281-0	chr20-336-1	chr20	49307445	49308059	164	FAM65C	7	FAM65C_tss5	0.1	0.2	1	1.33	1.72	3.08	3.41	164
chr2-1172-0:chr2-4888-1	chr2-1172-0	chr2-4888-1	chr2	43333108	43334184	120099	ZFP36L2	-3279	ENSG00000230587_tss1	0	0.2	1	1.32	1.06	2.18	2.17	120099
chr3-4171-0:chr3-392-1	chr3-4171-0	chr3-392-1	chr3	185434373	185434873	104296	IGF2BP2	-3333	IGF2BP2-AS1_tss2	0.2	0.7	1	1.32	1.22	1.19	1.18	104296
chr11-940-0:chr11-2245-1	chr11-940-0	chr11-2245-1	chr11	35164193	35164693	3604	CD44	-3360	CD44_tss2	18	0.3	1	1.32	1.29	1.25	1.02	3604
chr11-940-0:chr11-2244-1	chr11-940-0	chr11-2244-1	chr11	35165514	35166014	4925	CD44	-4681	CD44_tss2	18	0.1	1	1.32	1.29	1.01	1.61	4925
chr11-940-0:chr11-2246-1	chr11-940-0	chr11-2246-1	chr11	35160364	35160914	-77	CD44	0	CD44_tss1	18	1.6	1	1.32	1.29	2.12	1.81	77
chr10-448-0:chr10-2607-1	chr10-448-0	chr10-2607-1	chr10	17007872	17008372	57523	CUBN	17823	CUBN_tss1	0.1	0.7	1	1.32	1.54	1.35	1.37	57523
chr10-448-0:chr10-2607-1:b	chr10-448-0	chr10-2607-1	chr10	17010436	17010936	54959	CUBN	15259	CUBN_tss1	0.1	0.7	1	1.32	1.54	1.35	1.37	54959
chr2-1926-0:chr2-4094-1	chr2-1926-0	chr2-4094-1	chr2	71055822	71056604	6739	CD207	6349	CD207_tss1	0.1	0.8	1	1.32	1.58	1.98	1.99	6739
chr2-4353-0:chr2-1426-1	chr2-4353-0	chr2-1426-1	chr2	192066876	192067905	-42611	MYO1B	-27917	HMGB1P27_tss1	0.4	0.3	1	1.32	2.04	1.94	2.3	42611
chr2-2693-0:chr2-3370-1:b	chr2-2693-0	chr2-3370-1	chr2	109746734	109747234	-141156	EDAR	-930	SH3RF3_tss1	0.3	0.1	1	1.31	1.08	1.96	1.39	141156
chr2-2693-0:chr2-3370-1	chr2-2693-0	chr2-3370-1	chr2	109744578	109745078	-139000	EDAR	309	SH3RF3-AS1_tss1	0.3	0.1	1	1.31	1.08	1.96	1.39	139000
chr8-2958-0:chr8-489-1	chr8-2958-0	chr8-489-1	chr8	127839791	127840597	-269483	FAM84B	18704	PCAT1_tss1	3.1	0.3	1	1.31	1.17	1.6	1.15	269483
chr19-1148-0:chr19-1317-1	chr19-1148-0	chr19-1317-1	chr19	31630981	31631481	208959	TSHZ3	26942	ENSG00000267777_tss1	0.4	0.1	1	1.31	1.22	2.54	1.76	208959
chr19-1148-0:chr19-1317-1:b	chr19-1148-0	chr19-1317-1	chr19	31632675	31633175	207265	TSHZ3	25248	ENSG00000267777_tss1	0.4	0.1	0	1.31	1.22	2.54	1.76	207265
chr14-64-0:chr14-1962-1	chr14-64-0	chr14-1962-1	chr14	23168438	23169281	-67068	OXA1L	2072	OR6E1P_tss1	0.1	0.1	1	1.31	1.57	1.3	1.3	67068
chr16-1932-0:chr16-173-1	chr16-1932-0	chr16-173-1	chr16	86409015	86409887	-134681	FOXF1	-25770	LINC00917_tss3	0.2	0.7	1	1.31	1.57	3.13	2.98	134681
chr11-3210-0:chr11-53-1	chr11-3210-0	chr11-53-1	chr11	131758935	131759435	-20314	NTM	7568	ENSG00000238117_tss1	0.1	1.2	1	1.3	1.1	3.57	3.53	20314
chr20-1429-0:chr20-192-1	chr20-1429-0	chr20-192-1	chr20	55006006	55006506	18940	CASS4	-18838	CASS4_tss1	0.7	0.1	0	1.3	1.14	1.3	1.02	18940
chr20-1429-0:chr20-193-1	chr20-1429-0	chr20-193-1	chr20	54997633	54998133	10567	CASS4	-10465	CASS4_tss1	0.7	0.4	1	1.3	1.14	1.76	1.95	10567
chr20-1429-0:chr20-194-1:b	chr20-1429-0	chr20-194-1	chr20	54994065	54994565	6999	CASS4	-6897	CASS4_tss1	0.7	0.2	1	1.3	1.14	2.24	2.23	6999
chr20-1429-0:chr20-194-1	chr20-1429-0	chr20-194-1	chr20	54992799	54993299	5733	CASS4	-5631	CASS4_tss1	0.7	0.2	1	1.3	1.14	2.24	2.23	5733
chr4-196-0:chr4-3493-1	chr4-196-0	chr4-3493-1	chr4	5755557	5756057	42866	EVC	-1155	EVC_tss2	0.4	0.2	1	1.3	1.23	2.87	2.57	42866
chr4-196-0:chr4-3494-1	chr4-196-0	chr4-3494-1	chr4	5749275	5749775	36584	EVC	4628	EVC_tss2	0.4	0.2	1	1.3	1.23	2.09	2.69	36584
chr4-196-0:chr4-3492-1	chr4-196-0	chr4-3492-1	chr4	5760436	5760936	47745	EVC	-6034	EVC_tss2	0.4	0.2	1	1.3	1.23	3.3	3.08	47745
chr1-5628-0:chr1-1125-1	chr1-5628-0	chr1-1125-1	chr1	207880822	207881391	-44276	CD46	936	ENSG00000274059_tss1	0.1	0.1	1	1.3	1.46	1.81	2.09	44276
chr11-2323-0:chr11-890-1	chr11-2323-0	chr11-890-1	chr11	101737985	101739051	-47227	KIAA1377	4243	TRPC6_tss5	0.1	0.2	1	1.3	1.51	2.36	2.03	47227
chr11-3183-0:chr11-78-1:b	chr11-3183-0	chr11-78-1	chr11	130978763	130979263	-192609	SNX19	2648	ENSG00000221516_tss1	0.1	0.9	0	1.3	1.76	4.23	4.68	192609
chr11-3183-0:chr11-78-1	chr11-3183-0	chr11-78-1	chr11	130977203	130977703	-191049	SNX19	4208	ENSG00000221516_tss1	0.1	0.9	0	1.3	1.76	4.23	4.68	191049
chr12-2533-0:chr12-1218-1	chr12-2533-0	chr12-1218-1	chr12	90627453	90628617	-525427	ATP2B1	46055	ENSG00000258183_tss1	0.1	0.2	1	1.3	2.06	1.3	1.95	525427
chr11-2499-0:chr11-755-1	chr11-2499-0	chr11-755-1	chr11	106859236	106860188	29165	GUCY1A2	28690	GUCY1A2_tss1	0.1	0.3	1	1.3	2.1	1.79	1.62	29165
chr1-4671-0:chr1-1925-1	chr1-4671-0	chr1-1925-1	chr1	173081206	173082336	-61668	TNFSF18	29154	GOT2P2_tss1	0.2	0.3	1	1.29	1.16	2.15	2.61	61668
chr13-1631-0:chr13-201-1	chr13-1631-0	chr13-201-1	chr13	107929793	107930770	588802	FAM155A	42542	ENSG00000201847_tss1	0.3	0.5	1	1.29	1.27	1.32	1.83	588802
chr13-1646-0:chr13-192-1	chr13-1646-0	chr13-192-1	chr13	108022252	108022752	496581	FAM155A	-48941	ENSG00000201847_tss1	0.3	0.6	1	1.29	1.83	2.41	2.13	496581
chr12-3259-0:chr12-476-1	chr12-3259-0	chr12-476-1	chr12	115371176	115371949	-249593	TBX3	-3436	ENSG00000274879_tss1	0.7	0.5	1	1.28	1.21	1.85	2.2	249593
chr2-5728-0:chr2-187-1	chr2-5728-0	chr2-187-1	chr2	238092544	238093405	98389	COPS8	-59804	ENSG00000224844_tss1	1.1	2.8	1	1.28	1.35	2.64	2.65	98389
chr1-5378-0:chr1-1361-1:b	chr1-5378-0	chr1-1361-1	chr1	201619521	201620021	2322	NAV1	-2144	NAV1_tss2	3.6	1	1	1.28	1.37	2.57	2.04	2322
chr1-5378-0:chr1-1361-1	chr1-5378-0	chr1-1361-1	chr1	201617644	201618144	445	NAV1	-267	NAV1_tss2	3.6	1	1	1.28	1.37	2.57	2.04	445
chr1-5378-0:chr1-1359-1	chr1-5378-0	chr1-1359-1	chr1	201624412	201624912	7213	NAV1	-7035	NAV1_tss2	3.6	0.1	1	1.28	1.37	1.6	2.19	7213
chr5-2727-0:chr5-1333-1	chr5-2727-0	chr5-1333-1	chr5	131681297	131681797	-23853	SLC22A5	6447	ENSG00000233006_tss1	0.9	0.1	0	1.28	1.44	1.14	1.17	23853
chr7-582-0:chr7-3117-1	chr7-582-0	chr7-3117-1	chr7	24064307	24064726	236918	STK31	107599	RNA5SP228_tss1	0.2	0.2	1	1.28	1.5	2.05	1.63	236918
chr11-2351-0:chr11-875-1	chr11-2351-0	chr11-875-1	chr11	102138100	102138600	-49830	BIRC3	27192	ENSG00000243777_tss1	0.2	0.4	1	1.28	1.74	1.92	1.42	49830
chr11-2351-0:chr11-875-1:b	chr11-2351-0	chr11-875-1	chr11	102139354	102139854	-48576	BIRC3	25938	ENSG00000243777_tss1	0.2	0.4	1	1.28	1.74	1.92	1.42	48576
chr9-1912-0:chr9-1139-1	chr9-1912-0	chr9-1139-1	chr9	108594708	108595905	132042	TMEM38B	16087	SLC25A6P5_tss1	0.2	0.1	1	1.28	2.01	2.44	2.15	132042
chr5-2330-0:chr5-1694-1:b	chr5-2330-0	chr5-1694-1	chr5	112825079	112825579	-802	MCC	-559	MCC_tss8	1.3	0.8	1	1.28	2.05	3.16	3.17	802
chr5-2330-0:chr5-1694-1	chr5-2330-0	chr5-1694-1	chr5	112823792	112824292	485	MCC	229	MCC_tss8	1.3	0.8	1	1.28	2.05	3.16	3.17	485
chr1-2222-0:chr1-4335-1	chr1-2222-0	chr1-4335-1	chr1	66728061	66728561	-69375	PDE4B	-5013	PDE4B_tss5	0	0.1	1	1.27	1.19	1.56	1.97	69375
chr2-1862-0:chr2-4178-1	chr2-1862-0	chr2-4178-1	chr2	69391700	69392200	151422	ANTXR1	16936	RNA5SP96_tss1	1.9	0.2	1	1.27	1.24	1.46	1.11	151422
chr2-1862-0:chr2-4177-1	chr2-1862-0	chr2-4177-1	chr2	69398342	69398842	158064	ANTXR1	10294	RNA5SP96_tss1	1.9	0.2	0	1.27	1.24	1.83	2.57	158064
chr17-2675-0:chr17-199-1	chr17-2675-0	chr17-199-1	chr17	76374839	76375569	462	PGS1	-118	PGS1_tss1	2.7	0.6	1	1.27	1.31	1.6	1.68	462
chr8-331-0:chr8-3247-1	chr8-331-0	chr8-3247-1	chr8	16265932	16267058	-216195	MSR1	-25095	MSR1_tss6	0.4	0.6	1	1.27	1.32	1.77	1.56	216195
chr9-1539-0:chr9-1523-1	chr9-1539-0	chr9-1523-1	chr9	93810274	93810763	220749	SYK	-50938	ENSG00000260454_tss1	0.1	0.2	1	1.27	1.5	1.67	2.15	220749
chr5-557-0:chr5-3506-1:b	chr5-557-0	chr5-3506-1	chr5	35138351	35138851	-20377	PRLR	-2798	PRLR_tss5	0.5	0.1	1	1.27	1.59	1.23	1.3	20377
chr5-557-0:chr5-3506-1	chr5-557-0	chr5-3506-1	chr5	35136294	35136794	-18320	PRLR	-741	PRLR_tss5	0.5	0.1	1	1.27	1.59	1.23	1.3	18320
chr2-2675-0:chr2-3376-1	chr2-2675-0	chr2-3376-1	chr2	109277783	109278957	4021	LIMS1	-3433	LIMS1_tss6	0.7	0.2	1	1.27	2.02	1.32	1.18	4021
chr10-1534-0:chr10-1620-1	chr10-1534-0	chr10-1620-1	chr10	65459883	65460461	179000	REEP3	-35459	ENSG00000228566_tss1	0.3	0.1	1	1.27	2.07	1.2	1.35	179000
chr7-1086-0:chr7-2702-1	chr7-1086-0	chr7-2702-1	chr7	41960961	41961385	-218467	INHBA	56137	GLI3_tss1	0.1	0.2	1	1.26	1.01	2.3	2.62	218467
chr10-363-0:chr10-2710-1:b	chr10-363-0	chr10-2710-1	chr10	14052110	14052610	-1828	FRMD4A	-1578	FRMD4A_tss6	0.4	0.5	1	1.26	1.1	1.23	1.35	1828
chr10-363-0:chr10-2710-1	chr10-363-0	chr10-2710-1	chr10	14049575	14050075	335	FRMD4A	458	FRMD4A_tss6	0.4	0.5	1	1.26	1.1	1.23	1.35	335
chr5-3094-0:chr5-958-1	chr5-3094-0	chr5-958-1	chr5	141742357	141742857	-37987	SPRY4	-9249	ENSG00000231185_tss2	3.8	0.2	1	1.26	1.12	1.35	1.46	37987
chr5-3094-0:chr5-959-1	chr5-3094-0	chr5-959-1	chr5	141740373	141740873	-36003	SPRY4	-7265	ENSG00000231185_tss2	3.8	1.3	1	1.26	1.12	2.12	2.51	36003
chr15-1381-0:chr15-913-1	chr15-1381-0	chr15-913-1	chr15	68878498	68878998	7441	CORO2B	-7190	CORO2B_tss1	0.8	1.1	1	1.26	1.2	1.32	1.56	7441
chr2-3171-0:chr2-2730-1	chr2-3171-0	chr2-2730-1	chr2	135183623	135184123	172044	MGAT5	32723	TMEM163_tss1	0.9	0.3	0	1.26	1.27	1.56	1.54	172044
chr2-3171-0:chr2-2727-1	chr2-3171-0	chr2-2727-1	chr2	135204042	135204542	192463	MGAT5	12304	TMEM163_tss1	0.9	0.1	1	1.26	1.27	1.85	1.63	192463
chr2-3171-0:chr2-2738-1	chr2-3171-0	chr2-2738-1	chr2	135129970	135130470	118391	MGAT5	-52321	EDDM3CP_tss1	0.9	0.3	1	1.26	1.27	1.9	2.52	118391
chr2-3171-0:chr2-2734-1	chr2-3171-0	chr2-2734-1	chr2	135159358	135159858	147779	MGAT5	56988	TMEM163_tss1	0.9	0.3	0	1.26	1.27	3.45	3.2	147779
chr2-3171-0:chr2-2733-1	chr2-3171-0	chr2-2733-1	chr2	135165896	135166396	154317	MGAT5	50450	TMEM163_tss1	0.9	0.2	1	1.26	1.27	3.89	3.73	154317
chr2-3171-0:chr2-2732-1	chr2-3171-0	chr2-2732-1	chr2	135170942	135171442	159363	MGAT5	45404	TMEM163_tss1	0.9	0.5	1	1.26	1.27	4	3.86	159363
chr2-3171-0:chr2-2735-1	chr2-3171-0	chr2-2735-1	chr2	135155806	135156306	144227	MGAT5	60540	TMEM163_tss1	0.9	0.7	1	1.26	1.27	4.05	4.07	144227
chr5-3414-0:chr5-621-1	chr5-3414-0	chr5-621-1	chr5	151071299	151072309	-5078	SPARC	-4775	SPARC_tss4	0.1	0.2	1	1.26	1.93	3.08	3.18	5078
chr6-2418-0:chr6-2085-1	chr6-2418-0	chr6-2085-1	chr6	83660812	83661312	114408	UBE2CBP	-18492	ENSG00000227215_tss1	0.1	0.4	1	1.26	1.94	1.39	1.68	114408
chr6-1304-0:chr6-3161-1	chr6-1304-0	chr6-3161-1	chr6	35116007	35116605	-6882	TCP11	0	TCP11_tss4	1.6	1.7	1	1.25	1.01	1.39	1.07	6882
chr5-3101-0:chr5-951-1	chr5-3101-0	chr5-951-1	chr5	141851942	141852442	141534	FGF1	61469	ENSG00000280643_tss1	0.5	0.2	1	1.25	1.01	1.15	1.2	141534
chr12-1718-0:chr12-1924-1	chr12-1718-0	chr12-1924-1	chr12	63093794	63094294	-96830	C12orf61	20507	PPM1H_tss1	0.3	2.6	0	1.25	1.13	1.94	1.82	96830
chr2-471-0:chr2-5538-1	chr2-471-0	chr2-5538-1	chr2	21638591	21639388	-372044	APOB	-19136	ENSG00000231204_tss3	0.1	0.3	1	1.24	1.06	2.55	2.82	372044
chr22-328-0:chr22-801-1	chr22-328-0	chr22-801-1	chr22	28538218	28538716	-223211	PITPNB	-48095	TTC28_tss3	0.1	0.4	1	1.24	1.38	1.68	1.21	223211
chr4-3425-0:chr4-224-1	chr4-3425-0	chr4-224-1	chr4	178385260	178385760	-21853	AGA	-6878	RNA5SP172_tss1	0.2	0.3	1	1.24	1.43	1.58	1.58	21853
chr2-2971-0:chr2-2936-1	chr2-2971-0	chr2-2936-1	chr2	127273126	127273584	-140153	GYPC	42156	YWHAZP2_tss1	0.1	0.1	0	1.24	1.43	2.33	2.38	140153
chr3-2402-0:chr3-2004-1	chr3-2402-0	chr3-2004-1	chr3	119878635	119879135	-65621	GSK3B	-37879	RN7SL397P_tss1	0.1	0.2	1	1.24	1.54	1.21	1.16	65621
chr3-2402-0:chr3-2005-1	chr3-2402-0	chr3-2005-1	chr3	119878686	119879235	-65696	GSK3B	-37930	RN7SL397P_tss1	0.1	0.3	1	1.24	1.54	1.31	1.31	65696
chr21-660-0:chr21-200-1	chr21-660-0	chr21-200-1	chr21	41019254	41019833	-9710	B3GALT5	9422	B3GALT5_tss3	0.1	0.1	1	1.24	1.54	2.13	1.85	9710
chr2-263-0:chr2-5744-1	chr2-263-0	chr2-5744-1	chr2	12996750	12997480	138752	TRIB2	-119257	MIR3125_tss1	0.1	0.6	1	1.24	1.63	2.34	1.92	138752
chr3-4349-0:chr3-243-1	chr3-4349-0	chr3-243-1	chr3	190099619	190100336	-5683	CLDN16	5326	CLDN16_tss2	0.1	0.1	1	1.24	1.72	1.42	1.54	5683
chr1-1916-0:chr1-4554-1	chr1-1916-0	chr1-4554-1	chr1	58860886	58861386	143846	OMA1	110486	OMA1_tss1	0.6	0.7	1	1.24	1.78	1.89	1.71	143846
chr9-2186-0:chr9-873-1:b	chr9-2186-0	chr9-873-1	chr9	116383845	116384345	28330	RGS3	-2337	ENSG00000233817_tss1	0.3	1.9	1	1.23	1.29	1.43	1.13	28330
chr9-2186-0:chr9-873-1	chr9-2186-0	chr9-873-1	chr9	116382642	116383142	27127	RGS3	-1134	ENSG00000233817_tss1	0.3	1.9	1	1.23	1.29	1.43	1.13	27127
chr18-272-0:chr18-1352-1	chr18-272-0	chr18-1352-1	chr18	10860493	10861107	-71437	PIEZO2	-5059	PIEZO2_tss8	0.1	0.1	1	1.23	1.31	2.02	2.23	71437
chr9-1857-0:chr9-1165-1	chr9-1857-0	chr9-1165-1	chr9	107689033	107689533	1137	ABCA1	302	ENSG00000226334_tss1	0.5	1.3	1	1.23	1.5	2.62	2.37	1137
chr9-1857-0:chr9-1165-1:b	chr9-1857-0	chr9-1165-1	chr9	107690339	107690839	-62	ABCA1	0	ABCA1_tss2	0.5	1.3	1	1.23	1.5	2.62	2.37	62
chr3-974-0:chr3-3563-1	chr3-974-0	chr3-3563-1	chr3	45206770	45207270	-19106	CDCP1	-5103	RPS24P8_tss1	0.6	1.5	0	1.23	1.82	1.03	1.45	19106
chr5-3842-0:chr5-237-1	chr5-3842-0	chr5-237-1	chr5	172883401	172883901	-127145	STC2	6603	ENSG00000253141_tss1	4.7	0.7	1	1.22	1.01	1.1	1.27	127145
chr10-2572-0:chr10-638-1	chr10-2572-0	chr10-638-1	chr10	104155180	104155798	-10	NFKB2	0	NFKB2_tss3	1.7	0.8	1	1.22	1.04	2.13	1.83	10
chr15-1128-0:chr15-1176-1	chr15-1128-0	chr15-1176-1	chr15	63188266	63189168	76033	TLN2	-255	ENSG00000259727_tss1	0.9	0.6	1	1.22	1.16	1.4	1.6	76033
chr17-2188-0:chr17-707-1	chr17-2188-0	chr17-707-1	chr17	62708557	62709140	-50462	SMURF2	34471	MINOS1P2_tss1	1.3	0.3	1	1.22	1.24	1.71	1.8	50462
chr17-2182-0:chr17-720-1	chr17-2182-0	chr17-720-1	chr17	62652685	62653185	5451	SMURF2	3796	SMURF2_tss3	0.1	18.8	0	1.22	1.32	1.43	1.59	5451
chr5-2732-0:chr5-1317-1	chr5-2732-0	chr5-1317-1	chr5	131796078	131796578	29597	IRF1	7262	ENSG00000202533_tss1	0.2	0	1	1.22	1.36	1.21	1.06	29597
chr5-2732-0:chr5-1316-1	chr5-2732-0	chr5-1316-1	chr5	131817211	131817711	8464	IRF1	6364	ENSG00000277192_tss1	0.2	5	0	1.22	1.36	1.99	1.62	8464
chr14-710-0:chr14-1399-1	chr14-710-0	chr14-1399-1	chr14	51860932	51861432	-94672	FRMD6	2422	ENSG00000258808_tss1	0.6	0.7	1	1.22	1.48	1.46	1.61	94672
chr14-710-0:chr14-1399-1:b	chr14-710-0	chr14-1399-1	chr14	51862986	51863486	-92618	FRMD6	368	ENSG00000258808_tss1	0.6	0.7	1	1.22	1.48	1.46	1.61	92618
chr15-372-0:chr15-2019-1	chr15-372-0	chr15-2019-1	chr15	38376363	38376863	149156	TMCO5A	-11479	ENSG00000236914_tss2	0.1	0.4	1	1.21	1.04	3.85	3.66	149156
chr2-109-0:chr2-5893-1	chr2-109-0	chr2-5893-1	chr2	9391739	9392239	45096	ASAP2	19519	EIF1P7_tss1	3.5	0.3	1	1.21	1.25	1.07	1.33	45096
chr19-1151-0:chr19-1311-1	chr19-1151-0	chr19-1311-1	chr19	31704967	31705429	134992	TSHZ3	-46545	ENSG00000267777_tss1	0.5	0.5	1	1.2	1.02	1.55	1.34	134992
chr12-2076-0:chr12-1554-1	chr12-2076-0	chr12-1554-1	chr12	76212684	76213184	212560	PHLDA1	-94363	ENSG00000264062_tss1	0.1	0.3	0	1.2	1.1	2.17	1.56	212560
chr10-2643-0:chr10-570-1	chr10-2643-0	chr10-570-1	chr10	105609792	105610292	5122	SH3PXD2A	4873	SH3PXD2A_tss3	0.2	0.6	1	1.2	1.18	3.02	2.45	5122
chr5-883-0:chr5-3222-1	chr5-883-0	chr5-3222-1	chr5	52333429	52333929	48410	ITGA2	-47321	ENSG00000249899_tss1	6.7	0.2	1	1.2	1.2	1.37	1.32	48410
chr5-3380-0:chr5-648-1	chr5-3380-0	chr5-648-1	chr5	150158057	150158518	780	C5orf62	-549	SMIM3_tss1	2.5	1.2	1	1.2	1.23	1.26	1.64	780
chr5-3380-0:chr5-647-1	chr5-3380-0	chr5-647-1	chr5	150161351	150161851	4094	C5orf62	-3843	SMIM3_tss1	2.5	0.5	1	1.2	1.23	1.63	1.78	4094
chr1-1932-0:chr1-4527-1	chr1-1932-0	chr1-4527-1	chr1	59192882	59193532	-27443	MYSM1	-27138	MYSM1_tss5	0.2	1.2	1	1.2	1.3	3.17	2.76	27443
chrX-669-0:chrX-1426-1	chrX-669-0	chrX-1426-1	chrX	43876926	43877479	-44281	NDP	11100	ENSG00000214019_tss1	0.2	0.2	0	1.2	1.34	1.44	1.08	44281
chr17-114-0:chr17-2829-1:b	chr17-114-0	chr17-2829-1	chr17	2829091	2829591	129566	RAP1GAP2	39599	ENSG00000262884_tss1	0.2	0.2	1	1.2	1.35	1.83	1.59	129566
chr17-114-0:chr17-2829-1	chr17-114-0	chr17-2829-1	chr17	2827281	2827781	127756	RAP1GAP2	41409	ENSG00000262884_tss1	0.2	0.2	0	1.2	1.35	1.83	1.59	127756
chrX-767-0:chrX-1328-1	chrX-767-0	chrX-1328-1	chrX	46629593	46630545	-11579	SLC9A7	-11103	SLC9A7_tss4	0.2	0.3	1	1.2	1.7	2.44	2.01	11579
chr9-90-0:chr9-2897-1	chr9-90-0	chr9-2897-1	chr9	3962250	3962750	-25311	GLIS3	12450	GLIS3_tss2	0.1	0.2	1	1.2	1.74	2.17	2.23	25311
chr11-495-0:chr11-2648-1	chr11-495-0	chr11-2648-1	chr11	15729426	15729926	559023	INSC	50519	ENSG00000254645_tss1	0.1	0.8	1	1.2	1.79	6.73	6.69	559023
chr9-2187-0:chr9-870-1	chr9-2187-0	chr9-870-1	chr9	116412638	116413430	57269	RGS3	0	ENSG00000227482_tss1	0.2	0.4	1	1.2	1.9	2.52	2.25	57269
chr12-1113-0:chr12-2462-1	chr12-1113-0	chr12-2462-1	chr12	47661354	47661821	51536	FAM113B	-1906	ENSG00000276454_tss1	0.1	0.2	1	1.2	1.91	2.41	2.41	51536
chr1-4624-0:chr1-1971-1	chr1-4624-0	chr1-1971-1	chr1	172608159	172609096	-19526	FASLG	19063	FASLG_tss1	0.8	0.2	1	1.19	1.03	1.49	1.37	19526
chr5-3274-0:chr5-744-1:b	chr5-3274-0	chr5-744-1	chr5	148292713	148293213	86808	ADRB2	56691	ENSG00000272411_tss1	0.1	0.7	1	1.19	1.27	1.25	1.5	86808
chr5-3274-0:chr5-744-1	chr5-3274-0	chr5-744-1	chr5	148288431	148288931	82526	ADRB2	60973	ENSG00000272411_tss1	0.1	0.7	1	1.19	1.27	1.25	1.5	82526
chr11-2094-0:chr11-1093-1	chr11-2094-0	chr11-1093-1	chr11	86380867	86381367	2123	ME3	1498	ME3_tss2	0.1	0.4	1	1.19	1.3	1.44	2.08	2123
chr11-2094-0:chr11-1093-1:b	chr11-2094-0	chr11-1093-1	chr11	86382483	86382983	507	ME3	0	ME3_tss2	0.1	0.4	1	1.19	1.3	1.44	2.08	507
chr5-149-0:chr5-3908-1	chr5-149-0	chr5-3908-1	chr5	10307264	10307829	592	CMBL	0	CMBL_tss2	0.2	0.7	1	1.19	1.31	1.29	1.49	592
chr8-1820-0:chr8-1743-1	chr8-1820-0	chr8-1743-1	chr8	81962907	81963465	61117	PAG1	7294	ENSG00000254177_tss1	0.2	0.6	1	1.19	1.48	2.84	2.99	61117
chr2-1724-0:chr2-4322-1	chr2-1724-0	chr2-4322-1	chr2	65657156	65657988	1739	SPRED2	1324	SPRED2_tss5	0.2	1.4	0	1.19	1.72	1.1	1.08	1739
chr11-2596-0:chr11-617-1	chr11-2596-0	chr11-617-1	chr11	111312167	111312688	-62010	POU2AF1	-6398	POU2AF1_tss8	0.2	0.1	1	1.19	1.88	1.68	1.61	62010
chr8-2795-0:chr8-675-1:b	chr8-2795-0	chr8-675-1	chr8	123141553	123142053	-488123	HAS2	-2130	ENSG00000254303_tss1	1	0.5	0	1.18	1.01	1.6	2.24	488123
chr8-2795-0:chr8-675-1	chr8-2795-0	chr8-675-1	chr8	123139748	123140248	-486318	HAS2	-325	ENSG00000254303_tss1	1	0.5	0	1.18	1.01	1.6	2.24	486318
chr8-571-0:chr8-2995-1	chr8-571-0	chr8-2995-1	chr8	23616486	23616986	-76286	NKX3-1	9173	ENSG00000216123_tss1	0.2	3.5	1	1.18	1.08	4.06	2.71	76286
chr8-774-0:chr8-2804-1	chr8-774-0	chr8-2804-1	chr8	29520601	29521101	-312584	DUSP4	-30994	RPL17P33_tss1	0.1	0.5	0	1.18	1.15	3.88	3.82	312584
chr16-751-0:chr16-1388-1:b	chr16-751-0	chr16-1388-1	chr16	27326623	27327123	1619	IL4R	0	IL4R_tss2	1.3	0.5	1	1.18	1.25	1.95	2.22	1619
chr16-751-0:chr16-1388-1	chr16-751-0	chr16-1388-1	chr16	27325182	27325682	178	IL4R	0	ENSG00000274092_tss1	1.3	0.5	1	1.18	1.25	1.95	2.22	178
chr2-3619-0:chr2-2234-1	chr2-3619-0	chr2-2234-1	chr2	162930319	162931163	-109	DPP4	0	DPP4_tss6	0.6	1.1	1	1.18	1.44	2.02	1.95	109
chr8-2679-0:chr8-796-1	chr8-2679-0	chr8-796-1	chr8	119912919	119913419	50953	TNFRSF11B	27894	TNFRSF11B_tss1	0.1	0.2	1	1.18	1.6	1.37	1.66	50953
chr8-2679-0:chr8-796-1:b	chr8-2679-0	chr8-796-1	chr8	119914854	119915354	49018	TNFRSF11B	25959	TNFRSF11B_tss1	0.1	0.2	0	1.18	1.6	1.37	1.66	49018
chr8-792-0:chr8-2787-1	chr8-792-0	chr8-2787-1	chr8	29685330	29686375	254629	TMEM66	0	ENSG00000248964_tss1	0.1	0.8	1	1.18	2.05	3.29	2.99	254629
chr3-3743-0:chr3-721-1:b	chr3-3743-0	chr3-721-1	chr3	171871148	171871648	20138	FNDC3B	-4823	FNDC3B_tss5	0.9	0.4	1	1.17	1.07	1.23	1.84	20138
chr3-3743-0:chr3-721-1	chr3-3743-0	chr3-721-1	chr3	171869189	171869689	18179	FNDC3B	-2864	FNDC3B_tss5	0.9	0.4	0	1.17	1.07	1.23	1.84	18179
chr10-1856-0:chr10-1312-1	chr10-1856-0	chr10-1312-1	chr10	79165278	79165778	-55009	KCNMA1	-1536	KCNMA1_tss6	1	0.4	1	1.17	1.17	1.59	1.69	55009
chr7-1040-0:chr7-2751-1	chr7-1040-0	chr7-2751-1	chr7	41295798	41296576	444020	INHBA	-154596	LINC01449_tss1	0.1	0.2	0	1.17	1.68	1.35	1.9	444020
chr18-803-0:chr18-828-1	chr18-803-0	chr18-828-1	chr18	43381527	43382027	-23767	SIGLEC15	-13032	ENSG00000267558_tss1	0.3	1	1	1.16	1.02	1.71	1.89	23767
chr18-803-0:chr18-828-1:b	chr18-803-0	chr18-828-1	chr18	43382706	43383206	-22588	SIGLEC15	-14211	ENSG00000267558_tss1	0.3	1	1	1.16	1.02	1.71	1.89	22588
chr22-429-0:chr22-672-1	chr22-429-0	chr22-672-1	chr22	31286074	31286574	2912	OSBP2	363	OSBP2_tss10	0.1	0.1	1	1.16	1.06	2.23	2.36	2912
chr1-293-0:chr1-6267-1	chr1-293-0	chr1-6267-1	chr1	9241167	9241667	-52188	GPR157	597	ENSG00000234546_tss1	0.8	1.1	1	1.16	1.29	1.12	1.22	52188
chr1-293-0:chr1-6267-1:b	chr1-293-0	chr1-6267-1	chr1	9242972	9243472	-51640	H6PD	-709	ENSG00000234546_tss1	0.8	1.1	0	1.16	1.29	1.12	1.22	51640
chr2-5329-0:chr2-596-1:b	chr2-5329-0	chr2-596-1	chr2	225011992	225012492	-108206	SERPINE2	21890	ENSG00000224826_tss1	1.4	1	1	1.16	1.35	1.64	1.55	108206
chr2-5329-0:chr2-596-1	chr2-5329-0	chr2-596-1	chr2	225010412	225010912	-106626	SERPINE2	23470	ENSG00000224826_tss1	1.4	1	1	1.16	1.35	1.64	1.55	106626
chr6-1744-0:chr6-2689-1	chr6-1744-0	chr6-2689-1	chr6	47028967	47029757	-19263	GPR110	-18974	ADGRF1_tss6	0.1	0.3	1	1.16	1.65	3.35	3.43	19263
chr6-2543-0:chr6-1957-1	chr6-2543-0	chr6-1957-1	chr6	90662357	90662857	122989	CASP8AP2	-2522	ENSG00000226455_tss1	0.4	1.3	1	1.16	1.73	2.61	2.19	122989
chr4-3636-0:chr4-64-1	chr4-3636-0	chr4-64-1	chr4	188468191	188468691	-448483	ZFP42	8368	ENSG00000250590_tss1	0.1	0.5	1	1.15	1.08	3.67	3.71	448483
chr3-4323-0:chr3-261-1	chr3-4323-0	chr3-261-1	chr3	189809809	189810309	28659	LEPREL1	24129	P3H2_tss7	0.1	0.2	1	1.15	1.14	3.29	3.07	28659
chrX-27-0:chrX-2059-1	chrX-27-0	chrX-2059-1	chrX	3189737	3190237	74695	MXRA5	0	LINC01546_tss1	0.1	1.1	1	1.15	1.17	1.4	1.68	74695
chr4-353-0:chr4-3345-1:b	chr4-353-0	chr4-3345-1	chr4	13908948	13909448	-279851	BOD1L	69343	ENSG00000224569_tss1	0.3	0.2	1	1.15	1.27	1.11	1.6	279851
chr4-353-0:chr4-3345-1	chr4-353-0	chr4-3345-1	chr4	13907054	13907554	-277957	BOD1L	71237	ENSG00000224569_tss1	0.3	0.2	1	1.15	1.27	1.11	1.6	277957
chr11-2990-0:chr11-258-1	chr11-2990-0	chr11-258-1	chr11	124941452	124941952	8471	SLC37A2	-8489	SLC37A2_tss1	0.1	0.1	0	1.15	1.33	1.4	1.45	8471
chr4-3162-0:chr4-492-1	chr4-3162-0	chr4-492-1	chr4	162498710	162499433	586047	FSTL5	-77484	FSTL5_tss1	0.1	0.3	1	1.15	1.33	2.59	2.64	586047
chr10-2741-0:chr10-451-1	chr10-2741-0	chr10-451-1	chr10	112117032	112117461	-52537	SMNDC1	-52577	SMNDC1_tss2	0.3	0.2	1	1.15	1.35	1.54	1.21	52537
chr7-2753-0:chr7-876-1	chr7-2753-0	chr7-876-1	chr7	115956887	115957812	27444	CAV1	2994	ENSG00000213167_tss1	0.3	1.7	1	1.14	1.03	1.08	1.05	27444
chr15-245-0:chr15-2191-1	chr15-245-0	chr15-2191-1	chr15	33536089	33536712	-49503	FMN1	477	TMCO5B_tss2	0.1	0.1	1	1.14	1.04	2.01	2.03	49503
chr14-1880-0:chr14-306-1:b	chr14-1880-0	chr14-306-1	chr14	92939768	92940268	20909	SLC24A4	-20658	SLC24A4_tss8	0	0.2	1	1.14	1.11	4.42	4.47	20909
chr14-1880-0:chr14-306-1	chr14-1880-0	chr14-306-1	chr14	92936511	92937011	17652	SLC24A4	-17401	SLC24A4_tss8	0	0.2	1	1.14	1.11	4.42	4.47	17652
chr14-74-0:chr14-1952-1:b	chr14-74-0	chr14-1952-1	chr14	23307941	23308441	2399	MMP14	-1420	MMP14_tss2	10.4	3	1	1.14	1.12	1.56	1.13	2399
chr14-74-0:chr14-1952-1	chr14-74-0	chr14-1952-1	chr14	23305381	23305881	-134	MMP14	0	MMP14_tss1	10.4	3	1	1.14	1.12	1.56	1.13	134
chr14-74-0:chr14-1949-1	chr14-74-0	chr14-1949-1	chr14	23317910	23318410	12368	MMP14	3528	ENSG00000212335_tss1	10.4	0.7	1	1.14	1.12	2.24	1.62	12368
chr5-2831-0:chr5-1224-1	chr5-2831-0	chr5-1224-1	chr5	134581694	134582816	152646	H2AFY	690	C5orf66-AS2_tss1	3.3	0.8	1	1.14	1.16	1.92	1.79	152646
chr2-254-0:chr2-5751-1	chr2-254-0	chr2-5751-1	chr2	12904618	12905118	46505	TRIB2	-27125	MIR3125_tss1	0.1	0.8	1	1.14	1.2	4.28	4.14	46505
chr14-1879-0:chr14-307-1	chr14-1879-0	chr14-307-1	chr14	92927474	92928043	8649	SLC24A4	-8364	SLC24A4_tss8	0.1	0.2	1	1.14	1.24	1.95	1.61	8649
chr13-992-0:chr13-802-1	chr13-992-0	chr13-802-1	chr13	66503491	66504238	1298843	PCDH9	36324	MIR548X2_tss1	0.2	0.3	1	1.14	1.41	2.11	2.56	1298843
chrX-35-0:chrX-2048-1	chrX-35-0	chrX-2048-1	chrX	3444260	3445410	-180151	MXRA5	4883	ENSG00000212214_tss1	0.1	0.1	1	1.14	1.74	1.43	2.24	180151
chr2-445-0:chr2-5569-1	chr2-445-0	chr2-5569-1	chr2	20621465	20621965	-25119	RHOB	-19980	RNA5SP86_tss1	0.1	0.3	1	1.14	2	3.62	3.78	25119
chr18-1448-0:chr18-123-1	chr18-1448-0	chr18-123-1	chr18	71363200	71363602	451598	FBXO15	19124	ENSG00000265380_tss1	0.2	0.2	0	1.14	2.14	4.13	3.88	451598
chr6-3573-0:chr6-897-1	chr6-3573-0	chr6-897-1	chr6	137109477	137109977	1034	MAP3K5	3680	MAP3K5_tss2	0.2	0.3	1	1.14	2.3	1.8	1.85	1034
chrX-709-0:chrX-1385-1	chrX-709-0	chrX-1385-1	chrX	45378269	45378769	-318373	CXorf36	-8540	LINC01204_tss2	3	0.2	0	1.13	1.11	3.19	2.73	318373
chr1-1921-0:chr1-4552-1	chr1-1921-0	chr1-4552-1	chr1	58877646	58878155	127082	OMA1	93717	OMA1_tss1	1.3	0.4	1	1.13	1.23	1.55	1.65	127082
chr1-1921-0:chr1-4551-1	chr1-1921-0	chr1-4551-1	chr1	58884233	58884733	120499	OMA1	87139	OMA1_tss1	1.3	0.1	0	1.13	1.23	1.88	2.19	120499
chr1-1921-0:chr1-4549-1	chr1-1921-0	chr1-4549-1	chr1	58888927	58889427	115805	OMA1	82445	OMA1_tss1	1.3	0.1	0	1.13	1.23	2.76	2.77	115805
chr18-1600-0:chr18-4-1:b	chr18-1600-0	chr18-4-1	chr18	77929715	77930215	63051	ADNP2	-10080	ENSG00000278000_tss1	1.3	0.2	1	1.13	1.28	1.24	1.37	63051
chr18-1600-0:chr18-4-1	chr18-1600-0	chr18-4-1	chr18	77909844	77910344	43180	ADNP2	-4037	PARD6G-AS1_tss1	1.3	0.2	0	1.13	1.28	1.24	1.37	43180
chr12-3594-0:chr12-146-1	chr12-3594-0	chr12-146-1	chr12	125320405	125320905	3562	SCARB1	-18152	SCARB1_tss2	0.1	0.1	0	1.13	1.41	1.16	1.55	3562
chr7-1145-0:chr7-2643-1	chr7-1145-0	chr7-2643-1	chr7	43732340	43732840	36461	C7orf44	36234	COA1_tss5	0.2	2.8	0	1.13	1.49	1.17	1.27	36461
chr7-1145-0:chr7-2643-1:b	chr7-1145-0	chr7-2643-1	chr7	43733697	43734197	35104	C7orf44	34877	COA1_tss5	0.2	2.8	1	1.13	1.49	1.17	1.27	35104
chr21-885-0:chr21-25-1	chr21-885-0	chr21-25-1	chr21	47498615	47499636	-18885	COL6A2	-6453	PSMA6P3_tss1	0.2	0.9	1	1.13	1.49	1.34	1.48	18885
chr13-1630-0:chr13-202-1	chr13-1630-0	chr13-202-1	chr13	107923520	107923994	595326	FAM155A	49318	ENSG00000201847_tss1	0.2	0.1	1	1.13	1.71	2.08	1.96	595326
chr11-81-0:chr11-3098-1	chr11-81-0	chr11-3098-1	chr11	2158353	2158852	-67	IGF2	0	IGF2_tss1	0.1	0.1	1	1.12	1.1	2.4	2.56	67
chr11-797-0:chr11-2362-1	chr11-797-0	chr11-2362-1	chr11	29339618	29340145	698689	KCNA4	31752	ENSG00000254530_tss1	0.2	0.3	1	1.12	1.15	2.49	2.77	698689
chr17-2316-0:chr17-567-1	chr17-2316-0	chr17-567-1	chr17	66253323	66253823	-1749	ARSG	1501	ARSG_tss1	1.1	0.3	0	1.11	1.16	3.31	3.34	1749
chr3-4313-0:chr3-266-1	chr3-4313-0	chr3-266-1	chr3	189699175	189699675	139293	LEPREL1	1599	P3H2_tss5	0.2	0.3	1	1.11	1.18	3.05	3.59	139293
chr1-1087-0:chr1-5520-1	chr1-1087-0	chr1-5520-1	chr1	30161347	30161766	514835	PTPRU	20629	ENSG00000228176_tss1	0.5	0.9	1	1.11	1.19	1.04	1.43	514835
chr17-2022-0:chr17-900-1	chr17-2022-0	chr17-900-1	chr17	58162449	58162949	-6407	HEATR6	0	WFDC21P_tss1	0.3	1.6	0	1.11	1.25	2.15	2.01	6407
chr5-649-0:chr5-3437-1	chr5-649-0	chr5-3437-1	chr5	37847977	37848409	-8411	GDNF	-7437	GDNF-AS1_tss1	0.2	0.2	1	1.11	1.27	1.08	1.14	8411
chr11-3214-0:chr11-53-1	chr11-3214-0	chr11-53-1	chr11	131777981	131778481	-1268	NTM	1111	NTM_tss4	0.1	1.2	0	1.11	1.47	3.57	3.53	1268
chr5-1494-0:chr5-2664-1	chr5-1494-0	chr5-2664-1	chr5	72950549	72951049	28817	RGNEF	-28566	ARHGEF28_tss1	1.7	0.1	1	1.1	1.17	1.34	1.34	28817
chr19-1232-0:chr19-1222-1	chr19-1232-0	chr19-1222-1	chr19	35434578	35435719	17197	ZNF30	6391	ENSG00000280106_tss1	0.4	3.4	0	1.1	1.2	2.44	2.58	17197
chr22-182-0:chr22-923-1	chr22-182-0	chr22-923-1	chr22	23562155	23562655	3470	BCR	-21715	BCR_tss4	0.6	0.1	1	1.1	1.47	1.72	1.85	3470
chr1-3271-0:chr1-3202-1	chr1-3271-0	chr1-3202-1	chr1	111189904	111190404	-16058	KCNA2	9259	ENSG00000259834_tss1	0	0.1	1	1.1	1.56	1.82	1.7	16058
chr1-3271-0:chr1-3203-1	chr1-3271-0	chr1-3203-1	chr1	111187775	111188931	-14257	KCNA2	10732	ENSG00000259834_tss1	0	0.5	1	1.1	1.56	3.52	3.73	14257
chr1-312-0:chr1-6237-1	chr1-312-0	chr1-6237-1	chr1	9751203	9751703	-71	PIK3CD	-2969	PIK3CD_tss2	2.9	0.3	1	1.09	1.06	1.7	1.08	71
chr1-312-0:chr1-6238-1	chr1-312-0	chr1-6238-1	chr1	9747683	9748183	-3591	PIK3CD	52	PIK3CD_tss2	2.9	0.6	1	1.09	1.06	2.12	2.16	3591
chr1-312-0:chr1-6238-1:b	chr1-312-0	chr1-6238-1	chr1	9749258	9749758	-2016	PIK3CD	-1024	PIK3CD_tss2	2.9	0.6	1	1.09	1.06	2.12	2.16	2016
chr12-3285-0:chr12-459-1	chr12-3285-0	chr12-459-1	chr12	115775492	115776381	-653967	TBX3	-5121	ENSG00000276972_tss1	0.5	0.3	1	1.09	1.07	2.06	1.55	653967
chr3-2425-0:chr3-1964-1	chr3-2425-0	chr3-1964-1	chr3	120341646	120342195	26717	NDUFB4	18460	HGD_tss1	0.2	1.2	1	1.09	1.79	1.43	1.22	26717
chr17-420-0:chr17-2486-1	chr17-420-0	chr17-2486-1	chr17	13249416	13249916	255578	HS3ST3A1	-39339	ENSG00000234634_tss1	0.6	0.3	1	1.09	1.82	2.2	1.47	255578
chr17-420-0:chr17-2486-1:b	chr17-420-0	chr17-2486-1	chr17	13250688	13251188	254306	HS3ST3A1	-40611	ENSG00000234634_tss1	0.6	0.3	1	1.09	1.82	2.2	1.47	254306
chr6-1754-0:chr6-2676-1	chr6-1754-0	chr6-2676-1	chr6	47118878	47119378	-109029	GPR110	-108885	ADGRF1_tss6	0	0.2	1	1.08	1.08	3.23	3.43	109029
chr14-711-0:chr14-1398-1	chr14-711-0	chr14-1398-1	chr14	51865637	51866108	-89982	FRMD6	-1784	ENSG00000258808_tss1	0.4	2.7	1	1.08	1.38	1.54	1.18	89982
chr8-789-0:chr8-2791-1	chr8-789-0	chr8-2791-1	chr8	29635202	29636225	304768	TMEM66	-29377	ENSG00000253490_tss1	0.1	0.1	1	1.08	1.44	1.27	1.65	304768
chr9-82-0:chr9-2900-1	chr9-82-0	chr9-2900-1	chr9	3875208	3875708	61731	GLIS3	0	ENSG00000236724_tss1	0.2	0.6	1	1.08	1.65	1.67	1.73	61731
chr6-1757-0:chr6-2673-1	chr6-1757-0	chr6-2673-1	chr6	47138075	47138520	-128198	GPR110	-128082	ADGRF1_tss6	0.1	0.1	1	1.08	1.78	1.51	1.34	128198
chr2-1866-0:chr2-4163-1	chr2-1866-0	chr2-4163-1	chr2	69480858	69481364	133269	GFPT1	-1362	ENSG00000271597_tss1	0.8	1.3	1	1.07	1.16	1.47	1.51	133269
chr20-573-0:chr20-1098-1	chr20-573-0	chr20-1098-1	chr20	19808973	19809473	-57941	RIN2	-4386	ENSG00000236992_tss1	1.9	0.1	1	1.07	1.25	1.14	1.14	57941
chr20-573-0:chr20-1097-1	chr20-573-0	chr20-1097-1	chr20	19811131	19811631	-55783	RIN2	-6544	ENSG00000236992_tss1	1.9	0.2	1	1.07	1.25	2.08	1.82	55783
chr20-573-0:chr20-1100-1	chr20-573-0	chr20-1100-1	chr20	19796409	19796909	-70505	RIN2	7679	ENSG00000236992_tss1	1.9	0.3	1	1.07	1.25	1.79	2.14	70505
chr20-573-0:chr20-1100-1:b	chr20-573-0	chr20-1100-1	chr20	19797772	19798272	-69142	RIN2	6316	ENSG00000236992_tss1	1.9	0.3	1	1.07	1.25	1.79	2.14	69142
chr15-697-0:chr15-1662-1	chr15-697-0	chr15-1662-1	chr15	45748723	45749134	26124	C15orf48	2075	ENSG00000259354_tss3	0.2	0.2	1	1.07	1.3	2.84	1.31	26124
chr12-1638-0:chr12-1994-1	chr12-1638-0	chr12-1994-1	chr12	58922928	58924067	389830	LRIG3	13841	ENSG00000258231_tss1	0.2	0.6	1	1.07	1.33	1.5	1.7	389830
chr1-5290-0:chr1-1442-1:b	chr1-5290-0	chr1-1442-1	chr1	198906474	198906974	298369	PTPRC	0	MIR181A1HG_tss2	0.3	3.5	1	1.07	1.61	1.52	1.59	298369
chr1-5290-0:chr1-1442-1	chr1-5290-0	chr1-1442-1	chr1	198904398	198904898	296293	PTPRC	1642	MIR181A1HG_tss2	0.3	3.5	1	1.07	1.61	1.52	1.59	296293
chr3-2177-0:chr3-2248-1	chr3-2177-0	chr3-2248-1	chr3	111307079	111307579	6853	ZBED2	6712	ZBED2_tss1	0	0.4	0	1.07	2.2	4.21	4.04	6853
chr3-2177-0:chr3-2248-1:b	chr3-2177-0	chr3-2248-1	chr3	111309176	111309676	4756	ZBED2	4615	ZBED2_tss1	0	0.4	0	1.07	2.2	4.21	4.04	4756
chr3-2579-0:chr3-1808-1	chr3-2579-0	chr3-1808-1	chr3	125664876	125665376	-9239	ALG1L	-8994	ALG1L_tss2	0.1	0.1	0	1.06	1.14	2.76	2.75	9239
chr6-2255-0:chr6-2295-1	chr6-2255-0	chr6-2295-1	chr6	75994368	75994923	-13	TMEM30A	0	ENSG00000225793_tss1	1.8	3.7	1	1.06	1.23	1.19	1.22	13
chr3-475-0:chr3-4130-1	chr3-475-0	chr3-4130-1	chr3	24276680	24277180	-69844	THRB	-69594	THRB_tss1	0.1	0.1	1	1.06	1.43	1.29	1.4	69844
chr3-2400-0:chr3-2006-1	chr3-2400-0	chr3-2006-1	chr3	119872043	119872614	-59064	GSK3B	-31287	RN7SL397P_tss1	0.1	0.3	1	1.06	1.78	2.01	2.23	59064
chr2-1253-0:chr2-4818-1	chr2-1253-0	chr2-4818-1	chr2	46076666	46077166	-151124	PRKCE	128069	PRKCE_tss7	0.1	0.1	1	1.05	1.05	1.78	1.38	151124
chr3-1012-0:chr3-3522-1	chr3-1012-0	chr3-3522-1	chr3	46034282	46034782	2775	FYCO1	2526	FYCO1_tss2	0	1.4	1	1.05	1.49	1.31	1.4	2775
chrX-1119-0:chrX-1006-1	chrX-1119-0	chrX-1006-1	chrX	68052021	68052521	3432	EFNB1	-3181	EFNB1_tss1	0.4	0.3	1	1.04	1.06	2.05	1.23	3432
chr16-1754-0:chr16-347-1	chr16-1754-0	chr16-347-1	chr16	81208130	81208630	3208	PKD1L2	6189	ENSG00000279362_tss1	0.1	0.7	1	1.04	1.13	2.88	2.87	3208
chr17-2007-0:chr17-909-1	chr17-2007-0	chr17-909-1	chr17	57930804	57931304	37310	TUBD1	-5899	RNU6-450P_tss1	1.7	0.3	1	1.04	1.14	1.61	2.04	37310
chr5-2729-0:chr5-1329-1:b	chr5-2729-0	chr5-1329-1	chr5	131725358	131725858	4589	SLC22A5	-755	SLC22A5_tss6	1.2	0.2	1	1.04	1.23	2.43	1.93	4589
chr5-2729-0:chr5-1329-1	chr5-2729-0	chr5-1329-1	chr5	131723022	131723522	2253	SLC22A5	0	SLC22A5_tss5	1.2	0.2	1	1.04	1.23	2.43	1.93	2253
chr2-4876-0:chr2-982-1	chr2-4876-0	chr2-982-1	chr2	212916987	212917712	486003	ERBB4	71929	ERBB4_tss3	0.2	0.4	1	1.04	1.32	1.04	2.3	486003
chr17-1405-0:chr17-1505-1	chr17-1405-0	chr17-1505-1	chr17	41748277	41749002	-9317	MEOX1	8640	ENSG00000267440_tss1	0	0.1	1	1.04	1.36	1.96	2.32	9317
chr17-2673-0:chr17-199-1	chr17-2673-0	chr17-199-1	chr17	76370669	76371169	-3815	PGS1	-3453	RN7SL236P_tss1	0.2	0.6	1	1.04	1.42	1.6	1.68	3815
chr17-1857-0:chr17-1075-1	chr17-1857-0	chr17-1075-1	chr17	50204526	50205026	30647	CA10	30398	CA10_tss3	0	0.1	0	1.04	1.53	2.46	3	30647
chr17-1857-0:chr17-1075-1:b	chr17-1857-0	chr17-1075-1	chr17	50206006	50206506	29167	CA10	28918	CA10_tss3	0	0.1	0	1.04	1.53	2.46	3	29167
chr2-2101-0:chr2-3940-1	chr2-2101-0	chr2-3940-1	chr2	75819084	75819584	-22486	FAM176A	5614	ENSG00000230477_tss1	0.1	1	1	1.04	1.57	1.91	1.72	22486
chr1-6501-0:chr1-292-1	chr1-6501-0	chr1-292-1	chr1	236076706	236077206	-30016	LYST	1510	RNU6-968P_tss1	0.1	0.2	0	1.03	1.05	1.08	1.87	30016
chr14-1849-0:chr14-340-1:b	chr14-1849-0	chr14-340-1	chr14	91730689	91731189	-10670	GPR68	-6046	ENSG00000260810_tss1	0.1	0.2	1	1.03	1.17	1.48	1.8	10670
chr14-1849-0:chr14-340-1	chr14-1849-0	chr14-340-1	chr14	91729250	91729750	-9231	GPR68	-4607	ENSG00000260810_tss1	0.1	0.2	0	1.03	1.17	1.48	1.8	9231
chr21-219-0:chr21-672-1	chr21-219-0	chr21-672-1	chr21	28336504	28337004	2078	ADAMTS5	1829	ADAMTS5_tss1	0.1	0.6	1	1.03	1.2	1.36	1.36	2078
chr2-977-0:chr2-5057-1	chr2-977-0	chr2-5057-1	chr2	38048395	38048895	-103816	FAM82A1	-4337	ENSG00000225402_tss1	0.1	0.5	0	1.03	1.32	1.89	1.27	103816
chr9-155-0:chr9-2822-1	chr9-155-0	chr9-2822-1	chr9	5832936	5833364	-33	ERMP1	-95	ERMP1_tss1	0.2	0.6	1	1.02	1.01	1.15	1.51	33
chr6-3951-0:chr6-533-1:b	chr6-3951-0	chr6-533-1	chr6	147236942	147237442	179559	C6orf103	0	STXBP5-AS1_tss3	0.5	5.4	1	1.02	1.21	1.95	1.75	179559
chr6-3951-0:chr6-533-1	chr6-3951-0	chr6-533-1	chr6	147234930	147235430	177547	C6orf103	1592	STXBP5-AS1_tss3	0.5	5.4	1	1.02	1.21	1.95	1.75	177547
chr4-1020-0:chr4-2644-1	chr4-1020-0	chr4-2644-1	chr4	54771911	54772411	158654	CHIC2	-5873	ENSG00000249706_tss1	0.5	0.2	1	1.01	1.38	1.64	1.42	158654
chr12-2077-0:chr12-1553-1	chr12-2077-0	chr12-1553-1	chr12	76217137	76217637	208107	PHLDA1	-98816	ENSG00000264062_tss1	0.1	1.9	1	1.01	1.52	3.79	3.46	208107
chr12-2077-0:chr12-1553-1:b	chr12-2077-0	chr12-1553-1	chr12	76219456	76219956	205788	PHLDA1	100038	ENSG00000258091_tss1	0.1	1.9	1	1.01	1.52	3.79	3.46	205788
chr11-922-0:chr11-2253-1	chr11-922-0	chr11-2253-1	chr11	35039034	35040011	101344	PDHX	-32854	PDHX_tss4	0.1	0.1	0	1.01	1.61	4.18	4.11	101344
chr7-2379-0:chr7-1364-1	chr7-2379-0	chr7-1364-1	chr7	101273859	101274329	-1518	MYL10	-1283	MYL10_tss1	0.5	0.3	1	1.01	1.65	1.07	1.28	1518
chr12-3575-0:chr12-165-1	chr12-3575-0	chr12-165-1	chr12	125002687	125003389	17111	NCOR2	0	NCOR2_tss15	0.2	0.6	1	1.01	1.76	1.02	1.03	17111

## Sheet: TableS1_2
			TableS1: OIS-responsive bidirectional transcriptional units
biTU_id	id+	id-	chr	S	E	dis2TSS	TSS_gene	dis2TSS	gene	Tx+_level	Tx-_level	IN_DHS	IN_p53_chipseq_gInterval	BJ.Sen.R1+	BJ.Sen.R2+	BJ.p53ko.R+	BJ.p21ko.R+	TIG3.Sen.R+	BJ.Sen.R1-	BJ.Sen.R2-	BJ.p53ko.R-	BJ.p21ko.R-	TIG3.Sen.R-	Ta
chr1-11-0:chr1-6541-1	chr1-11-0	chr1-6541-1	chr1	839483	840251	-20662	SAMD11	0	ENSG00000272438_tss1	0.2	0.2	1	0	-3.69	-3.46	-3.35	-2.89	-0.47	-1.19	-1.37	-0.48	-0.87	-2.4	6
chr5-3780-0:chr5-294-1	chr5-3780-0	chr5-294-1	chr5	172067916	172068725	45	NEURL1B	0	NEURL1B_tss1	0	0.2	1	0	-3.54	-3.38	-1.77	-1.84	0	-2.35	-2.34	-1.76	-1.3	0	6
chr1-4346-0:chr1-2239-1	chr1-4346-0	chr1-2239-1	chr1	161993524	161994455	-345	OLFML2B	-94	OLFML2B_tss3	0.5	0.1	1	0	-2.39	-2.3	1.19	0.54	0.64	-2.78	-2.19	1.32	0.4	0.01	6
chr7-21-0:chr7-3637-1	chr7-21-0	chr7-3637-1	chr7	558668	559119	138	PDGFA	0	PDGFA_tss3	0.1	0.1	1	0	-1.84	-2.1	-2.03	-2.25	-1.32	-2.52	-2.56	-2.61	-2.22	-1.18	6
chr1-1184-0:chr1-5381-1	chr1-1184-0	chr1-5381-1	chr1	33366802	33367211	-16	TMEM54	0	TMEM54_tss3	0.2	0.1	1	0	-1.81	-1.85	-0.99	-0.8	-1.15	-1.73	-2.01	-0.42	-0.72	-1.1	6
chr11-582-0:chr11-2535-1	chr11-582-0	chr11-2535-1	chr11	19734303	19734803	-327	NAV2	79	NAV2_tss2	1.6	0.4	1	0	-5.44	-5.4	-1.61	-3.41	-1.08	-2.71	-2.69	-0.86	-2.7	-0.59	5
chr1-13-0:chr1-6539-1	chr1-13-0	chr1-6539-1	chr1	858903	859403	-1376	SAMD11	858	SAMD11_tss1	0.1	0.1	1	0	-4.8	-4.55	-4.68	-4.48	0.61	-5.96	-5.84	-5.9	-4.82	0.79	5
chr1-3217-0:chr1-3259-1	chr1-3217-0	chr1-3259-1	chr1	110008912	110009323	18	SYPL2	0	SYPL2_tss1	0.5	0.4	1	0	-4.26	-4.07	-4.9	-4.66	0	-4.43	-3.75	-3.83	-4.24	0	5
chr8-458-0:chr8-3096-1	chr8-458-0	chr8-3096-1	chr8	20161276	20161783	-55	LZTS1	0	LZTS1_tss2	0.3	0.2	1	0	-3.27	-3.29	-3.32	-2.53	-1.84	-3.62	-3.56	-3.59	-3.27	-1.04	5
chr12-1576-0:chr12-2042-1	chr12-1576-0	chr12-2042-1	chr12	57855387	57856463	1992	GLI1	1013	GLI1_tss2	0.3	0.3	1	0	-3.13	-2	-0.01	-1.3	-1.41	-1.76	-1.14	-0.11	-0.8	-1.96	5
chr10-662-0:chr10-2431-1	chr10-662-0	chr10-2431-1	chr10	28031156	28031656	3372	MKX	819	MKX_tss1	0.7	2.3	1	0	-2.85	-2.61	-2.89	-3.14	-0.51	-2.82	-2.93	-2.87	-3.35	-0.5	5
chr9-2701-0:chr9-308-1	chr9-2701-0	chr9-308-1	chr9	132083002	132083466	-60	C9orf106	0	C9orf106_tss1	0.9	0.3	1	0	-2.66	-3.32	-1.79	-2.04	-0.36	-2.11	-1.62	-1.26	-1.58	-1.2	5
chr1-5756-0:chr1-1003-1:b	chr1-5756-0	chr1-1003-1	chr1	211500963	211501463	1035	TRAF5	-1006	TRAF5_tss1	0.1	0.1	1	0	-2.37	-2.56	-0.74	-1.82	-0.9	-2.53	-2.59	-0.78	-2.05	-1.27	5
chr1-869-0:chr1-5707-1	chr1-869-0	chr1-5707-1	chr1	26249228	26250197	-16230	STMN1	-10988	ENSG00000266763_tss1	0.7	0.2	1	0	-2.32	-2.65	-0.32	-1.17	-0.16	-1.69	-1.44	-0.41	-1.02	0	5
chr6-3629-0:chr6-817-1	chr6-3629-0	chr6-817-1	chr6	139690579	139691079	4521	CITED2	4272	CITED2_tss1	0.1	14.7	1	0	-2.26	-2.5	-2.61	-3.08	-1.01	-2.06	-2.14	-2.09	-2.23	-0.96	5
chr11-3237-0:chr11-14-1	chr11-3237-0	chr11-14-1	chr11	133906932	133907396	-31655	JAM3	0	ENSG00000254648_tss1	0.1	0.2	1	0	-2.26	-2.27	-0.98	-0.95	-1.3	-2.1	-2.15	-1.67	-1.42	-2.58	5
chr9-2694-0:chr9-315-1	chr9-2694-0	chr9-315-1	chr9	131940343	131941205	-234	IER5L	0	IER5L_tss1	0.2	5.7	1	0	-1.95	-2.09	-0.45	-0.49	0.98	-1.24	-1.28	-0.3	0.02	-0.14	5
chr1-770-0:chr1-5807-1	chr1-770-0	chr1-5807-1	chr1	23961495	23962227	-56407	RPL11	3373	MDS2_tss3	0.7	0.2	1	0	-1.88	-1.88	-1.31	-0.79	-0.52	-2.52	-2.67	-2.24	-1.03	0.77	5
chr1-5249-0:chr1-1479-1	chr1-5249-0	chr1-1479-1	chr1	197884709	197885209	-7	LHX9	0	LHX9_tss3	0.1	0.2	0	0	-1.83	-1.6	-1.72	-1.72	0	-3.39	-3.52	-3.45	-3.45	0	5
chr13-1090-0:chr13-624-1	chr13-1090-0	chr13-624-1	chr13	76210246	76211232	281	LMO7	0	LMO7_tss4	2.8	0.7	1	0	-1.76	-1.84	-2.13	-1.66	-0.77	-1.38	-1.28	-1.47	-1.12	-1.11	5
chr9-741-0:chr9-2303-1	chr9-741-0	chr9-2303-1	chr9	36166530	36167030	-2608	CCIN	2362	CCIN_tss1	0.2	0.1	1	0	-1.72	-1.56	-0.43	-0.96	-1.06	-1.18	-1.23	-1.17	-1.2	0	5
chr17-2863-0:chr17-6-1	chr17-2863-0	chr17-6-1	chr17	81036583	81037664	-443	METRNL	0	METRNL_tss1	0.1	0.2	1	0	-1.64	-1.79	-0.75	-1.37	-1.23	-1.42	-1.41	-1.5	-1.87	-1.08	5
chr20-911-0:chr20-756-1	chr20-911-0	chr20-756-1	chr20	35169703	35170743	324	MYL9	0	MYL9_tss1	3.7	0.5	1	0	-1.61	-1.62	-1.47	-1.33	-0.62	-1.46	-1.92	-1.33	-1.31	0.03	5
chr1-382-0:chr1-6173-1	chr1-382-0	chr1-6173-1	chr1	11969888	11970388	16342	KIAA2013	0	RNU5E-4P_tss1	41.4	9.9	1	0	-1.49	-1.47	0.72	0.14	0.96	-1.03	-1.09	1.03	0.45	0.28	5
chr7-1406-0:chr7-2398-1	chr7-1406-0	chr7-2398-1	chr7	55322757	55323629	-109947	LANCL2	0	ELDR_tss1	0.1	0.2	1	0	-1.43	-1.32	-0.99	-0.86	0	-2.93	-3.12	0.61	-0.25	-1.2	5
chr12-667-0:chr12-2858-1	chr12-667-0	chr12-2858-1	chr12	26277821	26278321	-11	BHLHE41	0	BHLHE41_tss2	0.4	0.7	0	0	-1.37	-1.25	-0.5	-2.49	0.57	-1.08	-1.13	0.31	-1.73	0.46	5
chr12-667-0:chr12-2858-1:b	chr12-667-0	chr12-2858-1	chr12	26279056	26279556	-1246	BHLHE41	0	ENSG00000256894_tss2	0.4	0.7	0	0	-1.37	-1.25	-0.5	-2.49	0.57	-1.08	-1.13	0.31	-1.73	0.46	5
chr4-2467-0:chr4-1288-1	chr4-2467-0	chr4-1288-1	chr4	126235622	126236122	-1681	FAT4	1433	FAT4_tss1	0.6	0.2	1	0	-1.33	-1.6	-1.82	-1.08	-1.03	-1.38	-1.27	-0.71	-0.59	-1.09	5
chr1-2810-0:chr1-3671-1:b	chr1-2810-0	chr1-3671-1	chr1	93427950	93428450	-1121	FAM69A	-893	FAM69A_tss2	1	0.3	1	0	-1.15	-1.25	-1.02	-0.7	0.27	-1.18	-1.78	-0.84	-1.08	-0.41	5
chr2-3829-0:chr2-2015-1	chr2-3829-0	chr2-2015-1	chr2	172959219	172959719	7375	DLX1	-7124	DLX1_tss4	0.6	0.2	1	0	-1.14	-1.15	0.68	0.82	0.74	-1.14	-1.08	-0.04	0.73	0.21	5
chr2-1483-0:chr2-4564-1	chr2-1483-0	chr2-4564-1	chr2	56410741	56411241	-266	CCDC85A	18	CCDC85A_tss1	0.1	0.2	1	0	-7.18	-7.29	-5.04	-3.32	0.57	-3.28	-4.14	-2.69	-1.91	-1.15	4
chr1-13-0:chr1-6539-1:b	chr1-13-0	chr1-6539-1	chr1	860927	861427	57	SAMD11	0	SAMD11_tss2	0.1	0.1	1	0	-4.8	-4.55	-4.68	-4.48	0.61	-5.96	-5.84	-5.9	-4.82	0.79	4
chr2-2191-0:chr2-3848-1	chr2-2191-0	chr2-3848-1	chr2	85980505	85981005	-153	ATOH8	13	ATOH8_tss2	0.2	0.1	1	0	-4.37	-5.06	-3.9	-2.86	-0.4	-3.15	-3.78	-3.59	-3.59	-0.69	4
chr1-5285-0:chr1-1452-1	chr1-5285-0	chr1-1452-1	chr1	198650532	198651385	42603	PTPRC	-1370	PEBP1P3_tss1	0.5	0.1	1	0	-3.94	-4.34	-2.49	-3.04	-0.98	-2.2	-2.18	-2.19	-2.19	0	4
chr8-246-0:chr8-3325-1	chr8-246-0	chr8-3325-1	chr8	12808817	12809293	5691	KIAA1456	0	KIAA1456_tss2	0.2	0.1	1	0	-3.94	-4.22	-1.64	-1.99	-2.02	-1.72	-1.5	-1.05	-0.51	0	4
chr2-5076-0:chr2-838-1	chr2-5076-0	chr2-838-1	chr2	217557775	217558275	2223	IGFBP5	913	ENSG00000236886_tss1	0.4	2.8	1	0	-3.48	-2.47	-3.46	-3.46	-0.35	-4.19	-4.21	-6.51	-5.57	0.28	4
chr10-1156-0:chr10-1957-1	chr10-1156-0	chr10-1957-1	chr10	48354769	48355234	-22	ZNF488	0	ZNF488_tss1	0.1	0.3	1	0	-3.33	-2.78	-1.92	-0.5	0	-1.43	-1.57	-1.04	-0.33	-0.34	4
chr5-2462-0:chr5-1572-1	chr5-2462-0	chr5-1572-1	chr5	119799671	119800171	-51	PRR16	0	PRR16_tss1	1.7	0.7	1	0	-2.58	-2.6	-0.63	-1.04	-1.32	-1.51	-2.13	0	-0.51	-0.91	4
chr11-21-0:chr11-3158-1:b	chr11-21-0	chr11-3158-1	chr11	416550	417050	525	SIGIRR	276	SIGIRR_tss6	0	0.1	1	0	-2.49	-2.37	-0.7	-2.11	-1.89	-2.43	-2.4	-0.26	-2.29	-1.77	4
chr11-1954-0:chr11-1252-1	chr11-1954-0	chr11-1252-1	chr11	77750788	77751288	-16698	KCTD14	5950	KCTD14_tss2	0.2	0.2	1	0	-2.48	-2.21	-0.74	-0.85	-0.37	-1.31	-1.61	0.05	-0.17	-0.56	4
chrX-1932-0:chrX-239-1	chrX-1932-0	chrX-239-1	chrX	133930000	133930500	54	FAM122B	0	FAM122B_tss2	0.2	1.7	1	0	-2.47	-2.81	-0.15	-0.78	-0.84	-1.36	-1.39	0.09	-0.07	0.09	4
chr15-277-0:chr15-2131-1	chr15-277-0	chr15-2131-1	chr15	35013943	35014950	32720	GJD2	32217	GJD2_tss1	0.2	0.2	1	0	-2.4	-2.91	-2.79	-2.79	-0.18	-2.11	-2.08	-2.29	-2.29	1.2	4
chr1-620-0:chr1-5949-1	chr1-620-0	chr1-5949-1	chr1	20126337	20127327	-74	TMCO4	0	TMCO4_tss6	0.5	0.2	1	0	-2.38	-2.53	-2.39	-1.37	-0.64	-1.28	-1.08	-1.39	-0.83	-0.32	4
chr1-5756-0:chr1-1003-1	chr1-5756-0	chr1-1003-1	chr1	211499347	211499847	-359	TRAF5	111	TRAF5_tss1	0.1	0.1	1	0	-2.37	-2.56	-0.74	-1.82	-0.9	-2.53	-2.59	-0.78	-2.05	-1.27	4
chr18-307-0:chr18-1303-1	chr18-307-0	chr18-1303-1	chr18	12287935	12288439	-19882	TUBB6	0	ENSG00000267069_tss1	0.5	1.4	1	0	-2.35	-2.36	-0.65	-1.72	-1.86	-1.3	-2.15	-0.67	-1.18	-1.16	4
chr4-2390-0:chr4-1364-1:b	chr4-2390-0	chr4-1364-1	chr4	123686941	123687441	33335	BBS12	-33084	BBS12_tss1	0.1	0.4	1	0	-2.32	-1.8	-1.95	-1.78	1.37	-1.66	-1.5	-2.2	-0.87	1.16	4
chr15-1290-0:chr15-989-1	chr15-1290-0	chr15-989-1	chr15	67135331	67135781	134627	SMAD6	16861	ENSG00000277152_tss1	0.4	0.2	1	0	-2.25	-1.8	-1.45	-0.81	-1.31	-2.08	-1.64	-1.83	-1.57	-1.74	4
chr10-2138-0:chr10-1012-1:b	chr10-2138-0	chr10-1012-1	chr10	91111984	91112484	-9762	LIPA	9568	IFIT6P_tss1	0.1	0.8	1	0	-2.24	-2.76	-2.27	-2.35	-0.66	-2.26	-2.42	-1.09	-1.3	-1.01	4
chr16-1956-0:chr16-145-1	chr16-1956-0	chr16-145-1	chr16	86697779	86698370	85960	FOXL1	-17872	ENSG00000261161_tss1	0.1	0.6	1	0	-2.06	-1.57	-1.16	-1.32	-0.62	-3.09	-3.28	-1.04	-1.87	-0.4	4
chr6-1244-0:chr6-3213-1	chr6-1244-0	chr6-3213-1	chr6	33587596	33588096	-675	ITPR3	47	ITPR3_tss1	0.2	0.1	1	0	-2.05	-1.49	0.06	-0.52	-2.06	-2.05	-1.46	0.39	-0.27	-2.38	4
chr4-2395-0:chr4-1361-1	chr4-2395-0	chr4-1361-1	chr4	123704476	123705059	-43095	FGF2	32214	ENSG00000244083_tss1	0.3	0.2	1	0	-1.98	-2.49	-2.57	-1.93	0.38	-1.77	-2.32	-2.09	-1.78	-0.02	4
chr7-1236-0:chr7-2562-1	chr7-1236-0	chr7-2562-1	chr7	45960671	45961640	-282	IGFBP3	0	IGFBP3_tss5	0.1	0.4	1	0	-1.86	-1.69	-1.78	-1.37	0	-2.63	-3.04	-4.06	-1.51	3.46	4
chr14-192-0:chr14-1793-1	chr14-192-0	chr14-1793-1	chr14	30396162	30397282	126	PRKD1	0	PRKD1_tss6	0	0.1	1	0	-1.85	-1.85	-1.72	-1.25	-2.04	-1.63	-2.72	-1.72	-1.14	-0.5	4
chr2-545-0:chr2-5483-1	chr2-545-0	chr2-5483-1	chr2	25142915	25143692	-595	ADCY3	-207	ADCY3_tss11	0.1	0.2	1	0	-1.84	-2.17	-0.15	-0.75	-2.32	-2.65	-2.49	-0.29	-0.57	-1.51	4
chr7-2108-0:chr7-1697-1	chr7-2108-0	chr7-1697-1	chr7	90892304	90892804	-1228	FZD1	876	FZD1_tss1	0.1	1.8	0	1	-1.81	-1.69	0.96	-0.19	-0.3	-1.84	-2.25	0.97	-0.37	-0.27	4
chr2-2148-0:chr2-3889-1	chr2-2148-0	chr2-3889-1	chr2	85146693	85147666	14417	TMSB10	-3701	ENSG00000213399_tss1	2.1	1.5	1	0	-1.8	-2.16	-0.02	-0.34	-0.1	-1.41	-1.42	0.22	-0.03	0.58	4
chr14-2180-0:chr14-34-1	chr14-2180-0	chr14-34-1	chr14	105399478	105400628	1557	PLD4	-981	PLD4_tss3	0.1	0.3	1	0	-1.8	-2.28	-0.21	-0.63	-0.98	-2.22	-2.64	-0.61	-0.64	-0.98	4
chr6-3647-0:chr6-801-1	chr6-3647-0	chr6-801-1	chr6	139908636	139909625	-213345	CITED2	26717	ATP5F1P6_tss1	0.6	0.4	1	0	-1.78	-1.48	-1.91	-2.04	-0.19	-1.97	-1.69	-3.08	-2.87	0.66	4
chr16-343-0:chr16-1822-1	chr16-343-0	chr16-1822-1	chr16	10673785	10674736	279	EMP2	0	EMP2_tss2	0.2	0.2	1	0	-1.75	-1.73	-0.78	-0.3	-0.31	-2.55	-2.44	-0.71	-0.88	-0.04	4
chr12-1374-0:chr12-2231-1	chr12-1374-0	chr12-2231-1	chr12	53267878	53268462	-25392	KRT78	10752	RPL7P41_tss1	0.1	0.3	1	0	-1.74	-2.13	-1.2	-1.35	0	-2.17	-1.94	0.13	-0.64	-0.18	4
chr16-1990-0:chr16-100-1	chr16-1990-0	chr16-100-1	chr16	87814445	87814945	-15092	KLHDC4	-1691	ENSG00000260498_tss1	0.1	0.2	1	0	-1.73	-2.58	-0.68	-1.4	-0.95	-2.37	-1.68	-1.04	-2.04	-0.4	4
chr6-4308-0:chr6-251-1	chr6-4308-0	chr6-251-1	chr6	158447116	158447933	9028	SYNJ2	6590	SYNJ2_tss3	1.8	0.5	1	0	-1.71	-2.2	0.16	-0.41	-0.44	-1.14	-1.65	0.14	0.07	0.37	4
chr6-783-0:chr6-3687-1	chr6-783-0	chr6-3687-1	chr6	26025659	26026159	-7869	HIST1H1A	1322	HIST1H4B_tss1	0.2	19	1	0	-1.7	-1.75	0.04	-0.68	-0.47	-2.37	-2.61	0.12	-0.58	-0.1	4
chr6-3612-0:chr6-850-1:b	chr6-3612-0	chr6-850-1	chr6	139014870	139015370	-79536	CCDC28A	87	ENSG00000225177_tss2	0.2	0.1	1	0	-1.68	-2.05	0.75	-0.15	-0.21	-1.12	-1.15	0.44	-0.21	-0.07	4
chr5-1547-0:chr5-2605-1	chr5-1547-0	chr5-2605-1	chr5	74348058	74348558	-21584	GCNT4	0	LINC01336_tss1	0.2	0.3	0	0	-1.63	-2.54	-1.06	-1.85	0.11	-2.05	-2.41	-1.83	-2.49	0	4
chr5-1547-0:chr5-2606-1	chr5-1547-0	chr5-2606-1	chr5	74348253	74348658	-21731	GCNT4	0	LINC01336_tss1	0.2	1.1	0	0	-1.63	-2.54	-1.06	-1.85	0.11	-2.44	-2.64	-2.01	-2.48	1.26	4
chr19-874-0:chr19-1588-1	chr19-874-0	chr19-1588-1	chr19	17790976	17791434	7845	UNC13A	-3998	UNC13A_tss4	0.1	0.1	1	0	-1.6	-1.85	-1.57	-1.73	0.98	-1.54	-1.65	-1.59	-1.59	0.86	4
chr2-1901-0:chr2-4118-1	chr2-1901-0	chr2-4118-1	chr2	70350044	70350544	35710	PCBP1	1906	ENSG00000231327_tss1	0.7	0.7	1	0	-1.58	-1.35	-0.13	-0.98	0.36	-1.85	-1.52	-0.26	-1.18	-0.25	4
chr7-549-0:chr7-3144-1:b	chr7-549-0	chr7-3144-1	chr7	23287556	23288056	1413	GPNMB	-1374	GPNMB_tss2	0.8	0.1	1	0	-1.57	-1.68	-0.91	-1.41	-0.53	-1.83	-1.82	-1.61	-2.28	0	4
chr20-82-0:chr20-1527-1	chr20-82-0	chr20-1527-1	chr20	2504824	2505324	91	ZNF343	0	ZNF343_tss3	0.5	0.3	1	0	-1.55	-1.25	0.2	-0.34	-1.17	-2.63	-1.92	-0.33	-0.19	-1.13	4
chr20-82-0:chr20-1527-1:b	chr20-82-0	chr20-1527-1	chr20	2506324	2506824	-1409	ZNF343	-1156	ZNF343_tss3	0.5	0.3	1	0	-1.55	-1.25	0.2	-0.34	-1.17	-2.63	-1.92	-0.33	-0.19	-1.13	4
chr1-1166-0:chr1-5399-1	chr1-1166-0	chr1-5399-1	chr1	33004413	33004913	-108	ZBTB8A	116	ZBTB8A_tss1	0.3	0.1	1	0	-1.5	-1.31	-0.52	-0.43	-1.07	-1.26	-1.85	-0.05	0.05	-0.75	4
chr4-2100-0:chr4-1585-1	chr4-2100-0	chr4-1585-1	chr4	113218207	113218689	-50	ALPK1	0	ALPK1_tss2	0.5	0.1	1	0	-1.49	-1.77	-0.17	-0.61	-1.81	-1.3	-1.89	-0.92	-1.01	-0.7	4
chr6-962-0:chr6-3495-1	chr6-962-0	chr6-3495-1	chr6	28186243	28186970	-6422	ZNF193	0	TOB2P1_tss1	0.7	0.7	1	0	-1.48	-1.37	-0.07	-0.17	0.49	-1.23	-1.79	-0.27	-0.55	-0.42	4
chr3-1419-0:chr3-3121-1	chr3-1419-0	chr3-3121-1	chr3	57960508	57961007	-33369	FLNB	-32963	PPIAP16_tss1	0.2	0.2	1	0	-1.43	-1.19	0.39	-0.34	0.86	-1.54	-1.26	0.48	0.06	-1.05	4
chr3-3018-0:chr3-1404-1	chr3-3018-0	chr3-1404-1	chr3	141378789	141379395	-77953	RNF7	2647	ENSG00000242104_tss1	0.1	0.6	1	0	-1.43	-1.36	-1.15	-1.21	-1.26	-2.39	-2.32	-1.55	-1.67	-0.69	4
chr7-2445-0:chr7-1246-1	chr7-2445-0	chr7-1246-1	chr7	102920565	102921244	9	DPY19L2P2	0	DPY19L2P2_tss2	0.2	0.3	1	0	-1.43	-1.01	-0.74	-0.69	0	-1.61	-2.34	-0.14	0.14	-0.44	4
chr12-799-0:chr12-2742-1	chr12-799-0	chr12-2742-1	chr12	29935337	29936458	834	TMTC1	0	TMTC1_tss5	0.1	0.5	1	0	-1.41	-2	-1.17	-1.74	-0.6	-4.02	-3.98	-4.05	-4.92	-0.2	4
chr7-196-0:chr7-3491-1	chr7-196-0	chr7-3491-1	chr7	5594541	5595041	-24451	ACTB	1322	ENSG00000272719_tss1	0.5	0.7	1	0	-1.39	-1.32	-0.29	-0.56	0.32	-1.38	-1.4	-0.68	-1.08	-0.76	4
chr5-19-0:chr5-4071-1	chr5-19-0	chr5-4071-1	chr5	611725	612610	-219	CEP72	0	CEP72_tss1	0.5	0.1	1	0	-1.37	-1.78	0.18	0.3	0.09	-1.46	-1.26	-1.13	-0.61	-2.11	4
chr4-763-0:chr4-2921-1	chr4-763-0	chr4-2921-1	chr4	38859207	38859614	-972	TLR6	-769	TLR6_tss2	1.2	0.2	1	0	-1.33	-1.88	0.83	0.23	0.41	-1.3	-1.89	0.43	-0.67	-0.91	4
chr1-4305-0:chr1-2284-1:b	chr1-4305-0	chr1-2284-1	chr1	161168691	161169191	-95	ADAMTS4	0	ADAMTS4_tss2	0.1	0.1	1	0	-1.33	-1.9	0.66	-0.54	0.27	-2.86	-2.57	-0.06	-1.39	0	4
chr16-1127-0:chr16-952-1	chr16-1127-0	chr16-952-1	chr16	56224723	56225551	-113	GNAO1	0	ENSG00000246379_tss4	0.1	0.3	1	0	-1.32	-1.22	-1.29	-1.24	0	-1.12	-1.29	-1.44	-1.16	0	4
chr1-3897-0:chr1-2670-1	chr1-3897-0	chr1-2670-1	chr1	149888931	149889620	118	SV2A	0	SV2A_tss1	0.4	0.4	1	0	-1.31	-1.3	0.38	-0.24	-0.96	-1.02	-1.27	0.19	-0.34	-1.48	4
chr2-1157-0:chr2-4908-1:b	chr2-1157-0	chr2-4908-1	chr2	43151958	43152458	-132457	HAAO	80743	ENSG00000224739_tss1	0.1	0.6	1	1	-1.29	-1.72	-1.54	-1.95	-0.41	-1.2	-1.33	-2.03	-2.21	-0.66	4
chr1-4221-0:chr1-2376-1	chr1-4221-0	chr1-2376-1	chr1	156676384	156676884	-1026	CRABP2	-991	CRABP2_tss1	0.5	0.5	1	0	-1.28	-1.52	-0.52	-2.79	-0.75	-1.66	-1.81	-0.8	-1.69	-0.68	4
chr20-403-0:chr20-1245-1	chr20-403-0	chr20-1245-1	chr20	11871073	11871573	-47	BTBD3	0	BTBD3_tss1	0.5	0.1	1	0	-1.25	-1.17	-1	-0.91	0.13	-2.87	-2.95	-0.96	-1.39	-1.01	4
chr16-523-0:chr16-1619-1	chr16-523-0	chr16-1619-1	chr16	17564708	17565595	-413	XYLT1	0	XYLT1_tss4	0.5	0.1	1	0	-1.23	-1.88	-0.18	-0.07	-0.32	-1.54	-1.44	-1.49	-0.85	-0.82	4
chr2-3520-0:chr2-2348-1	chr2-3520-0	chr2-2348-1	chr2	159312987	159313487	-17	CCDC148	0	CCDC148_tss2	0.4	0.1	1	0	-1.22	-1.06	-1.25	-1.2	-0.23	-1.8	-2.15	-1.84	-1.16	-0.93	4
chr1-4220-0:chr1-2376-1	chr1-4220-0	chr1-2376-1	chr1	156674550	156675050	593	CRABP2	344	CRABP2_tss1	0.1	0.5	1	0	-1.2	-1.48	-0.27	-1.34	0	-1.66	-1.81	-0.8	-1.69	-0.68	4
chr11-2586-0:chr11-630-1	chr11-2586-0	chr11-630-1	chr11	110582980	110583484	219	ARHGAP20	0	ARHGAP20_tss3	0.1	0.2	1	0	-1.13	-1.29	-0.98	-1.21	0	-2.09	-2.47	-0.96	-2.46	-1.58	4
chr7-2077-0:chr7-1710-1	chr7-2077-0	chr7-1710-1	chr7	90224295	90225447	-848	CDK14	0	ENSG00000223969_tss1	0.3	0.6	1	0	-1.11	-1.59	0.32	-0.12	0.45	-1.82	-1.41	0.7	-0.2	0	4
chr1-2809-0:chr1-3673-1	chr1-2809-0	chr1-3673-1	chr1	93416316	93417346	10226	FAM69A	9712	FAM69A_tss2	0.2	0.2	1	0	-1.06	-1.18	-0.42	-0.73	0	-1.56	-1.28	-1.03	-0.77	-0.97	4
chr9-2715-0:chr9-295-1	chr9-2715-0	chr9-295-1	chr9	132245061	132246233	-125515	METTL11A	0	LINC00963_tss1	1.7	0.9	1	1	-1.05	-1.44	-1.27	-1.07	0.25	-1.15	-1.2	-1.01	-0.67	-0.09	4
chr6-308-0:chr6-4068-1	chr6-308-0	chr6-4068-1	chr6	10426261	10426741	-6630	TFAP2A	0	ENSG00000228478_tss1	1.5	0.7	1	0	-1.03	-1.28	-0.3	-0.34	0.08	-1.78	-1.96	-1.38	-1.1	0	4
chr8-75-0:chr8-3459-1	chr8-75-0	chr8-3459-1	chr8	6692571	6693289	236	XKR5	0	ENSG00000245857_tss1	0.3	0.2	1	0	-5.31	-5.54	-1.52	-1.74	-2.61	-4.28	-3.85	-0.95	-1.75	-1.36	3
chr1-5250-0:chr1-1479-1	chr1-5250-0	chr1-1479-1	chr1	197886014	197886667	-163	LHX9	0	LHX9_tss4	0.4	0.2	0	0	-4.95	-6.03	-5.2	-4.66	0	-3.39	-3.52	-3.45	-3.45	0	3
chr20-713-0:chr20-932-1:b	chr20-713-0	chr20-932-1	chr20	30183516	30184016	-9319	ID1	9071	ID1_tss1	0.4	0.2	1	0	-4.63	-3.75	-1.94	-1.77	0.5	-2.17	-2.66	-1.48	-0.84	0.16	3
chr2-2191-0:chr2-3848-1:b	chr2-2191-0	chr2-3848-1	chr2	85982805	85983305	2039	ATOH8	-1035	ATOH8_tss3	0.2	0.1	1	0	-4.37	-5.06	-3.9	-2.86	-0.4	-3.15	-3.78	-3.59	-3.59	-0.69	3
chr8-1416-0:chr8-2152-1	chr8-1416-0	chr8-2152-1	chr8	59768777	59769277	-196623	NSMAF	-41666	RNU4-50P_tss1	0.3	0.4	1	0	-4.06	-4.22	-2.14	-2.95	-1.75	-4.38	-3.57	-1.5	-2.05	-1.83	3
chr6-741-0:chr6-3718-1	chr6-741-0	chr6-3718-1	chr6	24911143	24911670	-211	FAM65B	0	FAM65B_tss5	0.2	0.3	1	0	-3.94	-3.91	-3.99	-3.99	0	-3.66	-4.11	-5.69	-6.09	0	3
chr10-1042-0:chr10-2049-1	chr10-1042-0	chr10-2049-1	chr10	44185014	44185850	-41106	ZNF32	-23898	ENSG00000228426_tss1	0.2	0.1	1	0	-3.88	-4.14	-2.91	-2.79	-1.06	-2.23	-2.15	-2.19	-2.19	0	3
chr20-714-0:chr20-932-1	chr20-714-0	chr20-932-1	chr20	30183416	30184239	-9258	ID1	8848	ID1_tss1	1.1	0.2	1	0	-3.88	-3.6	-1.38	-1.3	-0.08	-2.17	-2.66	-1.48	-0.84	0.16	3
chr1-3534-0:chr1-2983-1	chr1-3534-0	chr1-2983-1	chr1	120254078	120254578	-90	PHGDH	0	PHGDH_tss2	0.8	0.1	1	0	-3.78	-3.77	-0.55	-1.82	-1.49	-1.63	-1.74	-0.95	-1.47	-1.3	3
chr12-2322-0:chr12-1386-1:b	chr12-2322-0	chr12-1386-1	chr12	81331390	81331890	54	LIN7A	0	LIN7A_tss2	0.1	0.2	1	0	-3.73	-3.68	-2.73	-3.71	-1.33	-4.88	-4.96	-3.68	-3.9	-1.26	3
chr14-290-0:chr14-1725-1	chr14-290-0	chr14-1725-1	chr14	32979115	32979615	180760	AKAP6	-14837	AKAP6_tss5	0.3	0.3	1	0	-3.71	-4.31	-4.49	-4.59	1.11	-2.38	-2.17	-2	-2.77	0.23	3
chr20-716-0:chr20-930-1	chr20-716-0	chr20-930-1	chr20	30196316	30196816	3475	ID1	-1327	MIR3193_tss1	19	0.2	1	0	-3.59	-3.79	-1.3	-0.45	1.99	-2.66	-2.69	-1.03	-0.64	0.68	3
chr2-2860-0:chr2-3085-1	chr2-2860-0	chr2-3085-1	chr2	118943118	118944155	82864	INSIG2	0	ENSG00000226856_tss1	0.3	0.2	1	0	-3.35	-2.74	-1.63	-1.87	-1.55	-2.97	-1.49	-1.53	-1.3	-0.41	3
chr11-570-0:chr11-2547-1	chr11-570-0	chr11-2547-1	chr11	19262514	19263605	86	E2F8	0	E2F8_tss3	0.1	0.2	1	0	-3.11	-2.87	-2.94	-2.34	-0.34	-5	-4.98	-2.22	-2.35	-2.3	3
chr8-1421-0:chr8-2135-1:b	chr8-1421-0	chr8-2135-1	chr8	60031771	60032271	-254	TOX	-4	TOX_tss1	0.1	0.2	1	0	-3.09	-3.25	-1.39	-2.96	-2.24	-5.52	-5.64	-2.86	-3.89	-2.51	3
chr2-2189-0:chr2-3852-1	chr2-2189-0	chr2-3852-1	chr2	85968985	85969901	-11465	ATOH8	8567	ATOH8_tss1	0.1	0.2	1	0	-3.06	-3.13	-3.1	-2.68	-0.43	-1.94	-1.81	-2.67	-1.79	-0.82	3
chr10-1136-0:chr10-1965-1	chr10-1136-0	chr10-1965-1	chr10	47655622	47656101	-91058	ANXA8L2	1481	ANTXRL_tss1	0.2	0.1	1	0	-3.02	-2.65	-1.59	-1.14	-0.5	-2.82	-2.4	-2.75	-2.62	0	3
chr2-2192-0:chr2-3847-1	chr2-2192-0	chr2-3847-1	chr2	85999537	86000702	19103	ATOH8	7456	ATOH8_tss5	0.7	0.1	1	0	-2.96	-3.26	-3.07	-1.82	0.1	-2.9	-1.93	-1.92	-0.67	0.89	3
chr9-729-0:chr9-2321-1	chr9-729-0	chr9-2321-1	chr9	35923832	35924371	17913	HRCT1	5639	ENSG00000231518_tss1	0.3	0.2	1	0	-2.95	-2.5	-1.46	-1.44	-1.36	-1.94	-2.12	-0.84	-1.52	-0.84	3
chr10-2129-0:chr10-1020-1	chr10-2129-0	chr10-1020-1	chr10	91020209	91020709	-8644	LIPA	3455	ENSG00000266769_tss1	0.1	0.3	1	0	-2.95	-3.23	-3.1	-2.64	0	-2.53	-2.62	-3.88	-2.45	-1.3	3
chr5-2674-0:chr5-1396-1	chr5-2674-0	chr5-1396-1	chr5	129239660	129240161	-254	CHSY3	5	CHSY3_tss1	0.1	0.2	1	0	-2.88	-2.38	-0.52	-0.8	-1.04	-1.49	-1.14	0.27	-0.37	0	3
chr6-3639-0:chr6-809-1	chr6-3639-0	chr6-809-1	chr6	139854576	139855076	-159041	CITED2	-58843	ENSG00000238099_tss1	0.8	0.2	1	0	-2.85	-2.77	-1.46	-2.06	-0.05	-2.71	-2.49	-1.58	-2.15	1.35	3
chr6-3639-0:chr6-809-1:b	chr6-3639-0	chr6-809-1	chr6	139855780	139856280	-160245	CITED2	-60047	ENSG00000238099_tss1	0.8	0.2	1	0	-2.85	-2.77	-1.46	-2.06	-0.05	-2.71	-2.49	-1.58	-2.15	1.35	3
chr20-774-0:chr20-884-1	chr20-774-0	chr20-884-1	chr20	31349324	31350166	-445	DNMT3B	26	DNMT3B_tss1	0	0.1	1	0	-2.83	-3.12	-0.91	-1.37	-1.55	-1.65	-1.44	-1.31	-1.55	0	3
chr6-794-0:chr6-3676-1	chr6-794-0	chr6-3676-1	chr6	26103783	26104358	4294	HIST1H1T	0	HIST1H4C_tss1	10.1	0.6	1	0	-2.8	-2.91	0.32	-0.6	0.05	-1.24	-2.03	-0.45	-1.44	-0.11	3
chr12-669-0:chr12-2854-1	chr12-669-0	chr12-2854-1	chr12	26348724	26349513	613	SSPN	-451	SSPN_tss3	0.3	0.1	1	0	-2.77	-2.85	-1.1	-1.77	-0.55	-1.48	-1.39	0.05	-1.3	-0.41	3
chr6-617-0:chr6-3786-1:b	chr6-617-0	chr6-3786-1	chr6	20213753	20214253	-1333	MBOAT1	-1123	MBOAT1_tss1	0.3	0.1	1	0	-2.75	-2.95	-1.35	-1.8	-0.08	-4.49	-4.71	-1.24	-1.72	-0.71	3
chr1-5725-0:chr1-1047-1	chr1-5725-0	chr1-1047-1	chr1	210405503	210406003	-390	SERTAD4	142	SERTAD4_tss1	0.1	0.2	1	0	-2.74	-3.1	-1.02	-1.31	-2.46	-3.05	-2.93	-1.64	-1.17	-2.27	3
chr1-5725-0:chr1-1047-1:b	chr1-5725-0	chr1-1047-1	chr1	210407117	210407617	1173	SERTAD4	0	SERTAD4-AS1_tss2	0.1	0.2	1	0	-2.74	-3.1	-1.02	-1.31	-2.46	-3.05	-2.93	-1.64	-1.17	-2.27	3
chr3-187-0:chr3-4383-1	chr3-187-0	chr3-4383-1	chr3	12329067	12329567	-31	PPARG	0	PPARG_tss2	0.1	0	1	0	-2.72	-2.95	-1.09	-2.49	-2.9	-1.08	-1.26	-1.17	-1.17	-1.41	3
chr16-1950-0:chr16-156-1	chr16-1950-0	chr16-156-1	chr16	86609514	86610014	-2350	FOXL1	0	FOXL1_tss1	3.1	1	1	0	-2.69	-3.31	-0.19	-1.63	-0.81	-1.9	-1.61	0.43	-0.62	-0.33	3
chr16-1950-0:chr16-157-1	chr16-1950-0	chr16-157-1	chr16	86609303	86610114	-2406	FOXL1	0	FOXL1_tss1	3.1	0.4	1	0	-2.69	-3.31	-0.19	-1.63	-0.81	-2.46	-2.78	-0.38	-2.08	-1.16	3
chr19-134-0:chr19-2394-1:b	chr19-134-0	chr19-2394-1	chr19	2463097	2463597	-6353	LMNB2	-914	ENSG00000267201_tss1	0.2	0.1	1	0	-2.69	-2.45	-0.75	-1.4	0	-1.97	-2.06	-0.12	-0.32	-0.8	3
chr1-6565-0:chr1-237-1	chr1-6565-0	chr1-237-1	chr1	240254887	240255804	161	FMN2	0	FMN2_tss2	0.5	0.1	1	0	-2.6	-2.39	-2.45	-2.77	-1.43	-1.45	-2.3	-1.25	-1.95	0	3
chr6-3793-0:chr6-644-1	chr6-3793-0	chr6-644-1	chr6	142621731	142622231	-1009	GPR126	761	ADGRG6_tss1	0.1	0.2	1	0	-2.59	-2.19	-1.96	-1.71	-2.29	-2.92	-2.89	-2.27	-1.36	-1.19	3
chr9-2842-0:chr9-165-1	chr9-2842-0	chr9-165-1	chr9	135644649	135645831	-99452	DDX31	0	ENSG00000224992_tss1	0.1	0.2	1	0	-2.56	-2.71	-0.53	-2.71	-3.15	-2	-1.71	0.14	-1.38	-2.29	3
chr10-2252-0:chr10-895-1	chr10-2252-0	chr10-895-1	chr10	94449457	94450429	263	HHEX	0	HHEX_tss1	0.2	0.1	1	0	-2.52	-3.12	-0.76	-1.91	-0.11	-1.14	-1.59	-1.04	-1.44	-1.29	3
chr12-1665-0:chr12-1971-1	chr12-1665-0	chr12-1971-1	chr12	59990591	59991620	266	SLC16A7	0	SLC16A7_tss2	0.8	0.3	1	0	-2.52	-2.67	-1.54	-1.79	-0.72	-3.24	-3.5	-1.38	-2.03	-1.16	3
chr11-21-0:chr11-3158-1	chr11-21-0	chr11-3158-1	chr11	414693	415193	28	SIGIRR	0	SIGIRR_tss5	0	0.1	1	0	-2.49	-2.37	-0.7	-2.11	-1.89	-2.43	-2.4	-0.26	-2.29	-1.77	3
chr6-3879-0:chr6-583-1:b	chr6-3879-0	chr6-583-1	chr6	144608113	144608613	874	UTRN	-1276	UTRN_tss1	0.5	0.7	0	0	-2.47	-2.69	-0.95	-1.54	-0.57	-1.91	-1.59	-0.31	-0.85	-0.17	3
chr1-4965-0:chr1-1692-1	chr1-4965-0	chr1-1692-1	chr1	183577319	183577819	-17513	NCF2	-17603	NCF2_tss3	0.3	0.2	1	0	-2.44	-3.07	-1	-1.97	-0.6	-2.66	-2.55	-0.54	-1.94	0.47	3
chr3-496-0:chr3-4108-1:b	chr3-496-0	chr3-4108-1	chr3	25469422	25469922	-81	RARB	0	RARB_tss2	0.3	1.2	1	0	-2.34	-1.99	-4.1	-3.27	0	-1.81	-2.25	-2.63	-2.25	0	3
chr16-2079-0:chr16-32-1	chr16-2079-0	chr16-32-1	chr16	89641374	89642158	-408	CPNE7	19	CPNE7_tss1	0.1	0.1	1	0	-2.33	-2.7	-1.34	-0.95	-1.84	-1.08	-1.7	-0.57	-0.69	-1.31	3
chr12-2936-0:chr12-779-1	chr12-2936-0	chr12-779-1	chr12	105725283	105726264	1286	C12orf75	-869	C12orf75_tss2	3.4	0.4	0	0	-2.32	-2.31	-0.78	-0.73	-0.4	-2.42	-2.49	-1.88	-1.78	-0.77	3
chr1-5728-0:chr1-1044-1	chr1-5728-0	chr1-1044-1	chr1	210465761	210466924	-35253	HHAT	10106	ENSG00000233455_tss1	0.1	0.2	1	0	-2.32	-2.56	-2.14	-1.8	-1.65	-1.5	-1.93	-1.25	-1.79	-1.97	3
chr4-2390-0:chr4-1364-1	chr4-2390-0	chr4-1364-1	chr4	123685021	123685521	31415	BBS12	-31164	BBS12_tss1	0.1	0.4	0	0	-2.32	-1.8	-1.95	-1.78	1.37	-1.66	-1.5	-2.2	-0.87	1.16	3
chr21-218-0:chr21-677-1:b	chr21-218-0	chr21-677-1	chr21	28218903	28219403	-1425	ADAMTS1	-1175	ADAMTS1_tss5	0.7	1.4	1	0	-2.3	-2.25	-1.03	-2.01	-0.49	-2.38	-2.25	-0.79	-1.71	-0.74	3
chr3-3105-0:chr3-1283-1	chr3-3105-0	chr3-1283-1	chr3	145968760	145969165	4	PLSCR4	-106	PLSCR4_tss2	0.3	0.1	1	0	-2.28	-2.27	-0.59	-1.51	-1.58	-1.98	-2.19	-1.24	-1.25	-1.32	3
chr10-2138-0:chr10-1012-1	chr10-2138-0	chr10-1012-1	chr10	91110813	91111313	-8591	LIPA	-8446	LIPA_tss3	0.1	0.8	1	0	-2.24	-2.76	-2.27	-2.35	-0.66	-2.26	-2.42	-1.09	-1.3	-1.01	3
chr4-303-0:chr4-3413-1	chr4-303-0	chr4-3413-1	chr4	10020276	10020776	2581	SLC2A9	0	SLC2A9_tss4	0.6	0.1	1	0	-2.24	-1.22	-0.65	-0.62	1.28	-1.9	-1.62	-1.6	-1.42	2.69	3
chr18-1251-0:chr18-328-1	chr18-1251-0	chr18-328-1	chr18	60986887	60987860	-12	BCL2	0	BCL2_tss3	0.3	0.1	1	0	-2.23	-2.5	0.07	0	-1.14	-1.6	-1.49	0.27	0.12	-0.23	3
chr6-1245-0:chr6-3213-1	chr6-1245-0	chr6-3213-1	chr6	33589843	33591016	1274	ITPR3	-687	ITPR3_tss2	0.7	0.1	1	0	-2.2	-2.07	0.57	-0.5	-2.57	-2.05	-1.46	0.39	-0.27	-2.38	3
chr13-1706-0:chr13-152-1	chr13-1706-0	chr13-152-1	chr13	109926568	109927068	388302	MYO16	-4586	ENSG00000275216_tss1	0.1	0.3	1	0	-2.2	-2.22	-1.13	-2.15	-0.58	-1.02	-1.61	-1.64	-1.23	0.67	3
chr14-756-0:chr14-1341-1	chr14-756-0	chr14-1341-1	chr14	53019089	53019752	-119	TXNDC16	0	TXNDC16_tss2	0.2	0.2	1	0	-2.2	-1.89	-1.16	-0.88	-0.19	-1.06	-2.15	-1.09	-0.61	-0.34	3
chr10-1907-0:chr10-1288-1	chr10-1907-0	chr10-1288-1	chr10	80015423	80016037	222090	RPS24	-6926	LINC00856_tss2	0.3	1	1	0	-2.19	-2.32	-1.22	-0.97	0.84	-2.86	-3.47	-2.06	-1.14	0.95	3
chr6-3642-0:chr6-806-1	chr6-3642-0	chr6-806-1	chr6	139889367	139889867	-193832	CITED2	46475	ATP5F1P6_tss1	0.2	0.2	1	0	-2.19	-1.83	-1.91	-1.78	0.65	-2.11	-2.48	-1.82	-1.56	-0.09	3
chr5-164-0:chr5-3893-1	chr5-164-0	chr5-3893-1	chr5	10563473	10564500	-448	ANKRD33B	0	ANKRD33B_tss1	0	0.3	1	0	-2.19	-1.52	-0.85	-1.45	-1.82	-1.74	-2.31	0.06	-0.9	-1.59	3
chr17-1273-0:chr17-1643-1	chr17-1273-0	chr17-1643-1	chr17	39704038	39704538	-19647	KRT19	6210	LINC00974_tss1	0.3	0.1	1	0	-2.17	-1.91	-0.49	-1.75	-0.01	-1.2	-1.43	0.47	-1.35	0.06	3
chr17-1019-0:chr17-1932-1:b	chr17-1019-0	chr17-1932-1	chr17	33701580	33702080	-1110	SLFN11	-954	SLFN11_tss4	0.4	0.1	0	0	-2.13	-2.8	0.26	-0.49	-2.34	-3.35	-2.89	0.34	-0.81	-2.8	3
chr15-202-0:chr15-2216-1	chr15-202-0	chr15-2216-1	chr15	33010416	33011462	735	GREM1	0	ENSG00000259721_tss1	1.7	0.1	0	0	-2.12	-2.09	-3.61	-2.95	-0.66	-1.5	-2.39	-2.54	-2.63	-0.45	3
chr6-3665-0:chr6-788-1:b	chr6-3665-0	chr6-788-1	chr6	140085665	140086165	-390130	CITED2	89823	ENSG00000231426_tss1	0.1	0.4	1	0	-2.06	-2.05	-2.97	-2.67	0.1	-1.06	-1.8	-3.1	-2.47	-1.7	3
chr6-91-0:chr6-4272-1	chr6-91-0	chr6-4272-1	chr6	2853862	2854641	-12011	SERPINB1	0	MIR4645_tss1	0.2	0.1	1	0	-2.03	-1.37	0.05	-0.86	0.67	-1.56	-1.58	-1.57	-1.53	0	3
chr2-4596-0:chr2-1151-1	chr2-4596-0	chr2-1151-1	chr2	202898105	202898770	-872	FZD7	0	ENSG00000273209_tss1	2.6	1.2	1	0	-2.01	-1.9	-0.9	-1.18	-1.08	-1.73	-1.44	-0.79	-1.12	-1.11	3
chr3-1671-0:chr3-2866-1	chr3-1671-0	chr3-2866-1	chr3	71553382	71554562	-11266	FOXP1	-10676	FOXP1_tss13	0.1	0.4	1	0	-1.98	-2.04	-2.01	-1.43	0	-2.03	-2.49	-2.42	-1.02	1.34	3
chr9-2721-0:chr9-288-1	chr9-2721-0	chr9-288-1	chr9	132330194	132331120	-40505	METTL11A	6569	ENSG00000227619_tss1	0.4	0.3	1	0	-1.98	-2.27	-0.49	-0.93	-1	-1.39	-1.43	0.09	-0.4	-2.01	3
chr20-809-0:chr20-851-1	chr20-809-0	chr20-851-1	chr20	32803800	32804328	-44106	ASIP	-102	XPOTP1_tss1	0.1	0.1	1	0	-1.95	-2.52	-2.26	-2.26	0	-2.28	-2.36	-2.32	-2.32	0	3
chr12-1607-0:chr12-2019-1	chr12-1607-0	chr12-2019-1	chr12	58259059	58259847	-18706	CTDSP2	-18841	CTDSP2_tss6	0.2	0.1	1	0	-1.95	-1.29	-0.8	-0.47	-1.34	-1.68	-1.27	-0.61	-0.72	-1.3	3
chr1-3246-0:chr1-3234-1	chr1-3246-0	chr1-3234-1	chr1	110452807	110453307	-175	CSF1	0	CSF1_tss1	0.2	0.1	1	0	-1.93	-1.89	-2.02	-2.02	-1.28	-1.24	-1.34	-2.08	-1.67	-1.93	3
chr15-1413-0:chr15-891-1	chr15-1413-0	chr15-891-1	chr15	69590950	69591424	-98	PAQR5	0	ENSG00000261634_tss2	0.1	0.1	1	0	-1.93	-1.78	0.09	-1.56	-0.37	-2.55	-2.61	-0.25	-1.34	0	3
chr18-1421-0:chr18-159-1:b	chr18-1421-0	chr18-159-1	chr18	68087411	68087911	106235	SOCS6	-8120	LARP7P3_tss1	0	0.2	1	0	-1.91	-1.31	-1.76	-1.64	0.86	-1.7	-1.56	-1.04	-1.39	0	3
chr9-1477-0:chr9-1589-1:b	chr9-1477-0	chr9-1589-1	chr9	91148989	91149489	-776	NXNL2	528	NXNL2_tss1	0.1	2.2	0	0	-1.91	-2.42	-0.57	-1.52	0	-2.28	-2.34	-0.72	-1.14	-1.82	3
chr16-1118-0:chr16-958-1:b	chr16-1118-0	chr16-958-1	chr16	54964406	54964906	-117	IRX5	0	IRX5_tss1	0.3	0.4	1	0	-1.89	-2.24	-1.55	-1.23	0	-1.54	-1.79	-1.4	-1.23	0.98	3
chr12-201-0:chr12-3394-1	chr12-201-0	chr12-3394-1	chr12	6721837	6722337	-5497	CHD4	-5303	CHD4_tss10	0.2	0.1	1	0	-1.83	-2.05	-1.43	-1.56	-1.77	-1.48	-1.74	-0.16	-0.01	-1.94	3
chr12-201-0:chr12-3394-1:b	chr12-201-0	chr12-3394-1	chr12	6723431	6723931	-7091	CHD4	-6897	CHD4_tss10	0.2	0.1	1	0	-1.83	-2.05	-1.43	-1.56	-1.77	-1.48	-1.74	-0.16	-0.01	-1.94	3
chr10-1583-0:chr10-1573-1	chr10-1583-0	chr10-1573-1	chr10	70231389	70232412	-21	DNA2	0	DNA2_tss4	0.2	1.2	1	0	-1.83	-1.78	-0.38	-0.5	0	-2.15	-1.89	-0.47	-0.23	-0.93	3
chr1-5249-0:chr1-1479-1:b	chr1-5249-0	chr1-1479-1	chr1	197886114	197886614	-139	LHX9	0	LHX9_tss4	0.1	0.2	0	0	-1.83	-1.6	-1.72	-1.72	0	-3.39	-3.52	-3.45	-3.45	0	3
chr1-4089-0:chr1-2517-1	chr1-4089-0	chr1-2517-1	chr1	153755565	153756456	8243	SLC27A3	1842	ENSG00000207039_tss1	0.2	2.1	1	0	-1.78	-1.52	-0.83	-0.52	-1.43	-1.12	-1.13	-0.22	-0.05	-0.4	3
chr3-2257-0:chr3-2175-1	chr3-2257-0	chr3-2175-1	chr3	112930140	112931011	164	BOC	0	BOC_tss2	0.1	0.2	0	0	-1.77	-1.89	-1.65	-2.24	0	-1.46	-1.93	-1.68	-1.95	0	3
chr2-3292-0:chr2-2581-1:b	chr2-3292-0	chr2-2581-1	chr2	145281654	145282154	-3283	ZEB2	0	ZEB2_tss11	0	0.3	1	0	-1.76	-2.43	0.34	-1.04	-1.39	-1.97	-2.09	0.84	-0.6	-1.51	3
chr9-1698-0:chr9-1363-1	chr9-1698-0	chr9-1363-1	chr9	99416330	99416830	1019	C9orf21	201	AAED1_tss1	0.3	0.4	1	0	-1.75	-1.62	-0.84	-1.57	-0.82	-1.01	-1.22	-0.33	-0.58	-0.14	3
chr5-1927-0:chr5-2202-1	chr5-1927-0	chr5-2202-1	chr5	92915417	92915917	-3375	NR2F1	797	NR2F1-AS1_tss6	1	1.1	0	0	-1.74	-2.05	-1.82	-1.78	-0.5	-1.56	-1.46	-1.79	-1.79	-0.34	3
chr5-1927-0:chr5-2202-1:b	chr5-1927-0	chr5-2202-1	chr5	92916781	92917281	-2011	NR2F1	-68	NR2F1-AS1_tss6	1	1.1	0	0	-1.74	-2.05	-1.82	-1.78	-0.5	-1.56	-1.46	-1.79	-1.79	-0.34	3
chr1-1763-0:chr1-4749-1	chr1-1763-0	chr1-4749-1	chr1	53067843	53068395	76	GPX7	0	GPX7_tss1	0.1	0.1	1	0	-1.73	-1.73	-1.19	-1.74	-2.02	-2.33	-1.94	-0.89	-1.67	0	3
chr8-3207-0:chr8-225-1	chr8-3207-0	chr8-225-1	chr8	136469391	136469826	-91	KHDRBS3	0	KHDRBS3_tss1	1.3	0.4	1	0	-1.73	-1.78	-0.41	-0.92	0.1	-1.11	-1.02	-0.78	-0.55	-0.18	3
chr3-67-0:chr3-4512-1	chr3-67-0	chr3-4512-1	chr3	8809450	8809950	1600	OXTR	414	OXTR_tss1	0.3	5.5	1	0	-1.72	-1.67	-2.42	-2.75	-0.88	-2.49	-2.43	-3.05	-2.73	-0.72	3
chr3-67-0:chr3-4512-1:b	chr3-67-0	chr3-4512-1	chr3	8810851	8811351	199	OXTR	0	OXTR_tss2	0.3	5.5	1	0	-1.72	-1.67	-2.42	-2.75	-0.88	-2.49	-2.43	-3.05	-2.73	-0.72	3
chr18-1298-0:chr18-269-1	chr18-1298-0	chr18-269-1	chr18	65183794	65184463	89	DSEL	0	DSEL_tss1	1.6	3.9	1	0	-1.71	-2.15	-0.23	-0.24	-0.53	-1.4	-1.45	-0.95	-0.51	-0.95	3
chr1-1152-0:chr1-5414-1:b	chr1-1152-0	chr1-5414-1	chr1	32707189	32707689	-5378	FAM167B	0	MTMR9LP_tss2	1.1	0.2	1	0	-1.71	-1.7	-1.43	-1.52	-0.85	-1.53	-1.54	-1.37	-1.47	-1.63	3
chr17-485-0:chr17-2424-1	chr17-485-0	chr17-2424-1	chr17	15163923	15164423	-80	PMP22	0	PMP22_tss1	0.2	1.8	0	0	-1.7	-2.01	-1.73	-0.9	-0.54	-1.9	-2.04	-1.23	-2.08	-0.65	3
chr17-485-0:chr17-2424-1:b	chr17-485-0	chr17-2424-1	chr17	15165794	15166294	-138	PMP22	0	PMP22_tss2	0.2	1.8	0	0	-1.7	-2.01	-1.73	-0.9	-0.54	-1.9	-2.04	-1.23	-2.08	-0.65	3
chr14-1899-0:chr14-286-1	chr14-1899-0	chr14-286-1	chr14	93509934	93510368	71473	ITPK1	-6709	ITPK1_tss2	0.1	0.1	1	0	-1.65	-1.68	-1.66	-1.66	0	-1.52	-1.98	-1.63	-1.38	-0.65	3
chr16-1719-0:chr16-392-1	chr16-1719-0	chr16-392-1	chr16	79634672	79635697	-562	MAF	-61	MAF_tss2	0.2	0.3	1	0	-1.65	-1.6	-2.26	-1.67	-0.38	-3.24	-2.56	-2.15	-2.64	0.18	3
chr10-2168-0:chr10-974-1	chr10-2168-0	chr10-974-1	chr10	92690085	92691212	-9615	ANKRD1	-7493	RNU6-740P_tss1	0.7	0.5	1	0	-1.64	-1.55	-2.67	-2.19	-0.02	-1.5	-2.08	-2.47	-1.64	0.72	3
chr10-1452-0:chr10-1694-1:b	chr10-1452-0	chr10-1694-1	chr10	63597146	63597646	-63616	ARID5B	-16142	ENSG00000233643_tss1	0.1	0.1	1	0	-1.64	-1.71	-0.45	-1.55	0	-1.41	-1.74	-1.21	-1.38	0	3
chr6-2248-0:chr6-2298-1	chr6-2248-0	chr6-2298-1	chr6	75915229	75916181	62	COL12A1	0	COL12A1_tss8	0.7	3.8	1	0	-1.63	-1.89	1.22	0.26	-0.92	-1.21	-1.25	0.38	0.18	0.03	3
chr5-1547-0:chr5-2605-1:b	chr5-1547-0	chr5-2605-1	chr5	74349897	74350397	-23423	GCNT4	-1429	LINC01336_tss1	0.2	0.3	1	0	-1.63	-2.54	-1.06	-1.85	0.11	-2.05	-2.41	-1.83	-2.49	0	3
chr6-944-0:chr6-3512-1	chr6-944-0	chr6-3512-1	chr6	27838683	27839183	-3574	HIST1H1B	911	HIST1H3I_tss1	0.1	9.2	1	0	-1.6	-1.77	0.38	-0.04	-1.27	-3.77	-4.05	0.68	-0.07	-0.38	3
chr8-824-0:chr8-2761-1	chr8-824-0	chr8-2761-1	chr8	30137191	30137599	-104548	RBPMS	-29583	ENSG00000254316_tss1	0.1	0.1	1	0	-1.59	-1.73	-1.7	-1.7	-0.96	-1.82	-1.48	-1.66	-1.66	-0.03	3
chr19-1932-0:chr19-522-1	chr19-1932-0	chr19-522-1	chr19	48232120	48233205	-211	EHD2	0	EHD2_tss3	0.8	0.1	1	0	-1.57	-1.33	-0.1	-0.88	-1.63	-1.71	-1.91	-1.82	-1.82	-1.16	3
chr17-486-0:chr17-2424-1	chr17-486-0	chr17-2424-1	chr17	15165694	15166170	-26	PMP22	0	PMP22_tss2	0.7	1.8	0	0	-1.56	-2.08	-1.13	-1.81	-0.62	-1.9	-2.04	-1.23	-2.08	-0.65	3
chr6-3877-0:chr6-584-1	chr6-3877-0	chr6-584-1	chr6	144585223	144585723	-22016	UTRN	-6463	ENSG00000216475_tss1	0.3	0.1	1	0	-1.55	-1.96	-1.24	-1.43	-0.52	-1.37	-1.44	-0.98	-1.13	-0.44	3
chr3-2667-0:chr3-1737-1	chr3-2667-0	chr3-1737-1	chr3	128211635	128212135	143	GATA2	0	GATA2_tss5	0.4	0.1	0	0	-1.5	-1.74	-1.88	-0.97	-0.92	-1.44	-2.06	-1.99	-0.72	0	3
chr1-1166-0:chr1-5399-1:b	chr1-1166-0	chr1-5399-1	chr1	33005833	33006333	1054	ZBTB8A	-805	ZBTB8A_tss1	0.3	0.1	1	0	-1.5	-1.31	-0.52	-0.43	-1.07	-1.26	-1.85	-0.05	0.05	-0.75	3
chr1-1175-0:chr1-5387-1	chr1-1175-0	chr1-5387-1	chr1	33207032	33207840	-49	KIAA1522	0	KIAA1522_tss1	0.1	0.3	0	0	-1.49	-1.69	-0.95	-0.42	-1.6	-2.05	-2.67	-0.66	-0.72	-2.64	3
chr9-627-0:chr9-2413-1	chr9-627-0	chr9-2413-1	chr9	33506495	33506970	-17659	ANKRD18B	3740	ENSG00000226823_tss1	0.2	0.6	1	0	-1.46	-1.79	0.09	-0.98	-0.23	-1.26	-1.26	-0.92	-0.97	-0.55	3
chr18-172-0:chr18-1461-1	chr18-172-0	chr18-1461-1	chr18	8704822	8705619	-1292	CCDC165	41	MTCL1_tss1	0.3	0.9	1	0	-1.45	-1.49	-1.44	-1.42	-0.28	-1.24	-1.5	-1.31	-1.38	0.12	3
chr9-1941-0:chr9-1109-1	chr9-1941-0	chr9-1109-1	chr9	110251939	110252500	-172	KLF4	-12	KLF4_tss3	0.3	0.2	1	0	-1.45	-1.21	-1.01	-1.8	-1.53	-1.84	-1.41	-1.08	-2.29	-1.64	3
chr9-1661-0:chr9-1414-1:b	chr9-1661-0	chr9-1414-1	chr9	97684204	97684704	969	C9orf3	-718	C9orf3_tss5	1	0.8	1	0	-1.44	-1.43	-2.3	-2.06	0.26	-2.39	-2.46	-3.53	-3.28	0.59	3
chrX-1784-0:chrX-412-1	chrX-1784-0	chrX-412-1	chrX	119883007	119883635	-119316	C1GALT1C1	-16059	ENSG00000181511_tss1	0.1	0.1	0	0	-1.44	-1.67	-1.56	-1.56	0	-1.62	-1.48	-1.55	-1.55	0	3
chr14-778-0:chr14-1332-1	chr14-778-0	chr14-1332-1	chr14	53417883	53418820	-536	FERMT2	-173	FERMT2_tss8	1.3	0.6	0	0	-1.44	-1.57	-0.6	-1.07	-0.29	-1.58	-1.56	-1.09	-1.41	-0.18	3
chr6-3679-0:chr6-772-1	chr6-3679-0	chr6-772-1	chr6	140294925	140295485	-599420	CITED2	93088	ENSG00000236013_tss1	0.1	0.3	1	0	-1.43	-1.96	-1.72	-1.72	-0.28	-1.65	-2.42	-2.58	-3.12	0.65	3
chr9-736-0:chr9-2312-1	chr9-736-0	chr9-2312-1	chr9	36037077	36037616	437	RECK	-156	RECK_tss2	2.2	0.4	1	0	-1.42	-1.55	-0.87	-1.26	-0.11	-2.06	-2.51	-0.96	-1.34	0.09	3
chr7-2027-0:chr7-1755-1	chr7-2027-0	chr7-1755-1	chr7	84814635	84815815	946	SEMA3D	357	SEMA3D_tss4	0.1	0.1	1	0	-1.38	-1.58	-0.79	-1.36	0	-1.78	-2.19	-0.76	-1.08	-1.13	3
chr4-2636-0:chr4-1090-1	chr4-2636-0	chr4-1090-1	chr4	139156910	139158062	6017	SLC7A11	5442	SLC7A11_tss2	0.1	0.4	1	0	-1.36	-1.1	-1.09	0.26	0	-2.69	-2.51	-1.53	-0.23	-1.47	3
chr2-4411-0:chr2-1377-1	chr2-4411-0	chr2-1377-1	chr2	196397164	196397664	-124056	SLC39A10	96	ENSG00000223466_tss1	0.1	0.3	1	0	-1.35	-2.06	-0.05	-1.33	-0.57	-2.24	-2.11	0.01	-0.85	0.05	3
chr2-4411-0:chr2-1377-1:b	chr2-4411-0	chr2-1377-1	chr2	196399185	196399685	-122035	SLC39A10	-1426	ENSG00000223466_tss1	0.1	0.3	1	0	-1.35	-2.06	-0.05	-1.33	-0.57	-2.24	-2.11	0.01	-0.85	0.05	3
chr16-1741-0:chr16-361-1:b	chr16-1741-0	chr16-361-1	chr16	80966798	80967298	-73054	CENPN	-40341	ENSG00000260896_tss3	0.2	0.6	1	0	-1.34	-1.16	-0.1	-0.46	-0.25	-2.38	-1.92	0.1	-0.43	-0.1	3
chr11-1955-0:chr11-1251-1:b	chr11-1955-0	chr11-1251-1	chr11	77762647	77763147	-12009	THRSP	-5410	KCTD14_tss2	0.1	0.2	1	0	-1.33	-1.29	-0.75	-1.21	0	-1.3	-1.39	-0.64	-0.6	-1.19	3
chr2-3291-0:chr2-2582-1:b	chr2-3291-0	chr2-2582-1	chr2	145277617	145278117	91	ZEB2	0	ENSG00000273537_tss1	0.1	0.2	1	0	-1.31	-1.31	0.37	-0.6	-0.03	-1.65	-1.82	-0.11	-0.77	-0.27	3
chr3-2907-0:chr3-1490-1:b	chr3-2907-0	chr3-1490-1	chr3	137834483	137834983	-282	DZIP1L	-32	DZIP1L_tss7	0.4	0.9	1	0	-1.3	-1.38	-0.8	-1.15	-0.34	-1.74	-1.64	-0.76	-1.04	-0.81	3
chr6-552-0:chr6-3843-1	chr6-552-0	chr6-3843-1	chr6	17281017	17281840	-148	RBM24	0	RBM24_tss1	0.3	0.3	1	0	-1.3	-1.15	-2.46	-1.72	-1.16	-1.25	-1.11	-1.69	-1.14	-0.87	3
chr13-284-0:chr13-1608-1	chr13-284-0	chr13-1608-1	chr13	30995799	30996587	42191	HMGB1	0	LINC01058_tss1	0.5	2.1	1	0	-1.26	-1.43	-1.96	-1.5	-0.98	-1.34	-1.6	-1.23	-1.11	-0.21	3
chr1-137-0:chr1-6432-1:b	chr1-137-0	chr1-6432-1	chr1	3447484	3447984	278	MEGF6	29	MEGF6_tss5	0	0.9	1	0	-1.25	-1.28	-1.26	-0.33	-0.15	-3.06	-3.34	-2.5	-1.54	-0.94	3
chr6-1576-0:chr6-2918-1:b	chr6-1576-0	chr6-2918-1	chr6	42420811	42421311	-1272	TRERF1	-1028	TRERF1_tss2	1.5	0.3	1	0	-1.23	-1.16	0.12	-0.17	-0.8	-1.41	-1.05	0.32	-0.3	-1.33	3
chr6-1576-0:chr6-2918-1	chr6-1576-0	chr6-2918-1	chr6	42419657	42420157	-118	TRERF1	0	TRERF1_tss2	1.5	0.3	0	0	-1.23	-1.16	0.12	-0.17	-0.8	-1.41	-1.05	0.32	-0.3	-1.33	3
chr17-147-0:chr17-2791-1	chr17-147-0	chr17-2791-1	chr17	3796091	3796923	-169	CAMKK1	0	CAMKK1_tss2	0.2	0.1	1	0	-1.19	-1.18	-0.79	-0.45	-1.08	-1.45	-1.33	0.05	-0.29	-1.09	3
chr1-762-0:chr1-5811-1	chr1-762-0	chr1-5811-1	chr1	23903700	23904374	-17752	ID3	3612	MDS2_tss1	1	0.9	1	0	-1.17	-1.74	-1.11	-1.52	0.75	-1.02	-1.15	-1.63	-1.64	0.23	3
chr15-1233-0:chr15-1047-1	chr15-1233-0	chr15-1047-1	chr15	65596565	65597527	-17836	PARP16	0	RNU5B-1_tss1	37.1	0.4	1	1	-1.17	-1.46	0.7	0.03	1.11	-2.58	-2.04	-0.09	-0.46	-0.9	3
chr2-692-0:chr2-5332-1	chr2-692-0	chr2-5332-1	chr2	28612910	28613410	-2508	FOSL2	1906	FOSL2_tss1	1.3	2.1	1	0	-1.17	-1.49	-0.07	-0.7	-0.24	-1.24	-1.63	-0.36	-1.02	-0.73	3
chr16-1170-0:chr16-909-1	chr16-1170-0	chr16-909-1	chr16	57034426	57035018	11264	NLRC5	2748	NLRC5_tss2	0.8	0.8	1	0	-1.15	-1.12	0.19	-0.44	-0.9	-1.98	-1.78	0.15	-0.53	0.03	3
chr20-1080-0:chr20-585-1	chr20-1080-0	chr20-585-1	chr20	42815650	42816651	68	JPH2	0	JPH2_tss1	0.8	0.9	1	0	-1.14	-2.07	-0.68	-0.51	-0.86	-1.88	-1.87	-1.14	-0.71	0.41	3
chr20-63-0:chr20-1547-1	chr20-63-0	chr20-1547-1	chr20	1874694	1875745	66	SIRPA	0	SIRPA_tss1	0.3	0.4	1	0	-1.14	-1.34	-2.77	-1.55	0.24	-1.23	-1.4	-3.11	-1.93	-0.8	3
chr2-4130-0:chr2-1663-1	chr2-4130-0	chr2-1663-1	chr2	183731280	183732214	143	FRZB	0	FRZB_tss1	0.3	0.3	1	0	-1.14	-1.54	1.3	0.13	-1.39	-1.31	-1.62	0.88	-0.37	-1.27	3
chr2-698-0:chr2-5324-1	chr2-698-0	chr2-5324-1	chr2	28806771	28807652	-17554	PLB1	796	PLB1_tss5	0.1	0.1	1	0	-1.14	-1.04	-1.09	-1.09	-2.43	-1.98	-1.61	-1.81	-1.81	-1.4	3
chr6-377-0:chr6-4019-1	chr6-377-0	chr6-4019-1	chr6	11766592	11767092	12194	C6orf105	-27	ADTRP_tss4	0.3	0.3	1	0	-1.12	-2.02	-2.58	-1.89	0.66	-1.94	-2.95	-2.74	-3.32	0.87	3
chr17-40-0:chr17-2886-1	chr17-40-0	chr17-2886-1	chr17	1387914	1388414	485	MYO1C	0	MYO1C_tss8	0.2	1.2	1	0	-1.1	-1.19	-0.59	-0.23	-1	-1.44	-1.47	-0.95	-0.68	-1.02	3
chr2-1807-0:chr2-4218-1:b	chr2-1807-0	chr2-4218-1	chr2	68547038	68547538	-105	CNRIP1	-19	CNRIP1_tss2	0.1	0.7	1	0	-1.09	-1.57	0.11	0.24	-0.16	-1.05	-1.2	0.26	-0.03	-0.52	3
chr21-743-0:chr21-145-1	chr21-743-0	chr21-145-1	chr21	44495372	44496469	21	CBS	0	CBS_tss4	0.1	0.2	1	0	-1.09	-1.25	0.11	-1.05	-2.27	-2.12	-2.15	-0.21	-1.55	-2.19	3
chr19-687-0:chr19-1770-1	chr19-687-0	chr19-1770-1	chr19	13509578	13510299	-68791	CACNA1A	-22751	ENSG00000252177_tss1	0.5	0.2	1	0	-1.06	-1.29	0.19	0.02	0.34	-1.21	-1.62	0.17	-0.29	-0.2	3
chr1-3166-0:chr1-3302-1	chr1-3166-0	chr1-3302-1	chr1	109103131	109103977	584	FAM102B	-420	FAM102B_tss1	0.2	0.1	1	0	-1.03	-1.05	0.65	0.37	-0.39	-1.73	-2.04	0.4	-0.26	-0.75	3
chr7-3186-0:chr7-429-1	chr7-3186-0	chr7-429-1	chr7	136553422	136553922	-159	CHRM2	0	CHRM2_tss2	0.5	0.1	0	0	-4.81	-5.08	-6.52	-4.82	0.56	-3.74	-3.63	-3.68	-3.36	-0.53	2
chr7-3186-0:chr7-429-1:b	chr7-3186-0	chr7-429-1	chr7	136555487	136555987	1745	CHRM2	-1655	CHRM2_tss2	0.5	0.1	0	0	-4.81	-5.08	-6.52	-4.82	0.56	-3.74	-3.63	-3.68	-3.36	-0.53	2
chr18-554-0:chr18-1062-1:b	chr18-554-0	chr18-1062-1	chr18	25758691	25759191	-1496	CDH2	-1281	CDH2_tss5	0.2	0	0	0	-4.26	-4.42	-2.97	-3.53	0.46	-1.97	-1.57	-1.78	-1.78	-0.23	2
chr10-2946-0:chr10-225-1	chr10-2946-0	chr10-225-1	chr10	122216189	122217192	-68	PPAPDC1A	0	PPAPDC1A_tss1	0.1	0.1	1	0	-4.2	-4.08	-4.14	-4.11	0	-1.53	-2.3	-1.97	-1.97	0	2
chr2-3371-0:chr2-2530-1	chr2-3371-0	chr2-2530-1	chr2	150186707	150187293	-28	LYPD6	0	LYPD6_tss2	0.3	0.3	1	0	-4.19	-4.13	-1.75	-1.76	0	-3.12	-2.99	-1.24	-1.22	0	2
chr16-1949-0:chr16-157-1	chr16-1949-0	chr16-157-1	chr16	86609403	86609903	-2461	FOXL1	72	FOXL1_tss1	0.2	0.4	1	0	-4.09	-4.3	-1.21	-2.87	-1.08	-2.46	-2.78	-0.38	-2.08	-1.16	2
chr8-1416-0:chr8-2152-1:b	chr8-1416-0	chr8-2152-1	chr8	59771003	59771503	-198849	NSMAF	-43892	RNU4-50P_tss1	0.3	0.4	1	0	-4.06	-4.22	-2.14	-2.95	-1.75	-4.38	-3.57	-1.5	-2.05	-1.83	2
chr10-1053-0:chr10-2040-1:b	chr10-1053-0	chr10-2040-1	chr10	44359330	44359830	-215254	ZNF32	-4471	LINC00840_tss1	0.2	0.4	1	0	-3.97	-3.86	-3.92	-3.01	0.11	-3.64	-3.3	-3.75	-2.46	1.76	2
chr12-2322-0:chr12-1386-1	chr12-2322-0	chr12-1386-1	chr12	81329920	81330420	1389	LIN7A	0	ACSS3_tss1	0.1	0.2	1	0	-3.73	-3.68	-2.73	-3.71	-1.33	-4.88	-4.96	-3.68	-3.9	-1.26	2
chr4-2923-0:chr4-719-1	chr4-2923-0	chr4-719-1	chr4	150998979	150999939	34	DCLK2	0	DCLK2_tss1	0.7	0.4	1	0	-3.57	-3.59	-2.66	-2.78	-1.73	-2.6	-3.28	-1.5	-2.3	-0.82	2
chr1-4336-0:chr1-2254-1	chr1-4336-0	chr1-2254-1	chr1	161691459	161692183	-225	FCRLB	-106	FCRLB_tss1	0.6	2	1	0	-3.44	-3.21	0.92	-0.97	0.11	-3.39	-3.2	1.17	-0.9	0.13	2
chr2-92-0:chr2-5921-1	chr2-92-0	chr2-5921-1	chr2	8816409	8816909	-2315	ID2	-513	ID2-AS1_tss1	0.2	0.6	1	0	-3.43	-3.37	-3.4	-2.65	-0.16	-4.12	-4.86	-2.74	-1.87	0.33	2
chr2-92-0:chr2-5921-1:b	chr2-92-0	chr2-5921-1	chr2	8818302	8818802	-422	ID2	0	ID2-AS1_tss2	0.2	0.6	1	0	-3.43	-3.37	-3.4	-2.65	-0.16	-4.12	-4.86	-2.74	-1.87	0.33	2
chr15-1278-0:chr15-995-1	chr15-1278-0	chr15-995-1	chr15	66994120	66994761	-229	SMAD6	0	SMAD6_tss1	0.3	0.2	0	0	-3.38	-3.33	-3.36	-3.36	-0.52	-3.43	-3.3	-3.31	-2.27	-0.77	2
chr2-1099-0:chr2-4946-1	chr2-1099-0	chr2-4946-1	chr2	40677947	40678447	1012	SLC8A1	702	SLC8A1_tss2	0.3	0.3	1	0	-3.32	-2.62	-1.03	-2.24	-1.62	-4.52	-3.62	-0.71	-1.77	-0.57	2
chr2-1099-0:chr2-4946-1:b	chr2-1099-0	chr2-4946-1	chr2	40679104	40679604	-145	SLC8A1	0	SLC8A1_tss2	0.3	0.3	1	0	-3.32	-2.62	-1.03	-2.24	-1.62	-4.52	-3.62	-0.71	-1.77	-0.57	2
chr6-2109-0:chr6-2376-1	chr6-2109-0	chr6-2376-1	chr6	73330580	73331080	-689	KCNQ5	441	KCNQ5_tss1	0.3	0.2	1	0	-3.26	-3.24	-0.28	-0.62	-1.66	-2.83	-3.09	0.07	-0.91	-1.49	2
chr14-1090-0:chr14-1036-1	chr14-1090-0	chr14-1036-1	chr14	65006887	65007655	86	HSPA2	0	ENSG00000259116_tss1	1.5	0.9	1	1	-3.22	-3.25	-1.95	-2.16	-0.19	-1.33	-1.91	-0.63	-0.57	-1.02	2
chr21-267-0:chr21-616-1	chr21-267-0	chr21-616-1	chr21	30009332	30009832	248111	N6AMT1	-10406	ENSG00000232855_tss1	0.1	0.4	1	0	-3.21	-3.05	-2.19	-2.9	0.14	-1.97	-1.71	-2.38	-2.13	0.02	2
chr21-267-0:chr21-617-1	chr21-267-0	chr21-617-1	chr21	30004866	30005366	252577	N6AMT1	-5940	ENSG00000232855_tss1	0.1	0.3	1	0	-3.21	-3.05	-2.19	-2.9	0.14	-3.18	-3.35	-2.64	-3.16	-0.63	2
chr21-267-0:chr21-617-1:b	chr21-267-0	chr21-617-1	chr21	30006327	30006827	251116	N6AMT1	-7401	ENSG00000232855_tss1	0.1	0.3	1	0	-3.21	-3.05	-2.19	-2.9	0.14	-3.18	-3.35	-2.64	-3.16	-0.63	2
chr6-3688-0:chr6-763-1	chr6-3688-0	chr6-763-1	chr6	140383039	140383965	-687717	CITED2	4608	ENSG00000236013_tss1	0.6	0.3	1	0	-3.17	-3.32	-3.86	-2.55	-0.17	-1.07	-1.43	-2.78	-2.25	0.56	2
chr2-4081-0:chr2-1705-1	chr2-4081-0	chr2-1705-1	chr2	182321085	182321585	-283	ITGA4	345	ITGA4_tss1	0.4	0.5	1	0	-3.16	-2.88	-0.2	-1.19	-1.43	-1.94	-2.18	0.07	-0.53	-1.72	2
chr2-4081-0:chr2-1705-1:b	chr2-4081-0	chr2-1705-1	chr2	182322770	182323270	1069	ITGA4	0	ITGA4_tss3	0.4	0.5	1	0	-3.16	-2.88	-0.2	-1.19	-1.43	-1.94	-2.18	0.07	-0.53	-1.72	2
chr17-1904-0:chr17-1025-1	chr17-1904-0	chr17-1025-1	chr17	54831944	54832444	61056	C17orf67	40210	C17orf67_tss1	0.1	0.2	1	0	-3.13	-3.02	-0.86	-1.4	1.94	-2.82	-2.28	-1.53	-1.15	1.29	2
chr17-1904-0:chr17-1025-1:b	chr17-1904-0	chr17-1025-1	chr17	54833507	54834007	59493	C17orf67	38647	C17orf67_tss1	0.1	0.2	1	0	-3.13	-3.02	-0.86	-1.4	1.94	-2.82	-2.28	-1.53	-1.15	1.29	2
chr2-93-0:chr2-5921-1	chr2-93-0	chr2-5921-1	chr2	8818202	8819347	-200	ID2	0	ID2-AS1_tss2	0.7	0.6	1	0	-3.12	-2.37	-2.18	-0.99	0.17	-4.12	-4.86	-2.74	-1.87	0.33	2
chr9-1299-0:chr9-1788-1:b	chr9-1299-0	chr9-1788-1	chr9	82186297	82186797	-140	TLE4	0	TLE4_tss1	0.4	1.2	1	0	-3.11	-3.09	-0.84	-1.14	-1.36	-2.32	-2.18	-0.28	-0.56	-0.58	2
chr1-5263-0:chr1-1468-1	chr1-5263-0	chr1-1468-1	chr1	198237118	198237618	111118	NEK7	9217	NEK7_tss5	1.6	0.2	1	0	-3.1	-2.91	-2.83	-2.72	0.55	-2.42	-2.38	-1.71	-1.14	-0.24	2
chr2-902-0:chr2-5131-1	chr2-902-0	chr2-5131-1	chr2	36825148	36825564	-22	FEZ2	0	FEZ2_tss12	0.3	2.7	1	0	-3.08	-2.46	-2.48	-1.93	0.01	-1.52	-1.51	-1.01	-0.95	0.07	2
chr13-554-0:chr13-1358-1:b	chr13-554-0	chr13-1358-1	chr13	38444249	38444749	63	TRPC4	0	TRPC4_tss4	0.3	0.3	1	0	-3.04	-3.43	-1.37	-1.24	0.08	-3.63	-3.43	-1.64	-1.21	0.45	2
chr2-3646-0:chr2-2176-1	chr2-3646-0	chr2-2176-1	chr2	165696694	165697194	978	COBLL1	66	ENSG00000233255_tss1	0.1	0.4	1	0	-3.02	-2.17	-1.95	-1.86	-0.61	-2.39	-2.47	-2.12	-1.62	0.49	2
chr2-3646-0:chr2-2176-1:b	chr2-3646-0	chr2-2176-1	chr2	165698446	165698946	-18	COBLL1	0	COBLL1_tss11	0.1	0.4	1	0	-3.02	-2.17	-1.95	-1.86	-0.61	-2.39	-2.47	-2.12	-1.62	0.49	2
chr8-1568-0:chr8-1970-1	chr8-1568-0	chr8-1970-1	chr8	68864411	68865593	400	PREX2	-58	PREX2_tss1	0.1	0.1	1	0	-3.01	-2.63	-2.83	-2.83	0	-1.96	-2.42	-2.21	-2.21	0	2
chr10-1340-0:chr10-1827-1	chr10-1340-0	chr10-1827-1	chr10	54202725	54203370	128992	DKK1	11663	LINC01468_tss1	0.3	0.3	1	1	-3	-2.6	-1.54	-1.5	0	-3.31	-3.39	-2.17	-1.68	0	2
chr6-3691-0:chr6-762-1	chr6-3691-0	chr6-762-1	chr6	140392397	140393025	-696926	CITED2	-3825	ENSG00000236013_tss1	0.2	0.4	1	0	-2.99	-2.73	-2.84	-2.2	0.39	-3.98	-4.18	-3.36	-3.96	0.61	2
chr1-2990-0:chr1-3458-1	chr1-2990-0	chr1-3458-1	chr1	98518300	98518800	-131935	DPYD	-2881	MIR137HG_tss3	0.4	0.8	1	0	-2.95	-3.18	1.22	-0.46	-1.52	-2.93	-2.78	0.35	-0.71	-1.04	2
chr1-2990-0:chr1-3458-1:b	chr1-2990-0	chr1-3458-1	chr1	98519782	98520282	-133417	DPYD	-4363	MIR137HG_tss3	0.4	0.8	1	0	-2.95	-3.18	1.22	-0.46	-1.52	-2.93	-2.78	0.35	-0.71	-1.04	2
chr10-2134-0:chr10-1016-1	chr10-2134-0	chr10-1016-1	chr10	91043510	91044010	-17945	IFIT2	0	ENSG00000232110_tss1	0.6	0.7	1	0	-2.88	-3	-3.83	-2.78	-0.46	-2.14	-2.35	-2.07	-1.77	0.24	2
chr10-2135-0:chr10-1015-1	chr10-2135-0	chr10-1015-1	chr10	91061591	91062066	117	IFIT2	0	IFIT2_tss1	0.5	0.4	1	0	-2.86	-2.58	-1.17	-1.72	-3.39	-2.34	-2.66	-1.69	-2.73	-2.75	2
chr10-662-0:chr10-2431-1:b	chr10-662-0	chr10-2431-1	chr10	28033929	28034429	599	MKX	95	MKX_tss2	0.7	2.3	1	0	-2.85	-2.61	-2.89	-3.14	-0.51	-2.82	-2.93	-2.87	-3.35	-0.5	2
chr13-1699-0:chr13-160-1	chr13-1699-0	chr13-160-1	chr13	109807722	109808897	269793	MYO16	44935	MYO16-AS1_tss1	0.1	0.5	1	0	-2.84	-2.18	-1.88	-2.25	0.7	-2.19	-1.85	-1.89	-1.81	0.89	2
chr5-2299-0:chr5-1747-1	chr5-2299-0	chr5-1747-1	chr5	111092703	111093204	2	C5orf13	0	NREP_tss2	0.6	2	1	0	-2.83	-3.5	-0.66	-1.84	-0.27	-3.3	-2.9	-1.27	-2.79	-0.06	2
chr7-2411-0:chr7-1328-1	chr7-2411-0	chr7-1328-1	chr7	102152871	102153887	4823	RASA4B	4316	RASA4B_tss3	0.3	0.2	1	0	-2.81	-2.42	-0.92	-0.88	-0.75	-1.96	-1.83	-1.42	-1.71	-1.04	2
chr18-967-0:chr18-630-1	chr18-967-0	chr18-630-1	chr18	52917764	52918264	51838	TCF4	6463	TCF4_tss2	0.2	0.8	1	0	-2.79	-2.52	-1.52	-1.71	0	-2.03	-1.96	-0.08	-0.77	0.44	2
chr3-187-0:chr3-4383-1:b	chr3-187-0	chr3-4383-1	chr3	12330347	12330847	28	PPARG	-10	PPARG_tss3	0.1	0	1	0	-2.72	-2.95	-1.09	-2.49	-2.9	-1.08	-1.26	-1.17	-1.17	-1.41	2
chr6-2643-0:chr6-1825-1:b	chr6-2643-0	chr6-1825-1	chr6	101840895	101841395	-5518	GRIK2	5270	GRIK2_tss1	0.2	0.2	1	0	-2.72	-1.81	-0.85	-1.1	0	-2.82	-2.43	-1.07	-0.84	0	2
chr6-785-0:chr6-3685-1	chr6-785-0	chr6-3685-1	chr6	26033649	26034202	-15885	HIST1H1A	0	HIST1H2AB_tss1	1.1	6.2	1	0	-2.72	-2.66	0.41	0.01	-0.44	-3.86	-4.11	0.38	-0.16	-0.59	2
chr6-1385-0:chr6-3083-1	chr6-1385-0	chr6-3083-1	chr6	36547601	36548016	-7502	PI16	14115	SRSF3_tss1	0.2	0.1	1	0	-2.7	-2.19	-2.16	-2.47	-1.34	-2.07	-1.79	-1.94	-1.94	0	2
chr16-1950-0:chr16-156-1:b	chr16-1950-0	chr16-156-1	chr16	86611787	86612287	-77	FOXL1	0	FOXL1_tss2	3.1	1	1	0	-2.69	-3.31	-0.19	-1.63	-0.81	-1.9	-1.61	0.43	-0.62	-0.33	2
chr16-1950-0:chr16-153-1	chr16-1950-0	chr16-153-1	chr16	86619567	86620067	7703	FOXL1	-7455	FOXL1_tss2	3.1	0.5	1	0	-2.69	-3.31	-0.19	-1.63	-0.81	-2.84	-2.97	-2.08	-2.91	-0.03	2
chr6-3778-0:chr6-686-1	chr6-3778-0	chr6-686-1	chr6	141883944	141884449	525740	NMBR	73024	RPS3AP23_tss1	0.2	0.2	1	0	-2.62	-2.61	-1.69	-2.1	-0.37	-1.86	-2.01	-1.08	-1.35	-0.54	2
chr4-2757-0:chr4-915-1	chr4-2757-0	chr4-915-1	chr4	143766644	143767269	487	INPP4B	175	INPP4B_tss12	0.1	0.3	0	0	-2.59	-2.58	-2.59	-2.59	0	-3.61	-3.79	-3.39	-2.62	0	2
chr5-2462-0:chr5-1572-1:b	chr5-2462-0	chr5-1572-1	chr5	119801400	119801900	1632	PRR16	-74	PRR16_tss2	1.7	0.7	1	0	-2.58	-2.6	-0.63	-1.04	-1.32	-1.51	-2.13	0	-0.51	-0.91	2
chr13-203-0:chr13-1684-1:b	chr13-203-0	chr13-1684-1	chr13	29106584	29107084	-37569	FLT1	-36814	ENSG00000279393_tss1	0.2	0.1	1	0	-2.58	-2.25	0.11	-1.5	0	-2.13	-2.29	0.01	-1.72	-0.19	2
chr5-2500-0:chr5-1551-1	chr5-2500-0	chr5-1551-1	chr5	121516702	121517202	21082	LOC100505841	-1451	ENSG00000250803_tss3	0.2	0.2	1	0	-2.58	-3.51	-1.6	-2.56	-1.05	-2.72	-2.13	-2.11	-2.94	-0.61	2
chr5-2500-0:chr5-1551-1:b	chr5-2500-0	chr5-1551-1	chr5	121519151	121519651	23531	LOC100505841	-3900	ENSG00000250803_tss3	0.2	0.2	1	0	-2.58	-3.51	-1.6	-2.56	-1.05	-2.72	-2.13	-2.11	-2.94	-0.61	2
chr14-285-0:chr14-1732-1	chr14-285-0	chr14-1732-1	chr14	32941779	32942279	143424	AKAP6	685	AKAP6_tss3	0.2	0	1	0	-2.55	-3.59	-3.28	-3.28	1.03	-3.41	-3.54	-3.47	-3.47	0	2
chr9-2517-0:chr9-450-1:b	chr9-2517-0	chr9-450-1	chr9	128508781	128509281	-592	PBX3	0	ENSG00000229582_tss2	0.1	0.7	0	0	-2.54	-2.48	-0.6	-0.76	-0.3	-4.01	-4.39	-0.79	-0.89	-2.17	2
chr1-5389-0:chr1-1338-1	chr1-5389-0	chr1-1338-1	chr1	201915447	201916086	-50	LMOD1	0	LMOD1_tss1	0.5	0.7	1	0	-2.52	-3.01	-3.55	-2.66	-0.09	-2.42	-2.64	-3.45	-2.67	-0.51	2
chr16-125-0:chr16-2018-1	chr16-125-0	chr16-2018-1	chr16	2520715	2521215	-534	NTN3	286	NTN3_tss1	0.3	0.8	1	0	-2.52	-2.52	0.19	-0.08	-0.61	-1.56	-1.28	-0.37	-0.53	-1.02	2
chr10-2252-0:chr10-892-1	chr10-2252-0	chr10-892-1	chr10	94459447	94459947	8086	HHEX	-7870	HHEX_tss2	0.2	0.2	1	0	-2.52	-3.12	-0.76	-1.91	-0.11	-1.46	-1.67	-0.39	-0.89	0.21	2
chr6-2624-0:chr6-1846-1:b	chr6-2624-0	chr6-1846-1	chr6	100902068	100902568	9233	SIM1	8986	SIM1_tss2	0.5	1.9	1	0	-2.51	-2.5	-1.26	-1.28	0	-1.77	-1.65	-2.13	-1.64	-0.28	2
chr12-1389-0:chr12-2212-1	chr12-1389-0	chr12-2212-1	chr12	53489916	53490416	-1053	IGFBP6	805	IGFBP6_tss1	0.4	0.8	1	0	-2.49	-2.76	-1.69	-1.83	-1.58	-1.64	-1.93	-1.03	-1.37	-0.65	2
chr2-4268-0:chr2-1514-1	chr2-4268-0	chr2-1514-1	chr2	190150106	190151245	-106070	COL5A2	-4363	ENSG00000277207_tss1	0.1	0.2	1	0	-2.49	-1.7	-1.58	-1.17	0.29	-1.33	-1.96	-1.79	-1.37	1.04	2
chr12-2935-0:chr12-781-1	chr12-2935-0	chr12-781-1	chr12	105720575	105721119	-3566	C12orf75	0	ENSG00000257642_tss1	0.2	1.4	1	0	-2.49	-2.62	-0.66	-1.25	0	-2.21	-2.49	0.52	0.34	0.91	2
chr9-1729-0:chr9-1305-1:b	chr9-1729-0	chr9-1305-1	chr9	100616169	100616669	883	FOXE1	-633	FOXE1_tss1	0	0.1	1	0	-2.48	-2.57	-2.44	-2.43	0.2	-1.98	-2.17	-1.67	-2.14	-0.18	2
chr3-2119-0:chr3-2331-1	chr3-2119-0	chr3-2331-1	chr3	107147970	107148470	52033	CCDC54	1308	ENSG00000273125_tss1	0.1	0.4	1	0	-2.47	-2.62	-0.5	-0.66	0	-1.47	-1.83	-0.68	-0.65	-1.05	2
chrX-1932-0:chrX-239-1:b	chrX-1932-0	chrX-239-1	chrX	133931187	133931687	-175	FAM122B	-23	FAM122B_tss3	0.2	1.7	1	0	-2.47	-2.81	-0.15	-0.78	-0.84	-1.36	-1.39	0.09	-0.07	0.09	2
chr4-2930-0:chr4-706-1	chr4-2930-0	chr4-706-1	chr4	151158066	151158566	158176	DCLK2	-27208	RNU7-194P_tss1	1	0.4	1	0	-2.45	-2.34	-2.38	-2.26	-0.31	-1.17	-1.09	-0.79	-1.11	-1.75	2
chr17-2253-0:chr17-616-1	chr17-2253-0	chr17-616-1	chr17	64545567	64546067	246874	PRKCA	88323	RNU6-928P_tss1	0.4	0.1	1	0	-2.42	-2.18	-0.43	-1	-1.4	-1.54	-1.35	-1.33	-1.45	0	2
chr14-661-0:chr14-1440-1	chr14-661-0	chr14-1440-1	chr14	50862582	50863082	-190	CDKL1	0	CDKL1_tss5	0.3	0.3	1	1	-2.42	-2.69	-0.45	-0.96	-1.78	-2.58	-2.34	-0.38	-1.15	-0.64	2
chr14-661-0:chr14-1440-1:b	chr14-661-0	chr14-1440-1	chr14	50864302	50864802	-430	CDKL1	-180	CDKL1_tss7	0.3	0.3	0	1	-2.42	-2.69	-0.45	-0.96	-1.78	-2.58	-2.34	-0.38	-1.15	-0.64	2
chr6-3726-0:chr6-725-1	chr6-3726-0	chr6-725-1	chr6	140858772	140859272	-1163237	CITED2	122579	ENSG00000221336_tss1	1.2	0.5	1	0	-2.39	-2.92	-2.48	-2.51	0.17	-3.41	-3.46	-3.13	-3.3	0.01	2
chr6-3277-0:chr6-1150-1	chr6-3277-0	chr6-1150-1	chr6	129204057	129204865	120	LAMA2	0	LAMA2_tss1	0.2	0.2	1	0	-2.36	-2.46	-1.59	-2.66	-0.58	-1.43	-1.62	0.18	-0.75	-0.93	2
chr1-5280-0:chr1-1456-1	chr1-5280-0	chr1-1456-1	chr1	198625381	198625881	17276	PTPRC	10310	ENSG00000261573_tss1	0.8	0.1	1	0	-2.35	-1.98	-3.18	-3.23	0	-2.03	-2.56	-2.34	-2.39	0	2
chr1-5280-0:chr1-1456-1:b	chr1-5280-0	chr1-1456-1	chr1	198626841	198627341	18736	PTPRC	8850	ENSG00000261573_tss1	0.8	0.1	1	0	-2.35	-1.98	-3.18	-3.23	0	-2.03	-2.56	-2.34	-2.39	0	2
chr3-1285-0:chr3-3254-1	chr3-1285-0	chr3-3254-1	chr3	53079130	53079848	-154	SFMBT1	0	SFMBT1_tss2	0.1	0.3	1	0	-2.34	-1.83	-0.9	-0.96	0	-1.53	-1.4	-0.43	-0.51	-1.61	2
chr9-2716-0:chr9-293-1	chr9-2716-0	chr9-293-1	chr9	132248980	132249480	-121932	METTL11A	1345	LINC00963_tss2	0.8	2.4	1	0	-2.32	-2.12	-2.19	-2.18	-0.38	-1.37	-1.72	-1	-0.7	0.58	2
chr10-2133-0:chr10-1018-1	chr10-2133-0	chr10-1018-1	chr10	91037828	91038328	-23627	IFIT2	5195	ENSG00000232110_tss1	0.2	0.2	1	0	-2.3	-1.66	-2.13	-1.85	-1.81	-1.52	-2.88	-2.62	-2.42	-2.2	2
chr9-28-0:chr9-2971-1	chr9-28-0	chr9-2971-1	chr9	693294	693794	6904	KANK1	-7739	ENSG00000227914_tss2	1.5	0.4	1	0	-2.3	-2.39	-2.39	-1.65	0.19	-2.3	-1.48	-1.79	-1.58	0.73	2
chr9-28-0:chr9-2971-1:b	chr9-28-0	chr9-2971-1	chr9	694832	695332	8442	KANK1	-9277	ENSG00000227914_tss2	1.5	0.4	1	0	-2.3	-2.39	-2.39	-1.65	0.19	-2.3	-1.48	-1.79	-1.58	0.73	2
chr12-1358-0:chr12-2237-1	chr12-1358-0	chr12-2237-1	chr12	52624120	52625037	-2319	KRT7	-748	METTL7AP1_tss1	0.5	0.1	1	0	-2.3	-2.02	-3.76	-2.04	1.67	-1.26	-1.52	-1.4	-1.18	0	2
chr9-1478-0:chr9-1588-1	chr9-1478-0	chr9-1588-1	chr9	91149623	91150123	-142	NXNL2	0	NXNL2_tss1	0.7	0.2	0	0	-2.29	-2.67	-1.77	-1.85	-1.86	-2.04	-1.77	-0.64	-1.04	-0.96	2
chr8-2595-0:chr8-893-1	chr8-2595-0	chr8-893-1	chr8	117950062	117950490	-161	C8orf85	0	AARD_tss1	0.1	0.1	1	0	-2.26	-1.63	-1.62	-1.87	0	-1.63	-1.88	-1.57	-2.07	0	2
chr12-787-0:chr12-2749-1	chr12-787-0	chr12-2749-1	chr12	29715107	29715607	-42970	TMTC1	41551	TMTC1_tss2	0.2	0.2	1	0	-2.24	-1.84	-0.58	-2.04	0	-3.27	-3.18	-3.28	-4.3	-0.13	2
chr8-433-0:chr8-3137-1	chr8-433-0	chr8-3137-1	chr8	19171904	19173039	985	SH2D4A	-776	SH2D4A_tss1	0.7	0.3	0	0	-2.23	-2.16	-2.15	-2.76	-1.34	-1.5	-1.78	-0.91	-2.32	-0.93	2
chr1-2262-0:chr1-4273-1	chr1-2262-0	chr1-4273-1	chr1	68024609	68025491	-125693	GADD45A	1266	ENSG00000238139_tss1	0.2	0.2	1	0	-2.23	-2.42	-2.14	-1.51	0	-1.33	-2.2	-0.92	-1.22	0	2
chr17-1315-0:chr17-1598-1	chr17-1315-0	chr17-1598-1	chr17	40439443	40440489	82	STAT5A	0	STAT5A_tss1	0	0.1	1	0	-2.22	-1.75	-1.02	-0.82	-1.24	-1.76	-1.35	-1.35	-1.35	0	2
chr20-1399-0:chr20-213-1	chr20-1399-0	chr20-213-1	chr20	52550835	52551695	61471	BCAS1	5005	ENSG00000236352_tss1	0.6	0.2	1	1	-2.21	-1.7	0.47	0.09	0.67	-1.76	-1.68	0.03	-0.62	0	2
chr21-503-0:chr21-376-1	chr21-503-0	chr21-376-1	chr21	37506178	37506678	-781	CBR3	0	CBR3-AS1_tss1	0.4	1.6	1	0	-2.2	-2.23	-0.01	-0.56	-1.14	-1.46	-1.55	0.11	-0.47	-1.31	2
chr21-503-0:chr21-376-1:b	chr21-503-0	chr21-376-1	chr21	37507801	37508301	789	CBR3	0	CBR3-AS1_tss3	0.4	1.6	1	0	-2.2	-2.23	-0.01	-0.56	-1.14	-1.46	-1.55	0.11	-0.47	-1.31	2
chr6-4200-0:chr6-325-1	chr6-4200-0	chr6-325-1	chr6	154831634	154832091	-69	CNKSR3	0	CNKSR3_tss5	0.3	0.2	1	0	-2.19	-2.59	-0.29	-1.9	-1.17	-1.38	-1.79	-0.32	-1.32	-0.95	2
chr6-3642-0:chr6-806-1:b	chr6-3642-0	chr6-806-1	chr6	139890848	139891348	-195313	CITED2	44994	ATP5F1P6_tss1	0.2	0.2	1	0	-2.19	-1.83	-1.91	-1.78	0.65	-2.11	-2.48	-1.82	-1.56	-0.09	2
chr17-1273-0:chr17-1643-1:b	chr17-1273-0	chr17-1643-1	chr17	39705597	39706097	-21206	KRT19	4651	LINC00974_tss1	0.3	0.1	1	0	-2.17	-1.91	-0.49	-1.75	-0.01	-1.2	-1.43	0.47	-1.35	0.06	2
chr20-1633-0:chr20-18-1	chr20-1633-0	chr20-18-1	chr20	62466536	62467036	-4189	ZBTB46	-3969	ZBTB46_tss4	0.1	0.2	1	0	-2.17	-1.45	-1.06	-0.96	-1.78	-1.1	-1.28	-1.11	-1.34	-0.04	2
chr4-2748-0:chr4-949-1	chr4-2748-0	chr4-949-1	chr4	143326113	143326859	26046	INPP4B	0	INPP4B_tss3	1.9	1.9	1	0	-2.16	-2.43	-1.72	-1.42	-0.03	-1.56	-1.51	-1.25	-1.18	-0.15	2
chr16-1219-0:chr16-865-1	chr16-1219-0	chr16-865-1	chr16	58426143	58426934	214	GINS3	0	GINS3_tss3	0.3	0.6	1	0	-2.15	-2.58	-0.42	-0.49	-0.33	-1.18	-1.94	0.34	0.15	0.5	2
chr10-673-0:chr10-2412-1	chr10-673-0	chr10-2412-1	chr10	28286952	28287711	460	ARMC4	267	ARMC4_tss6	0.3	1.1	1	0	-2.14	-3.2	-2.15	-1.53	-0.64	-2.2	-2.61	-2.32	-2.36	-1.7	2
chr1-4888-0:chr1-1769-1	chr1-4888-0	chr1-1769-1	chr1	180880735	180881235	-1327	KIAA1614	1056	KIAA1614_tss1	0.2	0.2	0	0	-2.13	-2.03	-0.42	-0.45	-1.48	-2.39	-1.78	-0.38	-0.15	-1.76	2
chr17-1019-0:chr17-1932-1	chr17-1019-0	chr17-1932-1	chr17	33700350	33700850	26	SLFN11	0	SLFN11_tss4	0.4	0.1	0	0	-2.13	-2.8	0.26	-0.49	-2.34	-3.35	-2.89	0.34	-0.81	-2.8	2
chr11-160-0:chr11-3021-1	chr11-160-0	chr11-3021-1	chr11	5646001	5646415	2	TRIM34	0	ENSG00000239920_tss1	1	0.4	1	0	-2.12	-3.25	-0.5	-1.32	-1.13	-2.83	-2.73	-0.46	-1.21	-1.69	2
chr7-33-0:chr7-3615-1	chr7-33-0	chr7-3615-1	chr7	852512	853239	-2318	SUN1	3014	SUN1_tss1	0.2	0.2	1	0	-2.08	-1.73	-0.87	-1.27	-1.56	-2.29	-1.83	-1.68	-2.03	-1.75	2
chr5-3667-0:chr5-398-1	chr5-3667-0	chr5-398-1	chr5	167126359	167126863	-55329	ODZ2	21506	ENSG00000253357_tss1	0.1	0.3	1	0	-2.07	-2.06	-2.07	-2.07	-0.7	-2.73	-2.52	-1.63	-2.55	-0.61	2
chr6-3656-0:chr6-798-1	chr6-3656-0	chr6-798-1	chr6	140029987	140030404	-334410	CITED2	-48922	ENSG00000205695_tss1	0.3	0.2	1	0	-2.07	-3.08	-3.46	-3.52	-1.49	-1.49	-2.34	-2.9	-2.44	-1.27	2
chr17-364-0:chr17-2521-1	chr17-364-0	chr17-2521-1	chr17	10632787	10633244	631	TMEM220	0	TMEM220-AS1_tss1	0.2	0.4	1	0	-2.06	-1.97	-0.83	-1.45	-2.49	-1.98	-1.92	-0.75	-0.78	-1.65	2
chr1-5257-0:chr1-1470-1	chr1-5257-0	chr1-1470-1	chr1	198124207	198124707	-1635	NEK7	1387	NEK7_tss1	0.1	0.7	1	0	-2.05	-2	-2.02	-2.02	0	-1.56	-1.71	-1.5	-1.64	0.44	2
chr1-2027-0:chr1-4426-1	chr1-2027-0	chr1-4426-1	chr1	61542928	61543619	328	NFIA	0	NFIA_tss3	0.4	0.4	1	0	-2.05	-2.72	-0.54	-0.48	-0.81	-1.52	-1.85	0.39	0.33	0	2
chr10-2002-0:chr10-1150-1	chr10-2002-0	chr10-1150-1	chr10	85371637	85372273	-527229	GHITM	62923	ENSG00000233945_tss1	0.1	0.1	1	0	-2.05	-1.56	-1.82	-1.63	0	-1.97	-1.71	-1.85	-1.72	0	2
chr10-566-0:chr10-2510-1	chr10-566-0	chr10-2510-1	chr10	23003357	23004133	-242	PIP4K2A	0	PIP4K2A_tss6	0.5	0.3	0	0	-2.04	-2.5	-0.69	-1.16	0.17	-1.61	-1.69	-0.7	-1.52	-0.29	2
chr3-3818-0:chr3-689-1	chr3-3818-0	chr3-689-1	chr3	174157415	174157915	-419404	NAALADL2	821	NAALADL2_tss2	0.5	1.1	1	0	-2.03	-1.19	-0.52	-1.05	-1.2	-1.99	-1.9	-1.43	-1.15	-0.39	2
chr18-988-0:chr18-615-1	chr18-988-0	chr18-615-1	chr18	53446723	53447393	-143870	TCF4	589	LINC01415_tss1	0.2	0.9	1	0	-2.02	-1.78	-0.37	-0.77	0	-3.02	-3.95	-0.26	-0.85	-0.79	2
chr6-2623-0:chr6-1846-1	chr6-2623-0	chr6-1846-1	chr6	100894057	100894557	17244	SIM1	16997	SIM1_tss2	0.3	1.9	0	0	-2.01	-2.35	-1.24	-1.34	0	-1.77	-1.65	-2.13	-1.64	-0.28	2
chr2-4596-0:chr2-1150-1	chr2-4596-0	chr2-1150-1	chr2	202898170	202898670	-889	FZD7	0	ENSG00000273209_tss1	2.6	0.1	1	0	-2.01	-1.9	-0.9	-1.18	-1.08	-1.95	-2.03	-0.92	-1.67	-1.08	2
chr21-835-0:chr21-61-1	chr21-835-0	chr21-61-1	chr21	46737157	46737657	-29594	POFUT2	-11985	LINC00315_tss1	0.2	0.3	1	0	-1.98	-1.81	-0.68	0.07	0.35	-1.1	-1.44	-0.54	-0.21	0	2
chr3-3819-0:chr3-689-1	chr3-3819-0	chr3-689-1	chr3	174159133	174159721	-417642	NAALADL2	-398	NAALADL2_tss2	4	1.1	1	0	-1.98	-2.13	-1.97	-1.39	-0.89	-1.99	-1.9	-1.43	-1.15	-0.39	2
chr12-2925-0:chr12-784-1	chr12-2925-0	chr12-784-1	chr12	105647659	105648374	-18000	APPL2	-17798	APPL2_tss11	0.3	3.1	1	0	-1.95	-2.32	-1.7	-0.98	0.87	-1.37	-1.6	-1.11	-0.48	0.89	2
chr4-2740-0:chr4-966-1	chr4-2740-0	chr4-966-1	chr4	142557522	142558370	68	IL15	0	IL15_tss1	0.2	0.3	1	0	-1.92	-2	-0.24	-0.38	-0.65	-2.75	-2.97	-0.81	-1.23	-2.34	2
chr8-98-0:chr8-3432-1	chr8-98-0	chr8-3432-1	chr8	8395131	8395715	-151415	SGK223	21690	ENSG00000253774_tss1	0.1	0.1	1	0	-1.91	-1.66	-1.79	-1.79	0	-1.82	-1.8	-1.81	-1.81	0.32	2
chr8-432-0:chr8-3137-1:b	chr8-432-0	chr8-3137-1	chr8	19172004	19172504	768	SH2D4A	-876	SH2D4A_tss1	0.1	0.3	0	0	-1.9	-1.11	-1.32	-2.05	-0.63	-1.5	-1.78	-0.91	-2.32	-0.93	2
chr1-571-0:chr1-5977-1:b	chr1-571-0	chr1-5977-1	chr1	19337561	19338061	-54631	IFFO2	-54381	IFFO2_tss3	0.2	0.2	1	0	-1.89	-1.72	-2.02	-2.02	0.54	-1.31	-2.21	-2.52	-1.98	1.32	2
chr1-4209-0:chr1-2382-1	chr1-4209-0	chr1-2382-1	chr1	156540919	156541419	1163	IQGAP3	914	IQGAP3_tss3	0.2	1.2	1	0	-1.89	-1.74	-0.36	-1.22	0	-7.01	-7.06	0.17	-0.63	-0.27	2
chr12-2427-0:chr12-1318-1	chr12-2427-0	chr12-1318-1	chr12	88718822	88719557	183117	TMTC3	104663	ENSG00000199245_tss1	0.2	0.3	1	0	-1.89	-1.48	-0.18	-0.95	0.69	-1.1	-1.24	-0.89	-1.58	1.06	2
chr16-1118-0:chr16-958-1	chr16-1118-0	chr16-958-1	chr16	54962727	54963227	-1796	IRX5	0	CRNDE_tss4	0.3	0.4	1	0	-1.89	-2.24	-1.55	-1.23	0	-1.54	-1.79	-1.4	-1.23	0.98	2
chr11-709-0:chr11-2427-1:b	chr11-709-0	chr11-2427-1	chr11	27740965	27741465	79	BDNF	0	BDNF_tss6	1.7	1	1	0	-1.89	-2.26	-0.13	-1.28	-2.19	-1.71	-1.41	-0.05	-1.06	-1.1	2
chr19-1959-0:chr19-503-1	chr19-1959-0	chr19-503-1	chr19	48835215	48835715	6837	EMP3	-2688	EMP3_tss3	5.3	0.1	0	0	-1.87	-1.86	0.27	-0.12	-1.08	-1.26	-1.37	-0.93	-0.49	-2.33	2
chr13-328-0:chr13-1555-1	chr13-328-0	chr13-1555-1	chr13	31774481	31775523	891	B3GALTL	-408	B3GALTL_tss1	0.3	0.1	1	0	-1.87	-1.9	-0.84	-0.81	0.08	-1.33	-1.61	-0.74	-0.52	-0.13	2
chr1-1944-0:chr1-4516-1	chr1-1944-0	chr1-4516-1	chr1	59280996	59281867	-31646	JUN	-1982	ENSG00000272226_tss1	1.9	0.9	1	0	-1.86	-1.45	-0.09	-0.55	0.79	-1.6	-1.73	0.25	-0.32	0.75	2
chr4-1071-0:chr4-2588-1	chr4-1071-0	chr4-2588-1	chr4	56419556	56420016	-6481	CLOCK	-6251	CLOCK_tss7	0.3	0.4	1	0	-1.85	-2.29	0.49	-0.29	0	-2.35	-2.27	1.01	-0.33	0	2
chr3-2237-0:chr3-2194-1	chr3-2237-0	chr3-2194-1	chr3	112390507	112391129	-30671	CCDC80	-22213	CCDC80_tss4	0.2	0.3	1	0	-1.82	-1.65	-1.64	-1.77	-0.8	-2.62	-2.99	-2.82	-2.82	-1.13	2
chr1-953-0:chr1-5635-1:b	chr1-953-0	chr1-5635-1	chr1	27693376	27693876	-243	MAP3K6	-27	MAP3K6_tss5	0.7	0.9	1	0	-1.81	-1.44	-0.33	-0.73	-0.12	-1.43	-1.42	-0.95	-0.76	-0.3	2
chr17-2472-0:chr17-399-1	chr17-2472-0	chr17-399-1	chr17	71287459	71287959	19345	CDC42EP4	-4820	CDC42EP4_tss1	0.2	0.1	1	0	-1.8	-1.07	0.7	-0.81	-1.4	-2.12	-1.84	0.24	-0.74	-1.22	2
chr11-2742-0:chr11-483-1	chr11-2742-0	chr11-483-1	chr11	117069884	117070935	300	TAGLN	0	TAGLN_tss1	3.6	1.1	1	0	-1.79	-2	-3.35	-2.06	-0.55	-1.36	-1.38	-2.01	-1.39	-0.72	2
chr7-2365-0:chr7-1384-1	chr7-2365-0	chr7-1384-1	chr7	100765594	100766224	-4460	SERPINE1	4147	SERPINE1_tss1	0.8	0.2	1	0	-1.79	-2.67	-0.96	-1.62	-0.17	-1.82	-1.8	-0.35	-0.66	-1.05	2
chr20-183-0:chr20-1421-1:b	chr20-183-0	chr20-1421-1	chr20	4646562	4647062	-19984	PRNP	19821	PRNP_tss1	0.1	0.4	1	0	-1.79	-1.1	1.12	0.99	-0.06	-2.47	-1.76	0.75	0.46	0	2
chr7-1253-0:chr7-2552-1	chr7-1253-0	chr7-2552-1	chr7	46330414	46330914	-369791	IGFBP3	10805	ENSG00000237760_tss1	0.1	0.1	1	0	-1.78	-1.77	-1.74	-1.76	0	-1.24	-1.59	-1.43	-1.07	0	2
chr7-1253-0:chr7-2552-1:b	chr7-1253-0	chr7-2552-1	chr7	46331646	46332146	-371023	IGFBP3	9573	ENSG00000237760_tss1	0.1	0.1	1	0	-1.78	-1.77	-1.74	-1.76	0	-1.24	-1.59	-1.43	-1.07	0	2
chr5-2000-0:chr5-2078-1	chr5-2000-0	chr5-2078-1	chr5	95590633	95591406	157670	PCSK1	-7153	ENSG00000250158_tss1	0.2	0.1	1	0	-1.78	-1.61	-1.7	-1.77	-0.24	-1.15	-1.1	-1.12	-1.12	-0.51	2
chr6-4309-0:chr6-243-1	chr6-4309-0	chr6-243-1	chr6	158489647	158490147	-1262	SYNJ2	1014	SYNJ2_tss4	0.3	0.3	1	0	-1.78	-1.73	0.28	-0.41	-0.75	-1.43	-1.1	1.32	0.22	0.23	2
chr6-4309-0:chr6-245-1:b	chr6-4309-0	chr6-245-1	chr6	158478456	158478956	-1298	SYNJ2	12205	SYNJ2_tss4	0.3	1.3	1	0	-1.78	-1.73	0.28	-0.41	-0.75	-2.21	-2.58	0.89	0.65	0.93	2
chr6-2889-0:chr6-1602-1	chr6-2889-0	chr6-1602-1	chr6	110650835	110651506	85583	DDO	27675	METTL24_tss1	0.3	0.2	1	0	-1.77	-1.34	-0.79	-0.99	0	-1.24	-1.69	0.05	-0.74	0	2
chr6-2644-0:chr6-1825-1	chr6-2644-0	chr6-1825-1	chr6	101840795	101841761	-5385	GRIK2	4904	GRIK2_tss1	0.8	0.2	1	0	-1.77	-2.06	-1.59	-1.41	1.94	-2.82	-2.43	-1.07	-0.84	0	2
chr2-4262-0:chr2-1526-1:b	chr2-4262-0	chr2-1526-1	chr2	190075507	190076007	-31152	COL5A2	-30902	COL5A2_tss2	0.1	0.6	1	0	-1.76	-1.53	-0.57	-1.3	0.23	-3.16	-2.61	-0.94	-1.5	-0.2	2
chr9-1663-0:chr9-1406-1	chr9-1663-0	chr9-1406-1	chr9	97780994	97781494	14830	C9orf3	0	C9orf3_tss10	0.7	0.1	1	0	-1.76	-1.75	-2.39	-2.16	-0.23	-1.1	-1.11	-1.11	-1.01	0	2
chr9-1663-0:chr9-1408-1	chr9-1663-0	chr9-1408-1	chr9	97766229	97767104	252	C9orf3	-30	C9orf3_tss8	0.7	0.3	1	0	-1.76	-1.75	-2.39	-2.16	-0.23	-2.49	-2.56	-2.35	-2.2	-0.18	2
chr2-3292-0:chr2-2581-1	chr2-3292-0	chr2-2581-1	chr2	145279956	145280456	-1585	ZEB2	-1350	ENSG00000277444_tss1	0	0.3	0	0	-1.76	-2.43	0.34	-1.04	-1.39	-1.97	-2.09	0.84	-0.6	-1.51	2
chr9-1698-0:chr9-1363-1:b	chr9-1698-0	chr9-1363-1	chr9	99417508	99418008	-159	C9orf21	0	AAED1_tss2	0.3	0.4	1	0	-1.75	-1.62	-0.84	-1.57	-0.82	-1.01	-1.22	-0.33	-0.58	-0.14	2
chr6-130-0:chr6-4219-1	chr6-130-0	chr6-4219-1	chr6	3825566	3826594	-23539	FAM50B	5574	ENSG00000238158_tss1	0.5	0.5	1	0	-1.73	-1.75	-0.41	-0.5	0.39	-1.43	-2.57	-0.31	-0.03	0.84	2
chr7-788-0:chr7-2948-1:b	chr7-788-0	chr7-2948-1	chr7	32110382	32110882	-158	PDE1C	0	PDE1C_tss4	0.6	0.6	1	0	-1.72	-1.41	-1.81	-1.07	-1.54	-1.17	-1.23	-1.9	-1.1	-1.69	2
chr7-2452-0:chr7-1238-1	chr7-2452-0	chr7-1238-1	chr7	103277614	103278545	-191455	SLC26A5	-7031	RELN_tss4	0.1	0.1	1	0	-1.72	-1.38	-1.41	-1.38	-0.97	-2.51	-2.34	-2.27	-2.25	-0.21	2
chr1-3905-0:chr1-2658-1:b	chr1-3905-0	chr1-2658-1	chr1	150121842	150122342	-15	PLEKHO1	0	PLEKHO1_tss2	0.4	0.5	1	0	-1.71	-1.95	-0.34	-0.83	-0.35	-3.48	-2.78	-0.1	-0.95	-0.19	2
chr1-1152-0:chr1-5414-1	chr1-1152-0	chr1-5414-1	chr1	32705962	32706462	-6605	FAM167B	0	MTMR9LP_tss1	1.1	0.2	1	0	-1.71	-1.7	-1.43	-1.52	-0.85	-1.53	-1.54	-1.37	-1.47	-1.63	2
chrX-1656-0:chrX-564-1	chrX-1656-0	chrX-564-1	chrX	109645487	109645987	-16547	RGAG1	16299	RGAG1_tss2	0.3	0	1	0	-1.71	-1.02	-1.04	-0.94	-1.87	-1.09	-1.63	-0.73	-1.04	-0.14	2
chr11-394-0:chr11-2796-1:b	chr11-394-0	chr11-2796-1	chr11	10953168	10953668	-73798	ZBED5	-32449	ENSG00000250041_tss1	0.1	0.3	1	0	-1.7	-2.1	0.03	-0.38	-1.26	-2.9	-2.25	-0.35	-1.27	-0.96	2
chr11-394-0:chr11-2796-1	chr11-394-0	chr11-2796-1	chr11	10951632	10952132	-72262	ZBED5	-30913	ENSG00000250041_tss1	0.1	0.3	0	0	-1.7	-2.1	0.03	-0.38	-1.26	-2.9	-2.25	-0.35	-1.27	-0.96	2
chr14-1634-0:chr14-633-1	chr14-1634-0	chr14-633-1	chr14	77428051	77428551	66733	IRF2BPL	-2070	ENSG00000258602_tss1	0.9	0.4	1	0	-1.7	-1.65	-1.53	-0.5	0.51	-1.52	-1.82	-0.35	-0.5	0.12	2
chr3-3767-0:chr3-702-1	chr3-3767-0	chr3-702-1	chr3	173113191	173113649	-2817	NLGN1	426	NLGN1_tss1	0.3	0.4	1	0	-1.7	-1.76	0.04	0	-1.21	-1.07	-2.13	0.02	-0.48	-0.81	2
chr3-3767-0:chr3-701-1	chr3-3767-0	chr3-701-1	chr3	173116072	173116572	79	NLGN1	0	NLGN1_tss3	0.3	0.2	0	0	-1.7	-1.76	0.04	0	-1.21	-1.39	-1.69	0.08	0.04	-1.48	2
chr4-555-0:chr4-3081-1	chr4-555-0	chr4-3081-1	chr4	25176379	25176879	14336	PI4K2B	-14094	ENSG00000281028_tss1	0.2	0	1	0	-1.68	-1.8	-0.75	-0.57	-1.33	-1.25	-1.31	-0.44	-0.78	0	2
chr6-3612-0:chr6-850-1	chr6-3612-0	chr6-850-1	chr6	139012442	139012942	-81964	CCDC28A	744	ENSG00000225177_tss1	0.2	0.1	1	0	-1.68	-2.05	0.75	-0.15	-0.21	-1.12	-1.15	0.44	-0.21	-0.07	2
chr7-3171-0:chr7-450-1	chr7-3171-0	chr7-450-1	chr7	135430477	135430977	2640	FAM180A	2391	FAM180A_tss1	0.9	0.4	1	0	-1.68	-1.19	0.08	-0.88	-0.25	-1.71	-1.8	0.37	-1.54	-0.38	2
chr15-2049-0:chr15-248-1	chr15-2049-0	chr15-248-1	chr15	90455300	90455996	271	C15orf38	0	ARPIN_tss2	0.2	0.8	1	0	-1.67	-1.97	-0.27	-0.63	-0.19	-1.73	-1.65	-0.22	-0.19	-1.29	2
chr13-485-0:chr13-1441-1	chr13-485-0	chr13-1441-1	chr13	36044527	36045027	-869	NBEA	5860	NBEA_tss3	1	1.2	1	0	-1.66	-1.39	-1.45	-1.44	0	-2.17	-2.28	-1.9	-2.01	0	2
chr17-2026-0:chr17-890-1:b	chr17-2026-0	chr17-890-1	chr17	58220304	58220804	-6747	CA4	-2862	ENSG00000267095_tss1	0.1	0.1	1	1	-1.65	-1.68	-1.09	-1.66	0	-2.1	-2.35	-0.24	-1.9	0.37	2
chr10-1452-0:chr10-1694-1	chr10-1452-0	chr10-1694-1	chr10	63595076	63595576	-65686	ARID5B	-14072	ENSG00000233643_tss1	0.1	0.1	1	0	-1.64	-1.71	-0.45	-1.55	0	-1.41	-1.74	-1.21	-1.38	0	2
chr9-1670-0:chr9-1386-1:b	chr9-1670-0	chr9-1386-1	chr9	98274541	98275041	-3848	PTCH1	1287	ENSG00000271659_tss1	1	0.1	1	0	-1.63	-1.91	0.45	0.02	0.08	-1.06	-1.06	0.21	-0.41	-0.11	2
chr6-616-0:chr6-3786-1	chr6-616-0	chr6-3786-1	chr6	20211193	20211693	1187	MBOAT1	626	ENSG00000227803_tss1	0.1	0.1	1	0	-1.61	-1.86	-1.21	-1.06	0	-4.49	-4.71	-1.24	-1.72	-0.71	2
chr7-2364-0:chr7-1385-1	chr7-2364-0	chr7-1385-1	chr7	100760745	100761179	-9407	SERPINE1	9192	SERPINE1_tss1	0.5	0.3	1	0	-1.61	-1.13	-1.05	-1.23	-0.27	-1.92	-1.13	-0.2	-0.6	-0.06	2
chr2-5549-0:chr2-315-1	chr2-5549-0	chr2-315-1	chr2	232347251	232347751	-18196	NCL	602	NCL_tss7	0.1	0.1	1	0	-1.6	-1.85	-1.27	-1.3	0	-1.78	-1.98	-0.31	-0.85	0	2
chr12-971-0:chr12-2547-1	chr12-971-0	chr12-2547-1	chr12	44229665	44230795	269	TMEM117	0	TMEM117_tss1	0.1	0.1	1	0	-1.6	-1.38	-0.5	-0.71	-2.05	-1.36	-1.74	-1.42	-1.16	-1.17	2
chr19-1248-0:chr19-1208-1	chr19-1248-0	chr19-1208-1	chr19	35809777	35810469	-9948	CD22	0	CD22_tss1	0.2	0.2	1	0	-1.6	-1.49	0.54	-1.25	1.88	-1.85	-2.11	-0.02	-1.01	0.13	2
chr15-2007-0:chr15-296-1:b	chr15-2007-0	chr15-296-1	chr15	89456302	89456802	58	MFGE8	0	MFGE8_tss5	0.1	1	1	0	-1.59	-1.59	-1.54	-1.39	0.12	-1.87	-1.78	-2.75	-1.97	-0.58	2
chr2-1901-0:chr2-4118-1:b	chr2-1901-0	chr2-4118-1	chr2	70352370	70352870	38036	PCBP1	0	ENSG00000231327_tss1	0.7	0.7	1	0	-1.58	-1.35	-0.13	-0.98	0.36	-1.85	-1.52	-0.26	-1.18	-0.25	2
chr12-1560-0:chr12-2058-1	chr12-1560-0	chr12-2058-1	chr12	57479556	57480056	-2870	NAB2	1791	TMEM194A_tss2	0.2	1.8	1	0	-1.58	-2	-1.05	-1.28	-1.58	-1.52	-1.61	-0.38	-0.73	-0.38	2
chr9-2655-0:chr9-361-1	chr9-2655-0	chr9-361-1	chr9	131218229	131219387	106	ODF2	0	ODF2_tss2	0.6	0.2	1	0	-1.57	-1.47	0.53	0.3	-0.22	-3.6	-3.26	0.21	-0.45	-1.35	2
chr1-6172-0:chr1-601-1:b	chr1-6172-0	chr1-601-1	chr1	225843163	225843663	-2568	ENAH	-2319	ENAH_tss8	1	0.3	1	0	-1.56	-1.25	-1.08	-1.52	0.1	-3.03	-2.06	-1.93	-2.14	0.19	2
chr21-774-0:chr21-114-1	chr21-774-0	chr21-114-1	chr21	45132435	45132868	-6323	PDXK	6108	PDXK_tss1	0.1	0.1	1	0	-1.55	-2.14	-1.87	-1.87	0	-2.06	-2.6	-2.13	-2.36	0	2
chr6-3877-0:chr6-584-1:b	chr6-3877-0	chr6-584-1	chr6	144587469	144587969	-19770	UTRN	-8709	ENSG00000216475_tss1	0.3	0.1	1	0	-1.55	-1.96	-1.24	-1.43	-0.52	-1.37	-1.44	-0.98	-1.13	-0.44	2
chr19-143-0:chr19-2388-1	chr19-143-0	chr19-2388-1	chr19	2540442	2541146	64672	GADD45B	-2332	TCEB1P28_tss1	0.2	0.2	1	0	-1.54	-1.57	-1.33	-1.33	-0.07	-1.8	-1.44	-1.6	-1.33	0.01	2
chr12-2425-0:chr12-1319-1	chr12-2425-0	chr12-1319-1	chr12	88703863	88704543	168131	TMTC3	119677	ENSG00000199245_tss1	0.2	0.2	1	0	-1.54	-1.76	-0.98	-1.29	-0.3	-2.52	-1.74	-0.77	-1.52	1.33	2
chr16-850-0:chr16-1248-1	chr16-850-0	chr16-1248-1	chr16	30064260	30065328	304	ALDOA	0	ALDOA_tss1	0.8	0.4	1	0	-1.53	-1.75	-0.42	-0.3	-0.39	-3.05	-4.02	-0.83	-1.1	-0.38	2
chr1-1664-0:chr1-4868-1	chr1-1664-0	chr1-4868-1	chr1	47644599	47645172	10842	PDZK1IP1	0	CYP4A22-AS1_tss1	0.2	0.1	1	0	-1.52	-1.55	-0.38	-0.96	0	-1.44	-2.02	-1.05	-1.34	-0.96	2
chr10-430-0:chr10-2627-1	chr10-430-0	chr10-2627-1	chr10	16478645	16479104	-89	PTER	0	PTER_tss1	0.7	0.1	1	0	-1.52	-1.35	0.22	-0.29	-2.03	-1.58	-1.29	-0.66	-0.94	0	2
chr1-4152-0:chr1-2451-1	chr1-4152-0	chr1-2451-1	chr1	155246913	155247390	-222	HCN3	0	HCN3_tss1	0.1	0.3	1	0	-1.52	-1.14	-0.69	-0.41	-0.34	-2.49	-2.69	-0.88	-1.11	0	2
chr10-2464-0:chr10-710-1	chr10-2464-0	chr10-710-1	chr10	101543778	101544278	1509	ABCC2	-1289	ABCC2_tss1	0.9	0.3	1	0	-1.52	-1.83	-0.23	-0.02	-0.27	-2.19	-1.95	-2.17	-1.06	0	2
chr10-2464-0:chr10-711-1	chr10-2464-0	chr10-711-1	chr10	101538983	101540070	-2936	ABCC2	2420	ABCC2_tss1	0.9	0.7	1	0	-1.52	-1.83	-0.23	-0.02	-0.27	-2.62	-2.56	-1.23	-0.81	-0.61	2
chr17-1222-0:chr17-1690-1	chr17-1222-0	chr17-1690-1	chr17	39058618	39059118	-17373	KRT20	-17456	KRT20_tss1	0.1	0.2	1	0	-1.52	-1.99	-2.31	-2.31	0.25	-1.43	-1.38	-2.93	-3.05	-0.4	2
chr17-1222-0:chr17-1690-1:b	chr17-1222-0	chr17-1690-1	chr17	39059883	39060383	-18638	KRT20	17300	ENSG00000234477_tss1	0.1	0.2	1	0	-1.52	-1.99	-2.31	-2.31	0.25	-1.43	-1.38	-2.93	-3.05	-0.4	2
chr13-917-0:chr13-867-1	chr13-917-0	chr13-867-1	chr13	53173236	53173736	-18118	HNRNPA1L2	442	ENSG00000273784_tss1	0.1	0.2	1	0	-1.52	-1.01	-0.71	-0.32	-0.06	-1.1	-1.69	-1.49	-0.12	-1.24	2
chr13-917-0:chr13-867-1:b	chr13-917-0	chr13-867-1	chr13	53174360	53174860	-16994	HNRNPA1L2	-106	MRPS31P4_tss1	0.1	0.2	1	0	-1.52	-1.01	-0.71	-0.32	-0.06	-1.1	-1.69	-1.49	-0.12	-1.24	2
chr3-2120-0:chr3-2331-1	chr3-2120-0	chr3-2331-1	chr3	107150571	107151126	54661	CCDC54	-794	ENSG00000273125_tss1	1.2	0.4	1	0	-1.51	-1.52	-0.81	-0.78	-0.15	-1.47	-1.83	-0.68	-0.65	-1.05	2
chr3-2667-0:chr3-1738-1	chr3-2667-0	chr3-1738-1	chr3	128206581	128207174	-113	GATA2	0	GATA2_tss2	0.4	1.8	1	0	-1.5	-1.74	-1.88	-0.97	-0.92	-2.07	-1.97	-1.7	-0.74	-1.15	2
chr9-1300-0:chr9-1788-1	chr9-1300-0	chr9-1788-1	chr9	82186197	82187046	-66	TLE4	0	TLE4_tss1	6.1	1.2	1	0	-1.48	-1.39	-1.73	-1.2	-0.53	-2.32	-2.18	-0.28	-0.56	-0.58	2
chr5-2590-0:chr5-1480-1	chr5-2590-0	chr5-1480-1	chr5	125807810	125808310	7214	GRAMD3	0	GRAMD3_tss6	0.3	0.1	1	0	-1.48	-1.41	-1.92	-2.08	-0.65	-1.01	-1.1	-1.06	-1.06	0	2
chr19-668-0:chr19-1802-1	chr19-668-0	chr19-1802-1	chr19	13133584	13134220	-883	NFIX	586	NFIX_tss3	1	0.7	1	0	-1.47	-1.4	-0.19	-0.92	-1.25	-1.15	-1.78	0.13	-0.92	-1.53	2
chr2-5559-0:chr2-304-1	chr2-5559-0	chr2-304-1	chr2	232530994	232531518	-41083	PTMA	-20010	RN7SL499P_tss1	1.2	2.4	1	0	-1.47	-1.82	-0.4	-0.61	1.4	-1.72	-1.68	-0.52	-0.43	-0.04	2
chr4-1426-0:chr4-2265-1	chr4-1426-0	chr4-2265-1	chr4	78977516	78978016	-957	FRAS1	709	FRAS1_tss1	0.3	0.2	1	0	-1.45	-1.71	-0.59	-0.39	0	-1.67	-1.3	-0.01	-0.48	0	2
chr4-1426-0:chr4-2265-1:b	chr4-1426-0	chr4-2265-1	chr4	78980488	78980988	1605	FRAS1	-1354	FRAS1_tss2	0.3	0.2	1	0	-1.45	-1.71	-0.59	-0.39	0	-1.67	-1.3	-0.01	-0.48	0	2
chr18-172-0:chr18-1459-1	chr18-172-0	chr18-1459-1	chr18	8707624	8708124	466	CCDC165	-5	GACAT2_tss1	0.3	0.2	1	0	-1.45	-1.49	-1.44	-1.42	-0.28	-1.46	-2.21	-2.46	-2.46	-1	2
chr3-2315-0:chr3-2083-1	chr3-2315-0	chr3-2083-1	chr3	115377199	115377817	35152	GAP43	0	ENSG00000241596_tss1	0.6	1.1	1	0	-1.45	-1.2	0.45	-0.1	0.15	-2.1	-1.1	0.72	-0.12	0.21	2
chr12-1256-0:chr12-2331-1	chr12-1256-0	chr12-2331-1	chr12	50580795	50581295	13585	LIMA1	3852	ENSG00000257298_tss1	0.2	0.6	1	0	-1.45	-1.84	-2.21	-2.21	-1.24	-1.24	-1.19	-1.47	-1.24	-0.94	2
chr12-1256-0:chr12-2331-1:b	chr12-1256-0	chr12-2331-1	chr12	50582729	50583229	11651	LIMA1	1918	ENSG00000257298_tss1	0.2	0.6	0	0	-1.45	-1.84	-2.21	-2.21	-1.24	-1.24	-1.19	-1.47	-1.24	-0.94	2
chr7-2520-0:chr7-1160-1	chr7-2520-0	chr7-1160-1	chr7	106183116	106183921	117924	C7orf74	-37831	ENSG00000243797_tss1	0.1	0.2	1	0	-1.44	-2.04	-1.55	-1.76	0	-2.58	-2.26	-2.58	-2.58	-0.93	2
chr3-1728-0:chr3-2806-1	chr3-1728-0	chr3-2806-1	chr3	73673856	73674310	8	PDZRN3	0	PDZRN3_tss10	0.1	0.2	1	0	-1.44	-1.77	-2.29	-1.58	-0.77	-1.87	-1.55	-0.81	-0.84	-0.41	2
chr9-1661-0:chr9-1414-1	chr9-1661-0	chr9-1414-1	chr9	97683025	97683525	-210	C9orf3	0	C9orf3_tss5	1	0.8	1	0	-1.44	-1.43	-2.3	-2.06	0.26	-2.39	-2.46	-3.53	-3.28	0.59	2
chrX-1979-0:chrX-167-1	chrX-1979-0	chrX-167-1	chrX	138963005	138963505	-48808	ATP11C	4136	RNU6ATAC23P_tss1	0.1	0.2	1	0	-1.44	-1.1	-0.69	-1.29	-0.14	-1.87	-1.78	-1.17	-2	-0.48	2
chr5-3184-0:chr5-877-1:b	chr5-3184-0	chr5-877-1	chr5	143301635	143302135	248309	YIPF5	-109909	HMHB1_tss1	0.2	0.1	0	0	-1.43	-1.64	-1.24	-1.18	0.13	-1.61	-2.14	-1.9	-1.78	0.23	2
chr12-815-0:chr12-2726-1	chr12-815-0	chr12-2726-1	chr12	30948022	30948522	-40824	CAPRIN2	94	LINC00941_tss1	2	2.1	0	0	-1.41	-1.84	0.51	-0.47	0.31	-1.05	-1.06	0.62	-0.17	0.31	2
chr11-698-0:chr11-2437-1	chr11-698-0	chr11-2437-1	chr11	27494319	27494752	-201	LGR4	-26	LGR4_tss5	0.2	0.9	1	0	-1.4	-2.1	-0.56	-1.27	-0.25	-1.06	-1.43	-0.47	-0.84	-0.1	2
chr10-3184-0:chr10-30-1	chr10-3184-0	chr10-30-1	chr10	134330566	134331066	-20507	INPP5A	630	ENSG00000226900_tss1	0.1	0.2	1	0	-1.39	-1.29	-0.56	-1.34	-0.75	-1.89	-1.78	-1.82	-2.29	-1.12	2
chr1-6326-0:chr1-446-1	chr1-6326-0	chr1-446-1	chr1	230985327	230985827	6205	C1orf198	5956	C1orf198_tss1	0.1	0.6	1	0	-1.39	-1.43	-1.41	-1.41	0	-2.03	-2.03	-3.19	-2.97	0.08	2
chr18-1505-0:chr18-72-1	chr18-1505-0	chr18-72-1	chr18	72919384	72919884	1647	ZADH2	489	ZADH2_tss2	0.4	1.8	0	0	-1.39	-1.48	-0.28	-0.49	-0.6	-1.54	-1.6	-0.53	-0.71	-0.33	2
chr6-2626-0:chr6-1845-1	chr6-2626-0	chr6-1845-1	chr6	100912595	100913182	-83	SIM1	0	SIM1_tss3	1.3	2	1	0	-1.38	-1.4	-1.23	-1	0	-1.46	-1.25	-1.4	-1.06	0	2
chr6-2626-0:chr6-1844-1	chr6-2626-0	chr6-1844-1	chr6	100912582	100913082	-27	SIM1	0	SIM1_tss3	1.3	0.5	1	0	-1.38	-1.4	-1.23	-1	0	-2.37	-2.33	-2.45	-1.64	0	2
chr4-1711-0:chr4-2014-1	chr4-1711-0	chr4-2014-1	chr4	88928200	88929197	-100	PKD2	0	PKD2_tss1	0.5	0.6	1	0	-1.37	-1.32	-1.24	-1.24	-0.4	-1.63	-1.86	-3.07	-2.54	-0.71	2
chr2-729-0:chr2-5304-1	chr2-729-0	chr2-5304-1	chr2	29330975	29331449	-5649	CLIP4	5414	CLIP4_tss2	0.1	0.2	1	0	-1.36	-1.72	-0.23	-1.55	0	-1.36	-1.61	-0.48	-1.66	-0.04	2
chr9-2717-0:chr9-293-1	chr9-2717-0	chr9-293-1	chr9	132250909	132251682	-119867	METTL11A	0	LINC00963_tss3	1.4	2.4	1	1	-1.36	-1.44	-0.92	-0.52	-0.41	-1.37	-1.72	-1	-0.7	0.58	2
chr2-5558-0:chr2-305-1	chr2-5558-0	chr2-305-1	chr2	232526898	232527545	-45118	PTMA	-15914	RN7SL499P_tss1	0.7	0.4	1	1	-1.36	-1.74	-0.3	-0.66	-0.8	-1.61	-1.54	-1	-0.61	0.54	2
chr4-2583-0:chr4-1142-1	chr4-2583-0	chr4-1142-1	chr4	135121921	135122743	571	PABPC4L	161	PABPC4L_tss1	0.1	0.8	1	0	-1.36	-1.58	-1.48	-1.48	0	-3.2	-3.29	-1.91	-2.37	-1.09	2
chr16-1741-0:chr16-361-1	chr16-1741-0	chr16-361-1	chr16	80965330	80965830	-74522	CENPN	-38873	ENSG00000260896_tss3	0.2	0.6	1	0	-1.34	-1.16	-0.1	-0.46	-0.25	-2.38	-1.92	0.1	-0.43	-0.1	2
chr11-1955-0:chr11-1251-1	chr11-1955-0	chr11-1251-1	chr11	77761510	77762010	-13146	THRSP	-4273	KCTD14_tss2	0.1	0.2	0	0	-1.33	-1.29	-0.75	-1.21	0	-1.3	-1.39	-0.64	-0.6	-1.19	2
chr22-1017-0:chr22-65-1	chr22-1017-0	chr22-65-1	chr22	46943860	46944360	-72188	GRAMD4	-6468	ENSG00000234869_tss1	0.1	0.4	1	0	-1.33	-1.97	-0.66	-1.9	-0.13	-1.25	-1.27	-0.13	-1.02	-0.32	2
chr1-738-0:chr1-5837-1	chr1-738-0	chr1-5837-1	chr1	23551472	23552013	-30520	HTR1D	19246	ENSG00000215381_tss1	0.2	0.2	1	0	-1.32	-1.55	-1.45	-1.91	-0.64	-1.46	-1.51	-0.48	-0.96	-0.53	2
chr8-257-0:chr8-3310-1	chr8-257-0	chr8-3310-1	chr8	13130392	13130892	3413	DLC1	2928	DLC1_tss6	0.1	1.8	0	0	-1.32	-1.67	-1.01	-1.58	0.1	-1.21	-1.27	-0.47	-1.2	-0.7	2
chr2-3291-0:chr2-2582-1	chr2-3291-0	chr2-2582-1	chr2	145273074	145273574	1973	ZEB2	755	ZEB2_tss5	0.1	0.2	1	0	-1.31	-1.31	0.37	-0.6	-0.03	-1.65	-1.82	-0.11	-0.77	-0.27	2
chr14-1612-0:chr14-648-1	chr14-1612-0	chr14-648-1	chr14	76734041	76734527	72034	C14orf118	10990	ENSG00000280078_tss1	0.2	0.1	1	0	-1.3	-1.03	-0.42	-0.75	-1.5	-1.41	-1.28	-1.38	-0.83	0	2
chr4-3114-0:chr4-531-1	chr4-3114-0	chr4-531-1	chr4	159235873	159236373	-339	RXFP1	91	RXFP1_tss1	0.3	0.1	1	0	-1.3	-1.53	-1.35	-0.97	-0.77	-1.66	-1.41	-1.54	-1.54	-0.11	2
chr20-1101-0:chr20-554-1	chr20-1101-0	chr20-554-1	chr20	43321498	43322122	-21674	WISP2	2604	KCNK15-AS1_tss1	0.1	0.1	1	0	-1.3	-1.78	-1.56	-1.56	0	-2.18	-2.43	-2.31	-2.31	0	2
chr2-5022-0:chr2-892-1	chr2-5022-0	chr2-892-1	chr2	216557231	216557731	-256586	FN1	-14484	ENSG00000237525_tss3	0.1	0.2	1	0	-1.29	-1.61	-1.13	-1.39	-0.24	-1.21	-1.36	-1.2	-0.93	-0.43	2
chr2-5022-0:chr2-892-1:b	chr2-5022-0	chr2-892-1	chr2	216558334	216558834	-257689	FN1	-15587	ENSG00000237525_tss3	0.1	0.2	1	0	-1.29	-1.61	-1.13	-1.39	-0.24	-1.21	-1.36	-1.2	-0.93	-0.43	2
chr20-11-0:chr20-1600-1:b	chr20-11-0	chr20-1600-1	chr20	362552	363052	862	TRIB3	-662	TRIB3_tss3	0.4	0.2	1	0	-1.29	-1.2	0.06	-0.83	-0.55	-1.36	-1.06	0.39	-0.65	-0.47	2
chr17-1271-0:chr17-1645-1	chr17-1271-0	chr17-1645-1	chr17	39686389	39686819	-1963	KRT19	-1838	KRT19_tss4	0.3	0.2	1	0	-1.27	-1.77	-0.34	-0.62	-2.68	-1.01	-1.61	0.53	-0.11	-1.21	2
chr2-4968-0:chr2-930-1	chr2-4968-0	chr2-930-1	chr2	215673689	215674650	228	BARD1	0	BARD1_tss4	0.2	1	1	0	-1.27	-1.59	0.13	-0.07	-1.29	-4.48	-4.71	-0.88	-1.05	-0.53	2
chr20-403-0:chr20-1245-1:b	chr20-403-0	chr20-1245-1	chr20	11872916	11873416	1649	BTBD3	0	BTBD3_tss3	0.5	0.1	1	0	-1.25	-1.17	-1	-0.91	0.13	-2.87	-2.95	-0.96	-1.39	-1.01	2
chr1-3406-0:chr1-3091-1	chr1-3406-0	chr1-3091-1	chr1	115711289	115712122	-79584	TSPAN2	-68996	ENSG00000233730_tss1	0.1	0.1	1	0	-1.25	-1.94	-1.63	-1.63	0	-2.46	-2.76	-2.62	-2.62	1.36	2
chr2-3652-0:chr2-2172-1	chr2-3652-0	chr2-2172-1	chr2	165811541	165812402	16	SLC38A11	0	SLC38A11_tss5	0.2	0.5	1	0	-1.25	-1.36	-2.61	-2.45	0	-2.37	-2.5	-4.67	-4.07	0	2
chr12-1378-0:chr12-2222-1	chr12-1378-0	chr12-2222-1	chr12	53368783	53369283	-25407	KRT8	-23291	ENSG00000265039_tss1	0.1	0.1	0	0	-1.24	-1.44	-0.86	-1.25	-0.36	-1.34	-2.08	-1.76	-1.76	0	2
chr11-3107-0:chr11-156-1	chr11-3107-0	chr11-156-1	chr11	128562401	128562901	263	FLI1	0	FLI1_tss2	0.3	0.4	0	0	-1.23	-1.54	-0.63	-1.39	0.11	-2.55	-2.46	-0.05	-1.08	-0.3	2
chr3-1460-0:chr3-3071-1	chr3-1460-0	chr3-3071-1	chr3	58984142	58984692	51068	C3orf67	47346	C3orf67_tss5	0.5	0.8	1	0	-1.23	-1.85	0.98	0.99	0.31	-1.22	-1.87	1.14	1.51	1.4	2
chr19-1524-0:chr19-908-1	chr19-1524-0	chr19-908-1	chr19	41729391	41729891	4534	AXL	-1435	ENSG00000269652_tss1	3.1	1.1	1	0	-1.22	-1.24	-0.17	0.02	-0.6	-1.27	-1.56	0.06	-0.41	-0.74	2
chr22-554-0:chr22-546-1	chr22-554-0	chr22-546-1	chr22	36023203	36024211	-4306	MB	-3802	MB_tss4	0.5	0.4	1	0	-1.21	-1.24	0.03	-0.45	-0.1	-1.54	-1.17	0.01	-0.28	0.15	2
chr10-2725-0:chr10-461-1	chr10-2725-0	chr10-461-1	chr10	111765292	111765792	-19	ADD3	0	ADD3_tss2	0.4	0.9	1	0	-1.2	-1.19	0.11	0.12	-0.28	-1.45	-1.1	0.49	-0.09	-0.2	2
chr18-979-0:chr18-620-1:b	chr18-979-0	chr18-620-1	chr18	53178222	53178722	-472	TCF4	-219	TCF4_tss17	0.2	1.1	1	0	-1.2	-1.14	-0.03	0.58	-0.55	-1.1	-1.13	-0.17	-0.27	0.44	2
chr2-4986-0:chr2-918-1	chr2-4986-0	chr2-918-1	chr2	216300225	216301162	97	FN1	0	ENSG00000230695_tss1	2	16.3	1	0	-1.17	-1.34	0.01	-0.55	-0.64	-1.47	-1.34	-1.54	-1	0	2
chr6-3915-0:chr6-574-1	chr6-3915-0	chr6-574-1	chr6	145218329	145219153	314396	UTRN	-58144	UTRN_tss12	0.2	0.2	1	0	-1.16	-1.72	-0.32	-0.76	1.85	-1.41	-1.23	-0.28	-0.18	0.76	2
chr16-106-0:chr16-2040-1	chr16-106-0	chr16-2040-1	chr16	2174927	2175427	10722	PKD1	-5719	ENSG00000260447_tss1	0.2	0.6	1	0	-1.16	-1.1	0.38	0.48	-0.36	-1.03	-2.27	0.34	-0.31	-1.28	2
chr10-1429-0:chr10-1718-1:b	chr10-1429-0	chr10-1718-1	chr10	62704350	62704850	-567	RHOBTB1	-345	RHOBTB1_tss5	0.2	0.8	1	0	-1.15	-1.53	-0.59	-1.37	1.17	-1.72	-1.55	-1.87	-2.44	0.62	2
chr5-1942-0:chr5-2127-1	chr5-1942-0	chr5-2127-1	chr5	94955430	94956374	121	GPR150	0	GPR150_tss1	0	0.1	1	0	-1.15	-1.54	0.06	-0.76	0	-1.15	-1.93	-0.25	-1.03	-1.11	2
chr12-2442-0:chr12-1303-1	chr12-2442-0	chr12-1303-1	chr12	88974049	88974510	-29	KITLG	0	KITLG_tss3	0.1	1.7	1	0	-1.14	-1.68	-0.48	-1.43	-1.94	-3.24	-3.39	-1.07	-1.6	0.18	2
chr3-1208-0:chr3-3321-1	chr3-1208-0	chr3-3321-1	chr3	50377948	50378448	74	RASSF1	0	RASSF1_tss3	1.1	0.7	1	0	-1.14	-1.17	-0.32	-0.59	-0.28	-2.54	-2.23	-0.62	-1.17	-2.82	2
chr20-771-0:chr20-886-1	chr20-771-0	chr20-886-1	chr20	31331165	31332044	199	COMMD7	0	COMMD7_tss1	0.1	0.3	1	0	-1.14	-1.61	-1.35	-1.4	0.14	-1.08	-1.14	-0.81	-0.49	-0.58	2
chr3-1673-0:chr3-2863-1	chr3-1673-0	chr3-2863-1	chr3	71591699	71592266	726	FOXP1	443	FOXP1_tss14	0.1	0.2	1	0	-1.14	-1.36	-1.23	-1.15	0.23	-1.12	-1.38	-2.53	-1.3	1.14	2
chr1-3017-0:chr1-3442-1	chr1-3017-0	chr1-3442-1	chr1	99126982	99127421	-34	SNX7	0	SNX7_tss1	1.3	1.4	1	0	-1.12	-1.39	-0.19	-0.8	-0.34	-1.16	-1.09	-0.2	-0.18	0.03	2
chr9-1660-0:chr9-1415-1	chr9-1660-0	chr9-1415-1	chr9	97676553	97677053	-6682	C9orf3	5445	C9orf3_tss4	0.1	0.2	1	0	-1.12	-1.23	-2.08	-2.13	-0.36	-1.79	-2.13	-2.63	-2.45	-0.08	2
chr17-1376-0:chr17-1530-1	chr17-1376-0	chr17-1530-1	chr17	41445258	41445927	-30760	ARL4D	-6529	ENSG00000279602_tss1	3.8	19.6	1	0	-1.11	-1.45	0.1	-0.46	-0.5	-1.07	-1.22	0.48	0.15	0.53	2
chr4-741-0:chr4-2949-1	chr4-741-0	chr4-2949-1	chr4	37828403	37829337	528	PGM2	-148	PGM2_tss1	0.7	0.2	1	0	-1.11	-1.12	-0.34	-0.7	0.2	-1.58	-1.39	0.15	-0.52	0.72	2
chr20-665-0:chr20-987-1	chr20-665-0	chr20-987-1	chr20	25037940	25038530	583	ACSS1	289	ACSS1_tss3	0.1	0.2	0	0	-1.1	-1.12	0.48	-0.47	0	-1.71	-1.41	0.18	-0.22	0	2
chr2-4121-0:chr2-1677-1	chr2-4121-0	chr2-1677-1	chr2	183237318	183237736	54222	PDE1A	54023	PDE1A_tss2	0.6	0.3	1	0	-1.1	-1.22	0.19	0.46	1.91	-2.03	-1.75	-0.2	-0.35	1.42	2
chr12-3307-0:chr12-424-1	chr12-3307-0	chr12-424-1	chr12	116819678	116820828	-105110	MED13L	-13109	ENSG00000258346_tss1	0.8	0.8	1	0	-1.09	-1.32	-0.12	-0.56	-0.1	-1.69	-1.82	-0.05	-0.73	-0.03	2
chr18-1420-0:chr18-161-1:b	chr18-1420-0	chr18-161-1	chr18	68052788	68053288	71612	SOCS6	-961	ENSG00000266278_tss1	0.4	0.2	1	0	-1.09	-1.62	-1.41	-1.41	0.22	-2.77	-1.64	-1.55	-1.47	1.5	2
chr3-79-0:chr3-4507-1	chr3-79-0	chr3-4507-1	chr3	8911423	8911923	93442	RAD18	32160	RAD18_tss1	0.7	3.1	1	0	-1.09	-1.3	-2.19	-1.56	1.1	-1.87	-1.98	-1.46	-1.41	-0.31	2
chr5-3801-0:chr5-264-1	chr5-3801-0	chr5-264-1	chr5	172370201	172370701	-15280	RPL26L1	-9536	ERGIC1_tss9	1.9	0.2	1	0	-1.09	-1.05	-0.62	-0.92	-0.7	-2.82	-3.35	-3.11	-2.17	0	2
chr5-3801-0:chr5-266-1	chr5-3801-0	chr5-266-1	chr5	172357715	172358423	21400	ERGIC1	0	ERGIC1_tss8	1.9	0.7	1	0	-1.09	-1.05	-0.62	-0.92	-0.7	-2.95	-1.95	-1.39	-0.85	0.45	2
chr15-2200-0:chr15-120-1	chr15-2200-0	chr15-120-1	chr15	98504313	98505199	824	ARRDC4	-385	ARRDC4_tss1	1.8	0.2	0	0	-1.08	-1.07	-2.57	-1.72	2.36	-1.25	-2.01	-0.99	-1.08	0	2
chr6-3014-0:chr6-1471-1	chr6-3014-0	chr6-1471-1	chr6	113885755	113886437	-292430	MARCKS	16267	ENSG00000218208_tss1	0.2	0.3	1	0	-1.08	-1.65	-1.68	-2.69	0	-2.26	-1.51	-0.8	-1.24	0	2
chr21-461-0:chr21-422-1	chr21-461-0	chr21-422-1	chr21	36575565	36576065	-154174	RUNX1	-66630	ENSG00000234703_tss1	0.2	0.3	1	0	-1.08	-2.01	-0.94	-1.71	-0.83	-3.36	-3.6	-0.79	-1.6	-1.56	2
chrX-2101-0:chrX-51-1	chrX-2101-0	chrX-51-1	chrX	153602806	153603306	-50	FLNA	0	FLNA_tss10	0.5	0.6	1	0	-1.08	-1.02	-0.26	-0.61	-0.62	-2.51	-2.91	-2.41	-2.13	-0.07	2
chr13-589-0:chr13-1283-1	chr13-589-0	chr13-1283-1	chr13	41238433	41238933	2051	FOXO1	1802	FOXO1_tss2	0.1	0.2	0	0	-1.07	-1.25	-1.23	-1.46	0	-1.85	-2.42	-2.07	-1.65	0	2
chr11-1208-0:chr11-1993-1	chr11-1208-0	chr11-1993-1	chr11	57405526	57406025	9214	YPEL4	-29	ENSG00000254602_tss1	2.6	0.5	1	0	-1.06	-1.17	-0.02	-0.48	-1.56	-1.93	-1.66	-0.38	-0.67	-1.3	2
chr6-2610-0:chr6-1856-1	chr6-2610-0	chr6-1856-1	chr6	100676732	100677164	234603	SIM1	362	ENSG00000275020_tss1	1.2	0.2	1	0	-1.02	-1.6	0.42	-0.28	-0.01	-1.43	-1.96	-1.35	-1.28	0.18	2
chr6-53-0:chr6-4340-1	chr6-53-0	chr6-4340-1	chr6	1481458	1482057	91689	FOXF2	25501	RN7SL352P_tss1	0.1	0.2	1	0	-1.01	-1.37	-0.85	-0.89	-0.44	-1.3	-1.83	-1.49	-1.62	-1.2	2
chr2-1483-0:chr2-4564-1:b	chr2-1483-0	chr2-4564-1	chr2	56412901	56413401	1864	CCDC85A	0	ENSG00000233251_tss2	0.1	0.2	1	0	-7.18	-7.29	-5.04	-3.32	0.57	-3.28	-4.14	-2.69	-1.91	-1.15	1
chr4-3422-0:chr4-229-1	chr4-3422-0	chr4-229-1	chr4	178230807	178231297	-4	NEIL3	0	NEIL3_tss1	1	0.1	1	0	-6.55	-6.55	-0.79	-1.27	-0.63	-1.43	-1.79	-0.42	-0.95	-0.42	1
chr15-644-0:chr15-1709-1	chr15-644-0	chr15-1709-1	chr15	44118924	44119379	-9	WDR76	0	WDR76_tss1	1.1	0.4	1	0	-6.06	-5.88	-1.44	-1.45	-1.02	-2.58	-2.44	-0.14	-0.68	-0.46	1
chr6-1126-0:chr6-3332-1:b	chr6-1126-0	chr6-3332-1	chr6	31127127	31127627	1054	TCF19	-808	TCF19_tss1	0.8	0.1	1	0	-6.02	-5.71	-0.94	-0.66	-1.39	-1.67	-1.86	-1.2	-0.83	0	1
chr10-1328-0:chr10-1834-1	chr10-1328-0	chr10-1834-1	chr10	54073950	54074450	145	DKK1	0	DKK1_tss1	11.5	0.6	1	0	-5.85	-5.74	-2.34	-2.4	0.56	-3.29	-3.77	-0.61	-1.05	-0.87	1
chr10-1328-0:chr10-1834-1:b	chr10-1328-0	chr10-1834-1	chr10	54075608	54076108	1803	DKK1	-791	DKK1_tss2	11.5	0.6	0	0	-5.85	-5.74	-2.34	-2.4	0.56	-3.29	-3.77	-0.61	-1.05	-0.87	1
chr10-1328-0:chr10-1833-1	chr10-1328-0	chr10-1833-1	chr10	54078720	54079220	4915	DKK1	-3903	DKK1_tss2	11.5	0.7	1	0	-5.85	-5.74	-2.34	-2.4	0.56	-3.7	-4.03	-0.05	-0.87	0.05	1
chr6-942-0:chr6-3514-1	chr6-942-0	chr6-3514-1	chr6	27832821	27833321	-35	HIST1H2AL	0	HIST1H2AL_tss1	20.2	15.5	1	0	-5.57	-5.56	0.25	-0.18	-0.18	-6.08	-5.74	0.33	-0.37	0.05	1
chr2-156-0:chr2-5850-1	chr2-156-0	chr2-5850-1	chr2	10260116	10260616	-2088	RRM2	246	ENSG00000272524_tss1	0.7	1.1	1	0	-5.51	-5.53	-0.88	-1.03	0.14	-2.74	-3.1	-0.32	-0.86	0.59	1
chr11-582-0:chr11-2535-1:b	chr11-582-0	chr11-2535-1	chr11	19736615	19737115	1723	NAV2	-1734	NAV2_tss2	1.6	0.4	1	0	-5.44	-5.4	-1.61	-3.41	-1.08	-2.71	-2.69	-0.86	-2.7	-0.59	1
chr1-1687-0:chr1-4808-1	chr1-1687-0	chr1-4808-1	chr1	51434021	51434973	131	CDKN2C	0	CDKN2C_tss2	0.4	0.8	1	0	-5.4	-5.45	-1.7	-1.53	-1.32	-3.16	-3.26	-1.07	-1.01	-0.75	1
chr1-1687-0:chr1-4807-1	chr1-1687-0	chr1-4807-1	chr1	51434373	51434873	257	CDKN2C	-6	CDKN2C_tss2	0.4	0.5	1	0	-5.4	-5.45	-1.7	-1.53	-1.32	-3.71	-3.77	-1.35	-1.36	0.97	1
chr1-1687-0:chr1-4807-1:b	chr1-1687-0	chr1-4807-1	chr1	51435692	51436192	301	CDKN2C	-76	CDKN2C_tss3	0.4	0.5	1	0	-5.4	-5.45	-1.7	-1.53	-1.32	-3.71	-3.77	-1.35	-1.36	0.97	1
chr6-786-0:chr6-3684-1	chr6-786-0	chr6-3684-1	chr6	26043772	26044272	12677	HIST1H1C	0	HIST1H2BB_tss1	5.4	2.7	1	0	-5.06	-5.36	0.5	-0.12	0.06	-2.62	-3.01	0.26	-0.24	0.27	1
chr6-786-0:chr6-3684-1:b	chr6-786-0	chr6-3684-1	chr6	26045347	26045847	11102	HIST1H1C	0	HIST1H3C_tss1	5.4	2.7	1	0	-5.06	-5.36	0.5	-0.12	0.06	-2.62	-3.01	0.26	-0.24	0.27	1
chr1-1688-0:chr1-4806-1	chr1-1688-0	chr1-4806-1	chr1	51443169	51443669	7778	CDKN2C	-7553	CDKN2C_tss3	0.7	0.8	0	0	-5.03	-5.27	-1.65	-1.69	-1.43	-2.94	-3.38	-1.07	-1.2	-2.52	1
chr10-1343-0:chr10-1823-1	chr10-1343-0	chr10-1823-1	chr10	54246404	54247022	172658	DKK1	-16111	LINC01468_tss2	1	0.1	1	0	-4.89	-5.16	-1.75	-2.55	-0.18	-1.52	-1.6	-1.5	-1.56	0	1
chr12-418-0:chr12-3184-1	chr12-418-0	chr12-3184-1	chr12	12889841	12890341	11227	APOLD1	-10990	APOLD1_tss1	2	0.1	1	0	-4.86	-5.03	-0.37	-1.02	-1.3	-1.04	-1.24	-1.15	-1.11	0	1
chr12-418-0:chr12-3186-1:b	chr12-418-0	chr12-3186-1	chr12	12879745	12880245	1131	APOLD1	-894	APOLD1_tss1	2	1.3	1	0	-4.86	-5.03	-0.37	-1.02	-1.3	-4.32	-4.32	0	-0.36	-0.87	1
chr10-1054-0:chr10-2039-1	chr10-1054-0	chr10-2039-1	chr10	44363194	44363873	-219207	ZNF32	-8335	LINC00840_tss1	0.4	0.3	1	0	-4.36	-4.47	-4.32	-3.62	1.24	-4.01	-3.75	-3.88	-3.88	0.28	1
chr6-613-0:chr6-3793-1	chr6-613-0	chr6-3793-1	chr6	19837157	19837801	-121	ID4	0	ID4_tss1	0.2	0.3	1	0	-4.27	-4.53	-3.25	-1.71	1.57	-1.47	-2.3	-2.03	-0.65	-0.66	1
chr18-554-0:chr18-1062-1	chr18-554-0	chr18-1062-1	chr18	25756768	25757268	392	CDH2	143	CDH2_tss5	0.2	0	1	0	-4.26	-4.42	-2.97	-3.53	0.46	-1.97	-1.57	-1.78	-1.78	-0.23	1
chr14-813-0:chr14-1298-1	chr14-813-0	chr14-1298-1	chr14	54863260	54863864	-110	CDKN3	0	CDKN3_tss1	0.6	0.6	1	0	-4.22	-4.14	0.06	-0.4	-1.41	-2.27	-2.32	0.27	-0.31	-0.88	1
chr10-1053-0:chr10-2040-1	chr10-1053-0	chr10-2040-1	chr10	44357373	44357873	-213297	ZNF32	-2514	LINC00840_tss1	0.2	0.4	1	0	-3.97	-3.86	-3.92	-3.01	0.11	-3.64	-3.3	-3.75	-2.46	1.76	1
chr6-3718-0:chr6-730-1	chr6-3718-0	chr6-730-1	chr6	140783816	140784245	-1088245	CITED2	197606	ENSG00000221336_tss1	0.6	0.2	1	0	-3.89	-4.17	-4.56	-5.21	0.17	-2.92	-3.35	-3.15	-3.15	-0.29	1
chr1-3534-0:chr1-2983-1:b	chr1-3534-0	chr1-2983-1	chr1	120255806	120256306	1471	PHGDH	-1299	PHGDH_tss2	0.8	0.1	0	0	-3.78	-3.77	-0.55	-1.82	-1.49	-1.63	-1.74	-0.95	-1.47	-1.3	1
chr2-907-0:chr2-5128-1	chr2-907-0	chr2-5128-1	chr2	36882755	36883232	-40839	VIT	853	ENSG00000270677_tss1	0.4	0.2	1	0	-3.75	-3.56	-3.66	-3.59	0	-2.64	-3.14	-2.91	-2.19	0	1
chr6-138-0:chr6-4209-1	chr6-138-0	chr6-4209-1	chr6	3926320	3926727	76892	FAM50B	-4239	ENSG00000217135_tss1	0.4	0.1	1	0	-3.74	-3.29	-2.89	-3.09	0	-1.64	-2.14	-1.47	-1.71	0	1
chr1-3909-0:chr1-2651-1	chr1-3909-0	chr1-2651-1	chr1	150185640	150186140	21136	ANP32E	-1710	RN7SL480P_tss1	0.5	1.4	1	1	-3.56	-3.23	-0.92	-0.85	-0.16	-1.31	-1.36	-0.15	-0.28	-0.11	1
chr13-1520-0:chr13-303-1	chr13-1520-0	chr13-303-1	chr13	102108198	102108698	3431	ITGBL1	-3254	ITGBL1_tss1	0.1	0.1	1	0	-3.53	-3.35	-2.76	-3.44	-1.89	-1.2	-1.52	-1.37	-1.37	-1.44	1
chr15-71-0:chr15-2344-1	chr15-71-0	chr15-2344-1	chr15	26108325	26109192	112	ATP10A	0	ATP10A_tss4	0.2	0.1	0	0	-3.53	-3.4	-3.47	-3.47	-0.69	-5.15	-4.86	-4.48	-4.36	-0.71	1
chr8-1419-0:chr8-2149-1	chr8-1419-0	chr8-2149-1	chr8	59790200	59791282	-218337	NSMAF	-63089	RNU4-50P_tss1	0.2	0.6	0	0	-3.51	-3.5	-3.51	-3.51	-0.6	-5.2	-5.13	-4.8	-5.17	-1.2	1
chr15-469-0:chr15-1921-1:b	chr15-469-0	chr15-1921-1	chr15	39766947	39767447	-106082	THBS1	-1473	ENSG00000259269_tss2	0.3	0.2	1	0	-3.49	-3.45	-3.8	-4.21	0	-1.96	-2.19	-2.75	-2.53	-0.37	1
chr1-3410-0:chr1-3089-1	chr1-3410-0	chr1-3089-1	chr1	115727220	115727970	-95474	TSPAN2	-84927	ENSG00000233730_tss1	0.3	0.1	1	0	-3.41	-3.19	-3.3	-3.23	-0.16	-1.83	-1.67	-1.75	-1.75	0	1
chr2-4244-0:chr2-1539-1:b	chr2-4244-0	chr2-1539-1	chr2	189843170	189843670	4322	COL3A1	-352	MIR1245A_tss1	2.3	0.6	1	0	-3.36	-3.52	-1.29	-1.55	-0.48	-2.46	-2.63	-0.62	-0.55	-0.04	1
chr18-1006-0:chr18-588-1	chr18-1006-0	chr18-588-1	chr18	53835537	53836198	469869	TXNL1	22296	ENSG00000206129_tss2	0.3	0.4	0	0	-3.29	-3.65	-3.48	-3.43	0.97	-3.29	-3.21	-3.75	-3.66	1.16	1
chr6-2109-0:chr6-2376-1:b	chr6-2109-0	chr6-2376-1	chr6	73332846	73333346	1263	KCNQ5	-1326	KCNQ5_tss1	0.3	0.2	1	0	-3.26	-3.24	-0.28	-0.62	-1.66	-2.83	-3.09	0.07	-0.91	-1.49	1
chr15-2209-0:chr15-110-1	chr15-2209-0	chr15-110-1	chr15	98619868	98620747	116375	ARRDC4	-1876	RNU6-1186P_tss1	0.2	0.1	1	0	-3.21	-2.96	-3.09	-2.73	-0.2	-1.75	-1.85	-1.8	-1.8	0	1
chr6-611-0:chr6-3796-1	chr6-611-0	chr6-3796-1	chr6	19804797	19805501	-32451	ID4	-198	ENSG00000228412_tss1	0.4	0.4	1	1	-3.18	-3.08	-2.08	-0.59	0.78	-3.14	-3.81	-1.66	-0.72	2.24	1
chr1-2985-0:chr1-3466-1	chr1-2985-0	chr1-3466-1	chr1	98408747	98409247	-22382	DPYD	-1445	ENSG00000269998_tss1	0.6	0.1	1	0	-3.18	-2.56	0.05	-0.73	-0.13	-2.2	-1.88	-0.06	-1.64	-0.76	1
chr17-714-0:chr17-2208-1	chr17-714-0	chr17-2208-1	chr17	20435283	20436264	-47263	CDRT15L2	0	ENSG00000265916_tss1	0.3	0.8	1	0	-3.12	-2.67	-0.23	-0.44	-2.09	-1.93	-1.26	0.16	-0.5	-0.4	1
chr2-93-0:chr2-5920-1	chr2-93-0	chr2-5920-1	chr2	8818747	8819247	23	ID2	0	ID2-AS1_tss3	0.7	0.1	1	0	-3.12	-2.37	-2.18	-0.99	0.17	-2.46	-2.77	-2.53	-2.4	-0.65	1
chr9-1299-0:chr9-1788-1	chr9-1299-0	chr9-1788-1	chr9	82185070	82185570	-1367	TLE4	1119	TLE4_tss1	0.4	1.2	1	0	-3.11	-3.09	-0.84	-1.14	-1.36	-2.32	-2.18	-0.28	-0.56	-0.58	1
chr8-1421-0:chr8-2135-1	chr8-1421-0	chr8-2135-1	chr8	60030157	60030657	1360	TOX	943	ENSG00000167912_tss1	0.1	0.2	0	0	-3.09	-3.25	-1.39	-2.96	-2.24	-5.52	-5.64	-2.86	-3.89	-2.51	1
chr18-384-0:chr18-1226-1	chr18-384-0	chr18-1226-1	chr18	19284573	19285026	-33	ABHD3	0	MIB1_tss1	0.3	0.3	1	0	-3.09	-2.64	0.3	-0.32	-1.08	-1.9	-1.31	-0.3	-0.13	-1.63	1
chr15-948-0:chr15-1371-1	chr15-948-0	chr15-1371-1	chr15	56756827	56757554	145	MNS1	0	MNS1_tss2	0.7	0.1	1	0	-3.09	-3.21	-0.51	-0.85	0.53	-2.84	-2.56	-0.75	-0.76	-0.78	1
chr3-3576-0:chr3-890-1	chr3-3576-0	chr3-890-1	chr3	160167407	160167974	-64	TRIM59	0	ENSG00000248710_tss1	2.5	3.1	1	0	-3.07	-3.18	-0.07	-0.42	-0.34	-1.57	-1.59	-0.07	-0.49	-0.75	1
chr3-3576-0:chr3-889-1	chr3-3576-0	chr3-889-1	chr3	160167374	160167874	2	TRIM59	0	TRIM59_tss2	2.5	0.2	1	0	-3.07	-3.18	-0.07	-0.42	-0.34	-2.68	-2.29	-1.55	-1.67	0	1
chr3-3576-0:chr3-889-1:b	chr3-3576-0	chr3-889-1	chr3	160168771	160169271	-1395	TRIM59	1116	B3GAT3P1_tss1	2.5	0.2	1	0	-3.07	-3.18	-0.07	-0.42	-0.34	-2.68	-2.29	-1.55	-1.67	0	1
chr13-554-0:chr13-1358-1	chr13-554-0	chr13-1358-1	chr13	38442600	38443100	1010	TRPC4	761	TRPC4_tss3	0.3	0.3	0	0	-3.04	-3.43	-1.37	-1.24	0.08	-3.63	-3.43	-1.64	-1.21	0.45	1
chr18-999-0:chr18-604-1	chr18-999-0	chr18-604-1	chr18	53665169	53665624	-362208	TCF4	0	ENSG00000267327_tss2	0.2	0.1	1	0	-3	-3.08	-2.97	-3.04	0	-1.73	-1.89	-2.12	-2.12	0	1
chr1-6587-0:chr1-197-1	chr1-6587-0	chr1-197-1	chr1	240928949	240929449	102953	RGS7	-92	ENSG00000226919_tss1	0.2	0.1	1	0	-2.95	-2.42	-3.11	-2.91	-0.37	-1.59	-2.12	-1.95	-1.93	1.48	1
chr1-6587-0:chr1-197-1:b	chr1-6587-0	chr1-197-1	chr1	240930177	240930677	101725	RGS7	-1320	ENSG00000226919_tss1	0.2	0.1	1	0	-2.95	-2.42	-3.11	-2.91	-0.37	-1.59	-2.12	-1.95	-1.93	1.48	1
chr10-2129-0:chr10-1020-1:b	chr10-2129-0	chr10-1020-1	chr10	91022194	91022694	-10629	LIPA	1470	ENSG00000266769_tss1	0.1	0.3	1	0	-2.95	-3.23	-3.1	-2.64	0	-2.53	-2.62	-3.88	-2.45	-1.3	1
chr6-3660-0:chr6-794-1	chr6-3660-0	chr6-794-1	chr6	140064820	140065320	-369285	CITED2	-83755	ENSG00000205695_tss1	0.3	0.1	1	0	-2.93	-4.27	-4.68	-4.6	-2.01	-2.45	-2.61	-2.53	-2.53	0	1
chr6-3660-0:chr6-794-1:b	chr6-3660-0	chr6-794-1	chr6	140066009	140066509	-370474	CITED2	-84944	ENSG00000205695_tss1	0.3	0.1	0	0	-2.93	-4.27	-4.68	-4.6	-2.01	-2.45	-2.61	-2.53	-2.53	0	1
chr4-2274-0:chr4-1479-1	chr4-2274-0	chr4-1479-1	chr4	119946795	119947295	2461	SYNPO2	-2169	SYNPO2_tss3	0.6	0.2	1	0	-2.92	-2.81	-4.01	-3.22	0.63	-3.01	-3.35	-4.09	-4.31	0.91	1
chr4-2274-0:chr4-1479-1:b	chr4-2274-0	chr4-1479-1	chr4	119948360	119948860	4026	SYNPO2	-3734	SYNPO2_tss3	0.6	0.2	0	0	-2.92	-2.81	-4.01	-3.22	0.63	-3.01	-3.35	-4.09	-4.31	0.91	1
chr4-2578-0:chr4-1155-1	chr4-2578-0	chr4-1155-1	chr4	134070214	134070636	-44	PCDH10	0	ENSG00000250241_tss2	1.9	0.4	1	0	-2.92	-3.4	-0.74	-0.97	0.16	-2.14	-2.63	-0.71	-1.06	-0.42	1
chr1-4231-0:chr1-2366-1	chr1-4231-0	chr1-2366-1	chr1	156868162	156868662	4890	PEAR1	-4672	PEAR1_tss1	0.6	0.1	1	0	-2.91	-3.29	-1.44	-2.56	-2.32	-1.95	-1.71	-1.91	-1.91	-1.43	1
chr2-899-0:chr2-5132-1	chr2-899-0	chr2-5132-1	chr2	36775699	36776720	41945	FEZ2	2692	FEZ2_tss1	11.8	0.9	1	0	-2.9	-2.83	-2.57	-2.24	-0.8	-1.31	-1.16	-0.72	-0.89	0.04	1
chr18-111-0:chr18-1501-1	chr18-111-0	chr18-1501-1	chr18	6729296	6729884	-58902	ARHGAP28	0	ENSG00000266441_tss1	0.2	0.1	1	0	-2.89	-1.74	-2.04	-2.67	0	-1.8	-1.68	-1.74	-1.74	0	1
chr2-5230-0:chr2-699-1	chr2-5230-0	chr2-699-1	chr2	221093014	221093722	600986	SLC4A3	-36415	ENSG00000221199_tss1	0.2	0.3	1	0	-2.85	-2.64	-2.75	-2.75	-1.72	-3.49	-3.72	-3.61	-3.61	-2.59	1
chr10-662-0:chr10-2430-1	chr10-662-0	chr10-2430-1	chr10	28036261	28036761	-1522	MKX	-1272	MKX_tss3	0.7	0.3	0	0	-2.85	-2.61	-2.89	-3.14	-0.51	-1.4	-2.19	-2.26	-2.76	0	1
chr8-1413-0:chr8-2155-1:b	chr8-1413-0	chr8-2155-1	chr8	59746516	59747016	-174362	NSMAF	-19405	RNU4-50P_tss1	0.2	0.6	1	0	-2.83	-2.96	-1.94	-2.69	0	-4.32	-4.61	-1.56	-1.8	-1.1	1
chr8-1413-0:chr8-2155-1	chr8-1413-0	chr8-2155-1	chr8	59745098	59745598	-172944	NSMAF	-17987	RNU4-50P_tss1	0.2	0.6	0	0	-2.83	-2.96	-1.94	-2.69	0	-4.32	-4.61	-1.56	-1.8	-1.1	1
chr1-1831-0:chr1-4683-1	chr1-1831-0	chr1-4683-1	chr1	55008001	55008501	322	ACOT11	-71	ACOT11_tss1	0.6	0.1	1	0	-2.81	-3.12	-0.16	-0.78	1.39	-2.01	-1.38	-0.21	-1.49	1.08	1
chr6-3770-0:chr6-692-1	chr6-3770-0	chr6-692-1	chr6	141772461	141773585	636913	NMBR	-4313	ENSG00000259828_tss1	0.1	0.1	1	0	-2.78	-3.21	-1.47	-1.42	0.58	-1.61	-1.61	-0.92	-0.86	0	1
chr15-407-0:chr15-1993-1	chr15-407-0	chr15-1993-1	chr15	39120213	39120757	131687	C15orf53	24877	ENSG00000274281_tss1	0.2	0.1	1	0	-2.77	-2.89	-2.83	-2.83	0.03	-1.06	-1.24	-1.16	-1.16	0	1
chr4-1593-0:chr4-2156-1	chr4-1593-0	chr4-2156-1	chr4	84031002	84031970	-474	PLAC8	-6	PLAC8_tss1	0.1	0.3	1	0	-2.76	-2.68	-2.62	-2.92	0	-3.65	-3.76	-2.37	-2.72	0	1
chr3-3777-0:chr3-700-1	chr3-3777-0	chr3-700-1	chr3	173301841	173302341	-253	NLGN1	5	NLGN1_tss4	0.3	0.2	1	0	-2.75	-2.27	0.1	0.46	-0.93	-1.82	-1.54	0	0	0	1
chr6-617-0:chr6-3786-1	chr6-617-0	chr6-3786-1	chr6	20212583	20213083	-163	MBOAT1	0	MBOAT1_tss1	0.3	0.1	1	0	-2.75	-2.95	-1.35	-1.8	-0.08	-4.49	-4.71	-1.24	-1.72	-0.71	1
chr9-1944-0:chr9-1108-1	chr9-1944-0	chr9-1108-1	chr9	110399809	110400449	-148082	KLF4	25079	RNU6-996P_tss1	0.4	1.1	1	0	-2.74	-2.65	-1.43	-2.63	-2.97	-1.59	-1.2	-0.97	-2.01	-1.68	1
chr6-3698-0:chr6-751-1:b	chr6-3698-0	chr6-751-1	chr6	140524881	140525381	-829346	CITED2	1009	MIR3668_tss1	0.1	0.1	1	0	-2.73	-2.18	-2.87	-2.95	-0.69	-1.5	-2.06	-1.81	-1.81	0	1
chr6-2643-0:chr6-1825-1	chr6-2643-0	chr6-1825-1	chr6	101839515	101840015	-6898	GRIK2	6650	GRIK2_tss1	0.2	0.2	1	0	-2.72	-1.81	-0.85	-1.1	0	-2.82	-2.43	-1.07	-0.84	0	1
chr12-2265-0:chr12-1438-1	chr12-2265-0	chr12-1438-1	chr12	80085011	80085563	-410	PAWR	-134	PAWR_tss7	0.5	0.2	0	0	-2.71	-3.27	-3	-2.66	-0.68	-2.09	-1.97	-2.74	-2.29	-0.35	1
chr12-1365-0:chr12-2235-1:b	chr12-1365-0	chr12-2235-1	chr12	52675726	52676226	7518	KRT86	-2786	ENSG00000257830_tss1	1.1	0.1	0	0	-2.69	-3.05	-4.21	-3.32	1.45	-2.63	-2.47	-3.16	-2.42	-0.03	1
chr19-134-0:chr19-2394-1	chr19-134-0	chr19-2394-1	chr19	2461887	2462387	-5143	LMNB2	0	ENSG00000267201_tss1	0.2	0.1	1	0	-2.69	-2.45	-0.75	-1.4	0	-1.97	-2.06	-0.12	-0.32	-0.8	1
chr19-1200-0:chr19-1264-1:b	chr19-1200-0	chr19-1264-1	chr19	34288432	34288932	-723	KCTD15	311	KCTD15_tss4	0.2	0.1	1	0	-2.67	-3	-2.09	-2.36	0.17	-3.18	-2.02	-1.41	-1.97	0.96	1
chr19-1200-0:chr19-1264-1	chr19-1200-0	chr19-1264-1	chr19	34286887	34287387	-613	KCTD15	0	KCTD15_tss2	0.2	0.1	0	0	-2.67	-3	-2.09	-2.36	0.17	-3.18	-2.02	-1.41	-1.97	0.96	1
chr9-2970-0:chr9-40-1	chr9-2970-0	chr9-40-1	chr9	139964823	139965331	-37	C9orf140	0	SAPCD2_tss1	0.2	0.1	1	0	-2.67	-3.05	-0.13	-0.62	-0.45	-3.25	-2.93	0.63	0.27	-1.29	1
chr9-1591-0:chr9-1466-1	chr9-1591-0	chr9-1466-1	chr9	95268556	95269038	16378	ECM2	21303	MIR4670_tss1	0.2	0.1	1	0	-2.67	-2.37	-1.42	-1.32	-1.29	-1.57	-1.8	-1.69	-1.37	-2.54	1
chr17-1258-0:chr17-1655-1	chr17-1258-0	chr17-1655-1	chr17	39536288	39536788	2098	KRT34	1868	KRT34_tss1	0.5	0.1	1	0	-2.61	-2.78	-2.95	-3.34	-0.18	-3.16	-3.68	-3.11	-3.53	-0.47	1
chr2-3806-0:chr2-2031-1	chr2-3806-0	chr2-2031-1	chr2	172378546	172379046	40	CYBRD1	0	CYBRD1_tss1	0.8	0.4	1	0	-2.6	-2.62	-0.24	-1.62	-1.09	-3	-3.63	-0.22	-1.72	-1.28	1
chr2-3806-0:chr2-2031-1:b	chr2-3806-0	chr2-2031-1	chr2	172379919	172380419	1183	CYBRD1	-330	CYBRD1_tss2	0.8	0.4	1	0	-2.6	-2.62	-0.24	-1.62	-1.09	-3	-3.63	-0.22	-1.72	-1.28	1
chr6-3793-0:chr6-644-1:b	chr6-3793-0	chr6-644-1	chr6	142623162	142623662	347	GPR126	97	ADGRG6_tss2	0.1	0.2	1	0	-2.59	-2.19	-1.96	-1.71	-2.29	-2.92	-2.89	-2.27	-1.36	-1.19	1
chr13-203-0:chr13-1684-1	chr13-203-0	chr13-1684-1	chr13	29105086	29105586	-36071	FLT1	-35316	ENSG00000279393_tss1	0.2	0.1	1	0	-2.58	-2.25	0.11	-1.5	0	-2.13	-2.29	0.01	-1.72	-0.19	1
chr3-1675-0:chr3-2861-1:b	chr3-1675-0	chr3-2861-1	chr3	71632494	71632994	160	FOXP1	0	FOXP1_tss16	0.1	0.2	1	0	-2.58	-1.45	-2.49	-1.85	1.47	-1.56	-1.91	-2.69	-1.28	1.21	1
chr8-94-0:chr8-3435-1	chr8-94-0	chr8-3435-1	chr8	8243750	8244384	-59	SGK223	0	ENSG00000275342_tss2	0.2	2.7	1	0	-2.57	-2.3	-1.8	-2.21	0.39	-2.34	-2.49	-2.33	-1.92	1.7	1
chr17-2708-0:chr17-172-1	chr17-2708-0	chr17-172-1	chr17	77751502	77752141	-155	CBX2	0	CBX2_tss1	0.3	0.2	1	0	-2.54	-1.73	0.26	-0.18	-1.17	-1.97	-1.91	-0.08	-0.68	0	1
chr12-1442-0:chr12-2173-1:b	chr12-1442-0	chr12-2173-1	chr12	54368385	54368885	1724	HOXC11	0	HOTAIR_tss4	0.6	0.4	1	0	-2.53	-2.61	-1.95	-1.57	0	-1.42	-1.34	-1.72	-1.22	0	1
chr3-1676-0:chr3-2861-1	chr3-1676-0	chr3-2861-1	chr3	71632394	71633566	-76	FOXP1	0	FOXP1_tss16	0.3	0.2	1	0	-2.53	-2.55	-3.83	-2.18	1.29	-1.56	-1.91	-2.69	-1.28	1.21	1
chr1-6570-0:chr1-220-1	chr1-6570-0	chr1-220-1	chr1	240476243	240476743	-15950	FMN2	15702	FMN2_tss5	1	0.2	1	0	-2.53	-2.36	-2.44	-2.77	-0.58	-2.09	-1.67	-0.44	-1.9	-1.22	1
chr11-2695-0:chr11-537-1	chr11-2695-0	chr11-537-1	chr11	114237530	114238047	-32963	RBM7	-10237	ENSG00000256947_tss1	0.3	1.1	1	0	-2.52	-2.64	-0.42	-0.97	-0.35	-2.47	-2.66	-0.7	-1.48	-0.12	1
chr12-1389-0:chr12-2212-1:b	chr12-1389-0	chr12-2212-1	chr12	53493179	53493679	1979	IGFBP6	-471	IGFBP6_tss2	0.4	0.8	0	0	-2.49	-2.76	-1.69	-1.83	-1.58	-1.64	-1.93	-1.03	-1.37	-0.65	1
chr1-5366-0:chr1-1375-1	chr1-5366-0	chr1-1375-1	chr1	201472441	201472941	3276	CSRP1	2891	CSRP1_tss4	0.3	3.4	1	0	-2.49	-2.28	-1.38	-1.85	-0.74	-1.47	-1.57	-0.47	-1.11	-0.42	1
chr17-1745-0:chr17-1188-1	chr17-1745-0	chr17-1188-1	chr17	47287419	47287887	65	ABI3	0	ABI3_tss1	0.5	1.3	1	0	-2.48	-2.05	1.2	0.32	0	-1.72	-1.09	1.2	0.23	-0.21	1
chr11-1954-0:chr11-1252-1:b	chr11-1954-0	chr11-1252-1	chr11	77757304	77757804	-17352	THRSP	-67	KCTD14_tss2	0.2	0.2	1	0	-2.48	-2.21	-0.74	-0.85	-0.37	-1.31	-1.61	0.05	-0.17	-0.56	1
chr9-1729-0:chr9-1305-1	chr9-1729-0	chr9-1305-1	chr9	100613943	100614443	-1342	FOXE1	1094	FOXE1_tss1	0	0.1	0	0	-2.48	-2.57	-2.44	-2.43	0.2	-1.98	-2.17	-1.67	-2.14	-0.18	1
chr2-3658-0:chr2-2168-1	chr2-3658-0	chr2-2168-1	chr2	165837094	165837594	-25309	SLC38A11	10901	ENSG00000236283_tss3	0.6	0.6	1	0	-2.47	-2.02	-1.73	-1.9	-0.41	-1.43	-1.62	-0.91	-1.39	1.12	1
chr2-3658-0:chr2-2168-1:b	chr2-3658-0	chr2-2168-1	chr2	165838209	165838709	-26424	SLC38A11	9786	ENSG00000236283_tss3	0.6	0.6	1	0	-2.47	-2.02	-1.73	-1.9	-0.41	-1.43	-1.62	-0.91	-1.39	1.12	1
chr6-3879-0:chr6-583-1	chr6-3879-0	chr6-583-1	chr6	144606029	144606529	-1210	UTRN	309	UTRN_tss1	0.5	0.7	0	0	-2.47	-2.69	-0.95	-1.54	-0.57	-1.91	-1.59	-0.31	-0.85	-0.17	1
chr12-2149-0:chr12-1488-1	chr12-2149-0	chr12-1488-1	chr12	77272601	77273184	-52	CSRP2	0	CSRP2_tss2	0.5	0.6	1	0	-2.46	-2.52	-0.54	-0.78	1.03	-2.41	-2.24	-0.17	-1.46	-0.28	1
chr2-5562-0:chr2-301-1	chr2-5562-0	chr2-301-1	chr2	232545432	232546140	-26553	PTMA	25466	PTMA_tss1	1	0.4	1	1	-2.46	-2.23	-0.58	-1.13	-0.65	-2.67	-1.69	-0.12	-0.48	-0.78	1
chr6-4307-0:chr6-256-1	chr6-4307-0	chr6-256-1	chr6	158402562	158403054	-79	SYNJ2	0	SYNJ2_tss1	1.6	0.2	1	0	-2.46	-2.4	0.1	-0.46	-0.71	-1.56	-1.96	-0.51	-0.66	-1.48	1
chr3-1820-0:chr3-2663-1	chr3-1820-0	chr3-2663-1	chr3	87138196	87139048	-98353	VGLL3	0	LINC00506_tss1	0.3	0.8	1	0	-2.46	-1.85	-0.3	-0.92	-0.7	-2.27	-2.34	-0.38	-1.09	-0.77	1
chr8-2106-0:chr8-1388-1	chr8-2106-0	chr8-1388-1	chr8	97505625	97506103	-17	SDC2	0	SDC2_tss2	0.3	0.2	1	0	-2.45	-2.02	-1.71	-2	0.28	-1.79	-1.77	-0.82	-1.28	-1.07	1
chr1-4965-0:chr1-1692-1:b	chr1-4965-0	chr1-1692-1	chr1	183579228	183579728	-19422	NCF2	-19512	NCF2_tss3	0.3	0.2	1	0	-2.44	-3.07	-1	-1.97	-0.6	-2.66	-2.55	-0.54	-1.94	0.47	1
chr4-876-0:chr4-2829-1	chr4-876-0	chr4-2829-1	chr4	41509366	41509866	-30557	LIMCH1	30309	LIMCH1_tss5	0.1	0.1	1	0	-2.44	-2.17	-4.08	-3.57	0	-2.11	-1.51	-2.12	-1.85	0	1
chr10-843-0:chr10-2240-1	chr10-843-0	chr10-2240-1	chr10	32667586	32668628	-381	EPC1	-44	EPC1_tss5	0.4	0.4	1	0	-2.43	-1.86	-0.31	-0.79	0.05	-1.2	-1.29	-0.43	-0.68	-0.72	1
chr16-522-0:chr16-1619-1	chr16-522-0	chr16-1619-1	chr16	17562631	17563131	1857	XYLT1	1608	XYLT1_tss4	0.3	0.1	1	0	-2.43	-2.21	-1.64	-1.56	0.69	-1.54	-1.44	-1.49	-0.85	-0.82	1
chr19-1089-0:chr19-1364-1	chr19-1089-0	chr19-1364-1	chr19	24097305	24097880	-85	ZNF726	0	ZNF726_tss1	0.9	0.1	1	0	-2.42	-2.24	0.46	0.4	-0.67	-1.54	-1.75	-0.43	-0.87	0	1
chr4-1931-0:chr4-1792-1	chr4-1931-0	chr4-1792-1	chr4	104119366	104119853	-44	CENPE	0	CENPE_tss4	0.4	1	1	0	-2.42	-1.54	0.59	-0.07	-1.21	-3.93	-4.14	0.21	0.02	-1.28	1
chr17-2090-0:chr17-818-1:b	chr17-2090-0	chr17-818-1	chr17	59941480	59941980	-810	BRIP1	-775	BRIP1_tss5	0.1	2.3	1	1	-2.38	-3.15	-1.38	-1	0.4	-3.12	-2.97	-1.24	-0.91	0.19	1
chr5-3453-0:chr5-580-1	chr5-3453-0	chr5-580-1	chr5	153339108	153339743	79001	FAM114A2	35125	FAM114A2_tss1	0.1	0.1	1	0	-2.38	-1.72	-2.09	-2.09	0	-2.09	-2.48	-2.32	-2.32	0	1
chr1-5274-0:chr1-1464-1:b	chr1-5274-0	chr1-1464-1	chr1	198466749	198467249	42805	ATP6V1G3	42556	ATP6V1G3_tss1	0.3	0.2	0	0	-2.36	-3.29	-3.04	-3.75	0	-1.77	-2.53	-2.62	-2.07	0	1
chr10-485-0:chr10-2568-1	chr10-485-0	chr10-2568-1	chr10	17659228	17659643	-59	PTPLA	0	HACD1_tss2	0.6	0.5	1	0	-2.35	-2.23	-0.98	-1.26	-0.77	-2.42	-2.49	-1.77	-1.8	-0.69	1
chr1-6173-0:chr1-600-1	chr1-6173-0	chr1-600-1	chr1	225845241	225845721	-4636	ENAH	-4397	ENAH_tss8	0.3	0.2	1	0	-2.35	-2.62	-2.12	-2.1	0.55	-2.46	-1.85	-2.5	-2.38	-0.82	1
chr2-541-0:chr2-5485-1:b	chr2-541-0	chr2-5485-1	chr2	25051520	25052020	12735	ADCY3	2583	ADCY3_tss3	1.1	0.1	0	1	-2.32	-2.8	0.53	0	-0.69	-3.1	-3.34	-0.41	-1.05	-1.34	1
chr4-3060-0:chr4-564-1	chr4-3060-0	chr4-564-1	chr4	157397490	157397971	373694	PDGFC	109161	ENSG00000251511_tss1	0.5	0.4	1	0	-2.32	-2.23	-1.6	-1.05	-0.71	-1.88	-2.17	-0.72	-0.41	0.2	1
chr5-2188-0:chr5-1883-1	chr5-2188-0	chr5-1883-1	chr5	102594117	102594620	-34	C5orf30	0	C5orf30_tss1	1.3	0.6	1	0	-2.31	-2.09	-1.64	-1.97	-0.2	-1.51	-2.4	-0.97	-2.52	-1.18	1
chr8-1856-0:chr8-1682-1	chr8-1856-0	chr8-1682-1	chr8	86019094	86019583	16	LRRCC1	0	LRRCC1_tss1	0.4	0.5	1	0	-2.31	-3.2	0.22	-0.4	-1.44	-2.88	-3	0.07	-0.54	-1.68	1
chr11-3044-0:chr11-203-1	chr11-3044-0	chr11-203-1	chr11	126870399	126870963	25	KIRREL3	0	KIRREL3_tss3	0.2	1.7	1	0	-2.3	-2.54	-1.05	-1.74	-0.88	-1.99	-2.66	-1.31	-1.33	-0.08	1
chr5-1215-0:chr5-2922-1	chr5-1215-0	chr5-2922-1	chr5	64486445	64486945	283084	ADAMTS6	7648	ADAMTS6_tss1	0.5	1.3	1	0	-2.3	-1.58	0.93	-0.09	0.21	-1.63	-1.51	0.57	0.18	-0.3	1
chr21-218-0:chr21-677-1	chr21-218-0	chr21-677-1	chr21	28217493	28217993	-15	ADAMTS1	0	ADAMTS1_tss5	0.7	1.4	1	0	-2.3	-2.25	-1.03	-2.01	-0.49	-2.38	-2.25	-0.79	-1.71	-0.74	1
chr21-218-0:chr21-678-1	chr21-218-0	chr21-678-1	chr21	28217439	28218093	-38	ADAMTS1	0	ADAMTS1_tss5	0.7	7	1	0	-2.3	-2.25	-1.03	-2.01	-0.49	-2.79	-2.8	-3.69	-2.94	-0.98	1
chr9-1478-0:chr9-1588-1:b	chr9-1478-0	chr9-1588-1	chr9	91150931	91151431	1162	NXNL2	-915	NXNL2_tss1	0.7	0.2	0	0	-2.29	-2.67	-1.77	-1.85	-1.86	-2.04	-1.77	-0.64	-1.04	-0.96	1
chr15-1794-0:chr15-519-1	chr15-1794-0	chr15-519-1	chr15	80696793	80697634	382	ARNT2	-101	ARNT2_tss1	0.1	0.1	1	0	-2.28	-2.7	-1.14	-0.74	-1.08	-2.49	-2.38	-1.74	-1.25	-0.8	1
chr1-376-0:chr1-6178-1	chr1-376-0	chr1-6178-1	chr1	11741038	11741545	-20	MAD2L2	0	MAD2L2_tss1	0.2	0.4	1	0	-2.27	-2.19	-1.01	-0.82	0	-1.44	-1.31	-0.43	-0.5	-0.32	1
chr6-940-0:chr6-3515-1	chr6-940-0	chr6-3515-1	chr6	27807603	27808103	1531	HIST1H2BN	-1280	HIST1H2BN_tss2	3.5	0.7	1	0	-2.27	-2.47	0.21	-0.17	0.27	-3.08	-3.61	0.43	-0.25	-0.76	1
chr8-99-0:chr8-3429-1	chr8-99-0	chr8-3429-1	chr8	8405816	8406316	-153381	CLDN23	11089	ENSG00000253774_tss1	0.3	0.4	0	0	-2.26	-2.57	-1.06	-1.81	1.61	-2.72	-3.14	-0.49	-1.36	1.42	1
chr13-486-0:chr13-1440-1:b	chr13-486-0	chr13-1440-1	chr13	36050736	36051236	101	NBEA	0	NBEA_tss3	0.3	2.4	1	0	-2.26	-2.32	-2.73	-2.64	-1.59	-2.05	-2.13	-2.3	-2.16	0	1
chr13-486-0:chr13-1440-1	chr13-486-0	chr13-1440-1	chr13	36048369	36048869	2213	MAB21L1	2018	NBEA_tss3	0.3	2.4	0	0	-2.26	-2.32	-2.73	-2.64	-1.59	-2.05	-2.13	-2.3	-2.16	0	1
chr13-486-0:chr13-1439-1	chr13-486-0	chr13-1439-1	chr13	36053411	36053911	2776	NBEA	-2065	MAB21L1_tss1	0.3	0.2	1	0	-2.26	-2.32	-2.73	-2.64	-1.59	-3.26	-3.19	-3.22	-3.22	0	1
chr6-1384-0:chr6-3084-1	chr6-1384-0	chr6-3084-1	chr6	36545122	36545791	-9854	PI16	16340	SRSF3_tss1	0.1	0.2	1	0	-2.25	-1.98	-2.12	-2.12	0	-1.72	-2.21	-2.51	-2.51	0	1
chr11-2144-0:chr11-1064-1	chr11-2144-0	chr11-1064-1	chr11	87141902	87142402	393071	TMEM135	49938	ENSG00000255391_tss1	0.1	0.2	0	0	-2.24	-2.47	-3.6	-3.6	-0.24	-2.97	-2.47	-2.81	-2.81	0.11	1
chr2-4241-0:chr2-1545-1:b	chr2-4241-0	chr2-1545-1	chr2	189653374	189653874	1207	DIRC1	958	DIRC1_tss1	0.5	0.1	1	0	-2.23	-2.19	-0.86	-1.03	1.67	-1.04	-1.47	-0.54	-0.1	1.2	1
chr2-2914-0:chr2-3026-1	chr2-2914-0	chr2-3026-1	chr2	121493023	121493523	-549	GLI2	0	GLI2_tss1	0.4	0.6	1	0	-2.18	-2.15	-1.33	-1.66	0.01	-2.28	-2.46	-0.88	-1.52	-0.06	1
chr2-2914-0:chr2-3026-1:b	chr2-2914-0	chr2-3026-1	chr2	121494654	121495154	1082	GLI2	-831	GLI2_tss2	0.4	0.6	1	0	-2.18	-2.15	-1.33	-1.66	0.01	-2.28	-2.46	-0.88	-1.52	-0.06	1
chr10-3186-0:chr10-29-1	chr10-3186-0	chr10-29-1	chr10	134346366	134346809	-4736	INPP5A	4516	INPP5A_tss1	0.1	1.5	1	0	-2.17	-1.29	-1.79	-1.79	-0.16	-1.2	-1.48	-1.34	-1.69	-0.23	1
chr10-3186-0:chr10-28-1	chr10-3186-0	chr10-28-1	chr10	134346166	134346666	-4907	INPP5A	4659	INPP5A_tss1	0.1	0.5	1	0	-2.17	-1.29	-1.79	-1.79	-0.16	-1.87	-1.66	-1.62	-1.7	-0.22	1
chr5-1216-0:chr5-2922-1	chr5-1216-0	chr5-2922-1	chr5	64494550	64495050	274979	ADAMTS6	0	ADAMTS6_tss1	0.4	1.3	1	0	-2.16	-1.05	0.48	-0.3	0.34	-1.63	-1.51	0.57	0.18	-0.3	1
chr6-551-0:chr6-3843-1	chr6-551-0	chr6-3843-1	chr6	17278675	17279175	-2651	RBM24	2403	RBM24_tss1	0.2	0.3	1	0	-2.15	-1.93	-1.86	-2.03	-0.13	-1.25	-1.11	-1.69	-1.14	-0.87	1
chr5-1721-0:chr5-2389-1	chr5-1721-0	chr5-2389-1	chr5	81147612	81148076	-100772	SSBP2	-192	ENSG00000249483_tss1	0.3	0.3	1	0	-2.14	-1.79	-0.77	-0.92	-0.92	-1.65	-2.24	-0.96	-0.55	-0.48	1
chr15-435-0:chr15-1961-1:b	chr15-435-0	chr15-1961-1	chr15	39474229	39474729	-68405	C15orf54	-5263	ENSG00000259423_tss2	0.2	0.6	1	0	-2.13	-3.05	-2.63	-2.91	0.21	-1.56	-1.65	-2.74	-2.02	0.9	1
chr1-4888-0:chr1-1769-1:b	chr1-4888-0	chr1-1769-1	chr1	180882806	180883306	732	KIAA1614	-516	KIAA1614_tss1	0.2	0.2	0	0	-2.13	-2.03	-0.42	-0.45	-1.48	-2.39	-1.78	-0.38	-0.15	-1.76	1
chr12-3232-0:chr12-499-1:b	chr12-3232-0	chr12-499-1	chr12	114878461	114878961	-32464	TBX5	-31902	TBX5-AS1_tss2	0.1	0.1	0	0	-2.13	-1.74	-1.95	-1.95	0	-1.41	-1.42	-1.44	-1.44	0	1
chr1-4337-0:chr1-2253-1	chr1-4337-0	chr1-2253-1	chr1	161696635	161697226	1229	FCRLB	-944	FCRLB_tss3	3.8	2.2	0	0	-2.12	-2.04	1.52	0	0.45	-2	-2.32	1.16	-0.18	0.95	1
chr6-3709-0:chr6-736-1	chr6-3709-0	chr6-736-1	chr6	140714529	140715253	-1019106	CITED2	-188140	MIR3668_tss1	0.2	0.6	1	0	-2.11	-2.57	-2.64	-2.97	1.12	-2.79	-1.99	-4.16	-3.2	0.54	1
chr12-1260-0:chr12-2325-1	chr12-1260-0	chr12-2325-1	chr12	50635585	50636085	-19347	LIMA1	-7590	MIR1293_tss1	0.1	0.2	1	0	-2.09	-2.45	-2.28	-2.28	-1.38	-1.29	-1.19	-2.1	-1.85	-1.56	1
chr12-1260-0:chr12-2325-1:b	chr12-1260-0	chr12-2325-1	chr12	50636827	50637327	-20589	LIMA1	6350	LIMA1_tss9	0.1	0.2	1	0	-2.09	-2.45	-2.28	-2.28	-1.38	-1.29	-1.19	-2.1	-1.85	-1.56	1
chr6-4480-0:chr6-41-1:b	chr6-4480-0	chr6-41-1	chr6	169654020	169654520	-131	THBS2	-93	THBS2_tss5	0.3	3.7	1	0	-2.08	-1.4	0.86	0.9	-0.28	-1.8	-1.83	0.19	-0.36	0.68	1
chr17-2433-0:chr17-447-1	chr17-2433-0	chr17-447-1	chr17	69971371	69972141	-145404	SOX9	49963	ENSG00000228639_tss1	0.3	0.2	1	0	-2.07	-2.16	0.1	-0.07	0.21	-1.76	-1.91	0.05	-0.45	0.03	1
chr6-3665-0:chr6-788-1	chr6-3665-0	chr6-788-1	chr6	140084149	140084649	-388614	CITED2	91339	ENSG00000231426_tss1	0.1	0.4	1	0	-2.06	-2.05	-2.97	-2.67	0.1	-1.06	-1.8	-3.1	-2.47	-1.7	1
chr1-4335-0:chr1-2256-1	chr1-4335-0	chr1-2256-1	chr1	161676224	161676775	-262	FCRLA	0	FCRLA_tss1	0.3	0.2	1	0	-2.05	-2.05	0.85	-1	0.15	-1.21	-1.47	0.31	-0.68	0	1
chr16-1776-0:chr16-326-1	chr16-1776-0	chr16-326-1	chr16	82029187	82029687	15656	SDR42E1	-7634	ENSG00000276519_tss1	0.2	0.1	1	0	-2.04	-1.9	-1.24	-0.99	1.82	-1.14	-1.49	-1.32	-1.32	0	1
chr16-1776-0:chr16-326-1:b	chr16-1776-0	chr16-326-1	chr16	82030944	82031444	13899	SDR42E1	-9391	ENSG00000276519_tss1	0.2	0.1	1	0	-2.04	-1.9	-1.24	-0.99	1.82	-1.14	-1.49	-1.32	-1.32	0	1
chr6-749-0:chr6-3708-1	chr6-749-0	chr6-3708-1	chr6	25138297	25138769	87	CMAHP	0	CMAHP_tss5	0.7	0.3	1	0	-2.04	-1.78	-0.44	-0.84	-0.58	-2.54	-1.69	-0.67	-0.71	-0.08	1
chr1-1451-0:chr1-5108-1	chr1-1451-0	chr1-5108-1	chr1	41961753	41962285	-11675	EDN2	-11411	EDN2_tss2	0.1	0.2	1	0	-2.04	-2.25	-1.61	-1.46	-1.93	-1.8	-2.17	-2.66	-2.45	-0.34	1
chr8-1425-0:chr8-2133-1	chr8-1425-0	chr8-2133-1	chr8	60538316	60538816	-506799	TOX	-24379	ENSG00000253879_tss1	0.1	0.1	1	0	-2.04	-2.23	-1.82	-1.4	0	-1.38	-1.73	-1.47	-1.11	0	1
chr10-1511-0:chr10-1643-1	chr10-1511-0	chr10-1643-1	chr10	64865820	64866432	-26880	NRBF2	3468	RNU6-543P_tss1	0.2	0.2	1	0	-2.01	-1.51	-1.28	-1.85	-0.19	-1.74	-1.13	-0.94	-1.02	-0.36	1
chr1-3412-0:chr1-3088-1	chr1-3412-0	chr1-3088-1	chr1	115732803	115733679	-101120	TSPAN2	-90510	ENSG00000233730_tss1	0.2	0	1	0	-2	-2.68	-3.09	-2.04	-1.36	-1.68	-2.23	-1.98	-1.98	0	1
chr14-125-0:chr14-1893-1:b	chr14-125-0	chr14-1893-1	chr14	24564783	24565283	-694	NRL	-444	NRL_tss3	1.1	0.5	1	0	-1.99	-2.17	-0.87	-1.54	-0.85	-2.51	-1.83	-0.12	-1.25	-1.28	1
chr21-835-0:chr21-61-1:b	chr21-835-0	chr21-61-1	chr21	46739958	46740458	-32395	POFUT2	-14786	LINC00315_tss1	0.2	0.3	1	0	-1.98	-1.81	-0.68	0.07	0.35	-1.1	-1.44	-0.54	-0.21	0	1
chr9-2721-0:chr9-287-1	chr9-2721-0	chr9-287-1	chr9	132332975	132333475	-37937	METTL11A	4214	ENSG00000227619_tss1	0.4	0.4	1	0	-1.98	-2.27	-0.49	-0.93	-1	-2.15	-3.03	-0.75	-0.77	-1.07	1
chr1-6200-0:chr1-572-1	chr1-6200-0	chr1-572-1	chr1	226309215	226310042	57951	H3F3AP4	4838	ENSG00000270598_tss1	0.1	0.1	1	0	-1.98	-2.51	-0.21	-0.48	-1.36	-1.78	-2.35	-1.11	-1.88	-0.16	1
chr17-1798-0:chr17-1146-1:b	chr17-1798-0	chr17-1146-1	chr17	48278893	48279393	-143	COL1A1	0	COL1A1_tss10	0.3	26.2	0	0	-1.96	-2.28	-1.58	-1.31	0.67	-2.79	-2.69	-1.78	-1.92	-0.57	1
chr6-3681-0:chr6-769-1	chr6-3681-0	chr6-769-1	chr6	140302249	140302896	-606787	CITED2	85677	ENSG00000236013_tss1	0.3	0.6	1	0	-1.96	-1.96	-2.71	-2.81	1.17	-1.81	-2.19	-2.66	-2.5	0.26	1
chr2-898-0:chr2-5136-1	chr2-898-0	chr2-5136-1	chr2	36716211	36716711	101693	FEZ2	-9525	CRIM1_tss5	1.9	0.1	1	0	-1.93	-1.84	-1.93	-1.63	-0.45	-2.55	-2.05	-2.95	-2.95	0.27	1
chr1-2578-0:chr1-3909-1	chr1-2578-0	chr1-3909-1	chr1	85155356	85156540	39	SSX2IP	0	SSX2IP_tss5	0.2	0.5	1	0	-1.92	-1.33	0.47	-0.13	-1.47	-2.35	-2.45	-0.81	-1.12	0	1
chr2-900-0:chr2-5131-1	chr2-900-0	chr2-5131-1	chr2	36795618	36796118	22286	FEZ2	-6977	FEZ2_tss5	0.2	2.7	1	0	-1.92	-1.65	-0.37	-0.56	-0.04	-1.52	-1.51	-1.01	-0.95	0.07	1
chr18-1421-0:chr18-159-1	chr18-1421-0	chr18-159-1	chr18	68085442	68085942	104266	SOCS6	-6151	LARP7P3_tss1	0	0.2	1	0	-1.91	-1.31	-1.76	-1.64	0.86	-1.7	-1.56	-1.04	-1.39	0	1
chr6-1796-0:chr6-2630-1	chr6-1796-0	chr6-2630-1	chr6	52149394	52150052	-141	MCM3	0	MCM3_tss3	0.5	0.8	1	0	-1.91	-2.15	-0.14	-0.19	-0.71	-3.02	-2.98	-0.58	-0.72	-0.6	1
chr9-1477-0:chr9-1589-1	chr9-1477-0	chr9-1589-1	chr9	91146816	91147316	-2949	NXNL2	2701	NXNL2_tss1	0.1	2.2	1	0	-1.91	-2.42	-0.57	-1.52	0	-2.28	-2.34	-0.72	-1.14	-1.82	1
chr15-347-0:chr15-2037-1	chr15-347-0	chr15-2037-1	chr15	37391978	37392478	-142	MEIS2	-56	MEIS2_tss12	1.1	1.7	0	0	-1.9	-1.6	-0.06	-0.46	-0.47	-1.08	-1.22	-0.02	-0.46	-0.52	1
chr15-347-0:chr15-2037-1:b	chr15-347-0	chr15-2037-1	chr15	37393420	37393920	-166	MEIS2	-14	MEIS2_tss14	1.1	1.7	0	0	-1.9	-1.6	-0.06	-0.46	-0.47	-1.08	-1.22	-0.02	-0.46	-0.52	1
chr1-571-0:chr1-5977-1	chr1-571-0	chr1-5977-1	chr1	19336238	19336738	-53308	IFFO2	-53058	IFFO2_tss3	0.2	0.2	1	0	-1.89	-1.72	-2.02	-2.02	0.54	-1.31	-2.21	-2.52	-1.98	1.32	1
chr15-1187-0:chr15-1091-1	chr15-1187-0	chr15-1091-1	chr15	64673508	64674039	-64	KIAA0101	-154	KIAA0101_tss2	0.1	0.9	1	0	-1.89	-1.52	-1.36	-1.18	0	-5.56	-5.42	-0.66	-0.74	-1.53	1
chr11-709-0:chr11-2427-1	chr11-709-0	chr11-2427-1	chr11	27739729	27740229	1315	BDNF	1066	BDNF_tss6	1.7	1	1	0	-1.89	-2.26	-0.13	-1.28	-2.19	-1.71	-1.41	-0.05	-1.06	-1.1	1
chr17-1800-0:chr17-1143-1	chr17-1800-0	chr17-1143-1	chr17	48296440	48296940	-17690	COL1A1	-3722	ENSG00000263176_tss1	1	0.1	1	0	-1.87	-2.08	-2	-2.06	0.31	-1.36	-1.56	-1.37	-2.2	0.35	1
chr5-1950-0:chr5-2117-1	chr5-1950-0	chr5-2117-1	chr5	95066133	95066633	-466	RHOBTB3	0	RHOBTB3_tss3	0.7	0.1	1	0	-1.86	-2.01	-2.38	-2.69	-0.1	-1.28	-1.37	-1.58	-1.64	0.36	1
chr5-1950-0:chr5-2117-1:b	chr5-1950-0	chr5-2117-1	chr5	95067809	95068309	1181	RHOBTB3	0	ENSG00000250240_tss1	0.7	0.1	1	0	-1.86	-2.01	-2.38	-2.69	-0.1	-1.28	-1.37	-1.58	-1.64	0.36	1
chr12-573-0:chr12-3008-1	chr12-573-0	chr12-3008-1	chr12	20520802	20521302	-1126	PDE3A	878	PDE3A_tss1	0.1	0.1	1	0	-1.85	-1.48	-0.31	-0.29	0	-1.65	-1.72	-0.06	-0.54	0	1
chr18-568-0:chr18-1047-1	chr18-568-0	chr18-1047-1	chr18	26761368	26761771	-1004124	CDH2	14636	ENSG00000212085_tss1	0.1	0.2	1	0	-1.85	-2	-1.93	-1.93	0	-2.72	-2.24	-2.5	-2.28	-0.41	1
chr10-130-0:chr10-2893-1	chr10-130-0	chr10-2893-1	chr10	4868283	4869017	163	AKR1E2	0	AKR1E2_tss2	0.5	0.2	1	0	-1.84	-1.66	1.17	-0.28	-0.86	-2.73	-2.62	-0.04	-0.73	-1.51	1
chr10-1052-0:chr10-2041-1	chr10-1052-0	chr10-2041-1	chr10	44352831	44353642	-208910	ZNF32	1218	LINC00840_tss1	0.1	0.1	1	0	-1.83	-1.82	-1.82	-1.82	0	-2.6	-2.44	-2.52	-2.52	0	1
chr6-310-0:chr6-4064-1	chr6-310-0	chr6-4064-1	chr6	10451982	10452546	-32393	TFAP2A	8229	MRPL48P1_tss1	0.1	0.1	1	0	-1.82	-2.3	-2.08	-2.08	-0.28	-1.1	-1.54	-1.34	-1.34	-0.08	1
chr6-3686-0:chr6-764-1	chr6-3686-0	chr6-764-1	chr6	140371535	140372035	-676000	CITED2	16538	ENSG00000236013_tss1	0.2	0.1	1	0	-1.82	-1.56	-2.09	-2.15	-0.02	-1.06	-1.53	-2.07	-1.93	0.49	1
chr12-100-0:chr12-3514-1	chr12-100-0	chr12-3514-1	chr12	3067558	3068304	-546	TEAD4	193	TEAD4_tss1	0.2	0.4	1	0	-1.82	-2.37	-1.19	-1.43	-1.46	-1.81	-2.14	-1.4	-1.23	-1.21	1
chr8-3273-0:chr8-110-1	chr8-3273-0	chr8-110-1	chr8	143780943	143781980	-67	LY6K	0	LY6K_tss1	0.2	0.2	1	0	-1.81	-1.77	0.17	0.37	0	-1.32	-1.79	-0.93	-0.41	0	1
chr1-953-0:chr1-5635-1	chr1-953-0	chr1-5635-1	chr1	27691745	27692245	1342	MAP3K6	1105	MAP3K6_tss5	0.7	0.9	1	0	-1.81	-1.44	-0.33	-0.73	-0.12	-1.43	-1.42	-0.95	-0.76	-0.3	1
chr7-2108-0:chr7-1697-1:b	chr7-2108-0	chr7-1697-1	chr7	90893598	90894098	66	FZD1	0	FZD1_tss1	0.1	1.8	1	1	-1.81	-1.69	0.96	-0.19	-0.3	-1.84	-2.25	0.97	-0.37	-0.27	1
chr9-2334-0:chr9-679-1	chr9-2334-0	chr9-679-1	chr9	120469066	120469566	2667	TLR4	815	RNU6-1082P_tss1	0.4	0.1	0	0	-1.79	-1.82	-1.58	-2.28	0.38	-1.31	-1.16	-1.24	-1.24	0	1
chr1-5282-0:chr1-1454-1	chr1-5282-0	chr1-1454-1	chr1	198641083	198641664	33018	PTPRC	-4893	ENSG00000261573_tss1	0.3	0.6	1	0	-1.79	-2.52	-2.69	-3	0	-1.62	-1.86	-2.35	-1.87	-0.33	1
chr16-379-0:chr16-1773-1	chr16-379-0	chr16-1773-1	chr16	11726502	11726925	-35556	SNN	3309	LITAF_tss7	0.1	0.2	1	0	-1.79	-1.89	-1.84	-1.84	-1.65	-1.62	-2.58	-2.45	-2.45	-2.45	1
chr7-1633-0:chr7-2202-1	chr7-1633-0	chr7-2202-1	chr7	73308903	73309820	33860	WBSCR28	-33414	WBSCR28_tss1	0.1	0.1	1	0	-1.78	-2.14	-1.97	-1.88	-0.11	-1.61	-1.77	-1.69	-1.69	0	1
chr10-1682-0:chr10-1481-1	chr10-1682-0	chr10-1481-1	chr10	73531775	73532275	1230	C10orf54	981	C10orf54_tss3	0.1	0.1	1	0	-1.78	-1.78	-1.78	-1.78	0	-2.04	-2.25	-3.02	-3.22	-0.64	1
chr11-1745-0:chr11-1464-1	chr11-1745-0	chr11-1464-1	chr11	71851934	71852434	5387	FOLR3	-1640	FOLR3_tss3	0.3	0.6	1	0	-1.77	-2.82	-3.1	-2.34	-1.07	-1.81	-1.69	-3.63	-2.21	0.09	1
chr5-3695-0:chr5-353-1	chr5-3695-0	chr5-353-1	chr5	169095172	169096047	31315	DOCK2	26137	DOCK2_tss2	0.1	0.1	0	0	-1.77	-1.93	-1.85	-1.85	0	-1.16	-1.32	-1.24	-1.24	0	1
chr2-4262-0:chr2-1526-1	chr2-4262-0	chr2-1526-1	chr2	190073819	190074319	-29464	COL5A2	-29214	COL5A2_tss2	0.1	0.6	0	0	-1.76	-1.53	-0.57	-1.3	0.23	-3.16	-2.61	-0.94	-1.5	-0.2	1
chr4-2756-0:chr4-937-1	chr4-2756-0	chr4-937-1	chr4	143535788	143536886	-100889	INPP4B	-48616	ENSG00000249806_tss1	0.5	0.2	1	0	-1.76	-1.69	-0.27	-0.33	0	-2.6	-2.9	-1.1	-1.39	0	1
chr9-1663-0:chr9-1407-1	chr9-1663-0	chr9-1407-1	chr9	97770879	97771379	4715	C9orf3	-3617	C9orf3_tss9	0.7	0.1	0	0	-1.76	-1.75	-2.39	-2.16	-0.23	-3.09	-2.59	-2.86	-2.86	0.06	1
chr4-1594-0:chr4-2155-1	chr4-1594-0	chr4-2155-1	chr4	84034058	84034926	1376	PLAC8	943	PLAC8_tss2	0.2	0.3	1	0	-1.75	-2.09	-2.31	-2.38	0	-2.53	-2.62	-2.35	-2.96	0	1
chr1-3434-0:chr1-3071-1	chr1-3434-0	chr1-3071-1	chr1	116038092	116038592	-146231	VANGL1	-16043	ENSG00000274468_tss1	0.2	0.1	1	0	-1.74	-1.3	-2.31	-0.9	0	-2.17	-2.1	-3.01	-1.09	0	1
chr1-3434-0:chr1-3071-1:b	chr1-3434-0	chr1-3071-1	chr1	116039748	116040248	-144575	VANGL1	-17699	ENSG00000274468_tss1	0.2	0.1	1	0	-1.74	-1.3	-2.31	-0.9	0	-2.17	-2.1	-3.01	-1.09	0	1
chr2-4222-0:chr2-1551-1	chr2-4222-0	chr2-1551-1	chr2	189156036	189156536	-109	GULP1	0	GULP1_tss1	1	0.9	1	0	-1.74	-1.98	-1.34	-1.08	-0.04	-1.19	-1.34	-0.8	-0.61	0.48	1
chr2-4222-0:chr2-1551-1:b	chr2-4222-0	chr2-1551-1	chr2	189157637	189158137	322	GULP1	-138	GULP1_tss2	1	0.9	1	0	-1.74	-1.98	-1.34	-1.08	-0.04	-1.19	-1.34	-0.8	-0.61	0.48	1
chr1-4417-0:chr1-2175-1	chr1-4417-0	chr1-2175-1	chr1	164675725	164676225	80733	PBX1	-3179	ENSG00000276359_tss1	0.3	0.1	1	0	-1.73	-1.02	-2.45	-1.38	-0.22	-1.82	-1.33	-1.86	-1.58	0	1
chr1-4417-0:chr1-2175-1:b	chr1-4417-0	chr1-2175-1	chr1	164677254	164677754	82262	PBX1	-4708	ENSG00000276359_tss1	0.3	0.1	1	0	-1.73	-1.02	-2.45	-1.38	-0.22	-1.82	-1.33	-1.86	-1.58	0	1
chr7-788-0:chr7-2948-1	chr7-788-0	chr7-2948-1	chr7	32109275	32109775	936	PDE1C	687	PDE1C_tss4	0.6	0.6	1	0	-1.72	-1.41	-1.81	-1.07	-1.54	-1.17	-1.23	-1.9	-1.1	-1.69	1
chr21-216-0:chr21-679-1	chr21-216-0	chr21-679-1	chr21	28173267	28173991	44099	ADAMTS1	38818	ADAMTS1_tss1	0.1	0.1	1	0	-1.72	-1.91	-1.82	-1.82	0	-1.76	-1.44	-1.32	-1.61	0	1
chr6-3631-0:chr6-816-1	chr6-3631-0	chr6-816-1	chr6	139724168	139724598	-28598	CITED2	-28411	CITED2_tss2	0.1	0.1	1	0	-1.72	-2.06	-1.9	-1.9	-0.08	-1.86	-2.11	-1.99	-1.99	-0.58	1
chr2-912-0:chr2-5123-1	chr2-912-0	chr2-5123-1	chr2	36934034	36934534	10265	VIT	-10201	VIT_tss1	0	0.1	1	0	-1.72	-1.08	-1.44	-1.44	0	-2.53	-2.58	-1.98	-2.56	0	1
chr1-415-0:chr1-6141-1	chr1-415-0	chr1-6141-1	chr1	12678208	12679368	-968	DHRS3	0	ENSG00000272482_tss1	0.7	0.2	1	1	-1.72	-1.67	-4.98	-2.05	-0.28	-3.58	-4.08	-4.92	-4.23	-0.49	1
chr8-3275-0:chr8-109-1	chr8-3275-0	chr8-109-1	chr8	143807766	143808199	-638	C8orf55	193	ENSG00000253741_tss1	0.3	0.6	1	0	-1.72	-1.9	-1.08	-0.69	-0.06	-2.28	-1.79	-0.72	-0.39	-0.68	1
chr2-1691-0:chr2-4362-1	chr2-1691-0	chr2-4362-1	chr2	64997937	64998437	-117140	SERTAD2	4802	ENSG00000253082_tss1	0.7	0.2	1	0	-1.71	-2.11	-0.39	-0.92	-1.14	-1.81	-1.21	-1.51	-1.68	-2.41	1
chr2-1691-0:chr2-4363-1	chr2-1691-0	chr2-4363-1	chr2	64994846	64995253	-114002	SERTAD2	7986	ENSG00000253082_tss1	0.7	1.1	1	0	-1.71	-2.11	-0.39	-0.92	-1.14	-2.48	-2.71	-0.88	-1.88	-0.97	1
chr2-3700-0:chr2-2129-1	chr2-3700-0	chr2-2129-1	chr2	167232257	167232819	-35	SCN9A	0	SCN9A_tss4	0.5	0.2	1	0	-1.71	-1.56	0.18	-0.88	-0.97	-3.38	-3.32	-2.21	-2.69	-1.17	1
chr1-3905-0:chr1-2655-1	chr1-3905-0	chr1-2655-1	chr1	150135376	150135876	8540	PLEKHO1	-3776	PLEKHO1_tss7	0.4	2.9	1	0	-1.71	-1.95	-0.34	-0.83	-0.35	-1.53	-1.8	-0.03	-0.72	-0.14	1
chr9-1735-0:chr9-1297-1	chr9-1735-0	chr9-1297-1	chr9	100745216	100745716	-22	ANP32B	0	ANP32B_tss1	0.5	0.4	1	0	-1.71	-1.74	-0.68	-0.69	-0.45	-1.31	-1.04	-0.72	-0.75	-0.95	1
chr9-1735-0:chr9-1297-1:b	chr9-1735-0	chr9-1297-1	chr9	100746768	100747268	1376	ANP32B	0	ANP32B_tss2	0.5	0.4	1	0	-1.71	-1.74	-0.68	-0.69	-0.45	-1.31	-1.04	-0.72	-0.75	-0.95	1
chr6-783-0:chr6-3687-1:b	chr6-783-0	chr6-3687-1	chr6	26027414	26027914	-9624	HIST1H1A	0	HIST1H4B_tss1	0.2	19	1	0	-1.7	-1.75	0.04	-0.68	-0.47	-2.37	-2.61	0.12	-0.58	-0.1	1
chr17-174-0:chr17-2750-1:b	chr17-174-0	chr17-2750-1	chr17	4872269	4872769	-1387	SPAG7	0	CAMTA2_tss1	0.4	3.2	1	0	-1.7	-1.77	-0.06	-0.21	-0.56	-1.11	-1.13	-0.14	-0.44	-0.98	1
chr1-1060-0:chr1-5544-1	chr1-1060-0	chr1-5544-1	chr1	29448525	29449025	238	TMEM200B	0	TMEM200B_tss1	0.2	0.7	0	0	-1.7	-1.21	-0.33	-0.55	-2.12	-1.7	-1.7	-0.56	-0.51	-1.83	1
chr1-1060-0:chr1-5544-1:b	chr1-1060-0	chr1-5544-1	chr1	29450969	29451469	-772	TMEM200B	-522	TMEM200B_tss2	0.2	0.7	0	0	-1.7	-1.21	-0.33	-0.55	-2.12	-1.7	-1.7	-0.56	-0.51	-1.83	1
chr1-20-0:chr1-6532-1	chr1-20-0	chr1-6532-1	chr1	935941	936455	-646	HES4	64	ISG15_tss1	0.4	0.1	1	0	-1.68	-2.14	-1.12	-1.1	-0.63	-3.48	-3.4	-1.76	-1.28	-0.36	1
chr17-2026-0:chr17-890-1	chr17-2026-0	chr17-890-1	chr17	58218712	58219212	-8339	CA4	-1270	ENSG00000267095_tss1	0.1	0.1	1	1	-1.65	-1.68	-1.09	-1.66	0	-2.1	-2.35	-0.24	-1.9	0.37	1
chr2-5692-0:chr2-222-1	chr2-5692-0	chr2-222-1	chr2	235860862	235861362	485	SH3BP4	-245	SH3BP4_tss1	3.9	0.2	1	0	-1.64	-1.59	-1.53	-1.3	-0.44	-2.24	-1.58	-2.56	-2.05	-1.01	1
chr2-5692-0:chr2-222-1:b	chr2-5692-0	chr2-222-1	chr2	235863265	235863765	2888	SH3BP4	-2648	SH3BP4_tss1	3.9	0.2	1	0	-1.64	-1.59	-1.53	-1.3	-0.44	-2.24	-1.58	-2.56	-2.05	-1.01	1
chr7-818-0:chr7-2918-1	chr7-818-0	chr7-2918-1	chr7	32981784	32982399	-14913	FKBP9	252	RP9P_tss1	0.2	1.1	1	0	-1.63	-2.6	-1.15	-1.36	-1.18	-1.06	-1.69	-1.23	-1.21	-0.76	1
chr2-3638-0:chr2-2208-1	chr2-3638-0	chr2-2208-1	chr2	164204407	164204907	387856	FIGN	-58902	RNU6-627P_tss1	0.6	0.2	1	0	-1.63	-2	-0.36	-0.99	-0.68	-1.87	-1.81	-0.32	-1.19	-1.69	1
chr2-3638-0:chr2-2208-1:b	chr2-3638-0	chr2-2208-1	chr2	164205667	164206167	386596	FIGN	-60162	RNU6-627P_tss1	0.6	0.2	1	0	-1.63	-2	-0.36	-0.99	-0.68	-1.87	-1.81	-0.32	-1.19	-1.69	1
chr2-5549-0:chr2-315-1:b	chr2-5549-0	chr2-315-1	chr2	232348634	232349134	-19579	NCL	-282	NCL_tss7	0.1	0.1	1	0	-1.6	-1.85	-1.27	-1.3	0	-1.78	-1.98	-0.31	-0.85	0	1
chr2-3944-0:chr2-1884-1	chr2-3944-0	chr2-1884-1	chr2	175836905	175837437	32783	CHN1	5095	ENSG00000281373_tss1	0.2	0.3	1	0	-1.59	-1.86	-1.45	-1.87	1.45	-1.09	-1.91	-1.81	-2.38	1.66	1
chr12-417-0:chr12-3188-1:b	chr12-417-0	chr12-3188-1	chr12	12871900	12872400	1395	CDKN1B	0	ENSG00000275560_tss1	3.2	0.3	1	0	-1.58	-1.48	-0.52	-0.65	-0.58	-1.18	-1.38	0.43	-0.66	-1.82	1
chr12-2875-0:chr12-845-1	chr12-2875-0	chr12-845-1	chr12	104234906	104235406	-181	NT5DC3	0	NT5DC3_tss5	0.4	0.5	1	0	-1.58	-1.82	-0.19	-0.75	-1.54	-2.63	-2.45	-0.42	-1.23	-1.2	1
chr6-3715-0:chr6-731-1	chr6-3715-0	chr6-731-1	chr6	140766685	140767643	-1071379	CITED2	214208	ENSG00000221336_tss1	0.6	0.1	1	0	-1.57	-2.43	-3.8	-3.49	-0.06	-1.91	-2.48	-2.22	-2.22	-0.58	1
chr2-693-0:chr2-5332-1	chr2-693-0	chr2-5332-1	chr2	28615288	28616331	31	FOSL2	0	FOSL2_tss1	2.4	2.1	1	0	-1.57	-1.48	-0.9	-1.41	-1.21	-1.24	-1.63	-0.36	-1.02	-0.73	1
chr15-21-0:chr15-2414-1	chr15-21-0	chr15-2414-1	chr15	23086369	23087081	118	NIPA1	0	NIPA1_tss3	1	0.1	1	0	-1.57	-1.2	-0.66	-0.62	-0.43	-1.72	-1.99	-1.76	-1.53	-0.25	1
chr1-6172-0:chr1-602-1	chr1-6172-0	chr1-602-1	chr1	225840516	225841141	16	ENAH	0	ENAH_tss8	1	0.8	0	0	-1.56	-1.25	-1.08	-1.52	0.1	-2.01	-1.82	-2.49	-2.45	0.15	1
chr1-6172-0:chr1-601-1	chr1-6172-0	chr1-601-1	chr1	225840541	225841041	-44	ENAH	0	ENAH_tss8	1	0.3	0	0	-1.56	-1.25	-1.08	-1.52	0.1	-3.03	-2.06	-1.93	-2.14	0.19	1
chr5-3598-0:chr5-471-1	chr5-3598-0	chr5-471-1	chr5	158764495	158765047	-6876	IL12B	-5969	ENSG00000249738_tss2	0.2	0.1	1	0	-1.56	-2.04	-0.39	-1.54	0	-1.56	-1.62	-0.85	-1.34	0	1
chr22-720-0:chr22-380-1	chr22-720-0	chr22-380-1	chr22	39151167	39152253	-177	SUN2	0	SUN2_tss6	0.9	1.4	1	0	-1.56	-1.97	0.03	-0.07	0.06	-1.33	-1.25	0.15	-0.12	-0.38	1
chr12-509-0:chr12-3095-1:b	chr12-509-0	chr12-3095-1	chr12	16502066	16502566	1605	MGST1	1115	MGST1_tss3	0.8	0.2	1	0	-1.55	-1.62	-0.72	-0.58	-1.29	-2.43	-1.9	-0.84	-0.85	-0.76	1
chr3-2064-0:chr3-2400-1	chr3-2064-0	chr3-2400-1	chr3	105083800	105084300	-1506	ALCAM	1454	ALCAM_tss1	0.6	1.8	1	0	-1.55	-1.49	-0.55	-0.4	-0.71	-1.75	-1.84	0.16	0.08	-0.64	1
chr18-173-0:chr18-1458-1	chr18-173-0	chr18-1458-1	chr18	8747443	8747943	30325	CCDC165	-27313	ENSG00000252319_tss1	0.6	1.9	1	0	-1.54	-1.55	-1.74	-1.82	-0.36	-3.38	-3.69	-3.01	-2.8	0.18	1
chr1-5386-0:chr1-1340-1	chr1-5386-0	chr1-1340-1	chr1	201873714	201874168	16106	SHISA4	-6486	ENSG00000223774_tss2	0.7	0.4	1	0	-1.54	-1.54	-2.68	-1.87	-1.03	-2.04	-2.02	-2.23	-1.62	-0.89	1
chr9-2345-0:chr9-674-1	chr9-2345-0	chr9-674-1	chr9	122725582	122726461	484383	CDK5RAP2	8912	ENSG00000225960_tss1	0.2	0.3	1	0	-1.54	-2.04	-1.71	-1.76	0	-1.05	-1.49	-1.66	-1.11	0	1
chr16-1924-0:chr16-183-1	chr16-1924-0	chr16-183-1	chr16	86256067	86256917	-287640	FOXF1	0	ENSG00000270058_tss1	0.3	0.3	1	0	-1.53	-1.12	-1.03	-0.22	1.57	-2.07	-2.3	-0.85	-0.45	1.19	1
chr8-1227-0:chr8-2341-1:b	chr8-1227-0	chr8-2341-1	chr8	49468825	49469325	178648	EFCAB1	0	ENSG00000253688_tss1	0.3	0.2	0	0	-1.52	-1.49	-0.2	-0.28	0.55	-1.89	-1.76	0.16	-1.04	1.4	1
chr2-3491-0:chr2-2401-1	chr2-3491-0	chr2-2401-1	chr2	157292453	157293068	-139	GPD2	0	GPD2_tss2	0.9	0.8	0	0	-1.52	-1.81	-0.68	-0.96	-1.26	-1.49	-1.36	-0.48	-0.78	-0.72	1
chr12-1654-0:chr12-1979-1	chr12-1654-0	chr12-1979-1	chr12	59312835	59313335	242	LRIG3	0	LRIG3_tss6	0.1	0.7	1	0	-1.5	-1.89	-0.89	-1.86	-1.19	-1.97	-1.92	-0.94	-1.19	-0.94	1
chr2-3199-0:chr2-2695-1	chr2-3199-0	chr2-2695-1	chr2	136633150	136634232	305	MCM6	0	MCM6_tss3	0.1	0.3	1	0	-1.49	-1.08	-1.27	-1.2	-0.55	-3.25	-3.44	-1.26	-1.39	-1.97	1
chr6-3102-0:chr6-1367-1	chr6-3102-0	chr6-1367-1	chr6	117936947	117937391	-13464	GOPC	-13420	GOPC_tss2	0.1	0.5	1	0	-1.49	-1.26	-0.6	-0.56	0	-1.04	-1.16	-1.14	-0.88	0	1
chr12-324-0:chr12-3279-1	chr12-324-0	chr12-3279-1	chr12	9892330	9892777	-6658	CLECL1	-6615	CLECL1_tss2	0.1	0.2	0	0	-1.48	-2	-0.76	-1.58	0	-2.3	-2.26	-0.71	-0.81	0	1
chr12-2551-0:chr12-1200-1	chr12-2551-0	chr12-1200-1	chr12	91571648	91572148	464	DCN	182	DCN_tss3	0.1	0.2	0	0	-1.48	-2.08	-1.69	-1.8	0	-4.07	-4.04	-2.04	-3.12	0.27	1
chr5-1544-0:chr5-2612-1:b	chr5-1544-0	chr5-2612-1	chr5	74244853	74245353	-53315	FAM169A	-17366	ENSG00000239517_tss1	0.3	0.4	1	0	-1.48	-1.69	-0.62	-1.75	-0.22	-2.1	-2.37	-1.79	-2.71	-1	1
chr17-1257-0:chr17-1655-1	chr17-1257-0	chr17-1655-1	chr17	39533598	39534098	4788	KRT34	4558	KRT34_tss1	0.3	0.1	1	0	-1.48	-1.32	-2.65	-2.64	0.74	-3.16	-3.68	-3.11	-3.53	-0.47	1
chr5-2586-0:chr5-1485-1	chr5-2586-0	chr5-1485-1	chr5	125758893	125759386	-10	GRAMD3	-55	GRAMD3_tss3	1.2	0.4	1	0	-1.47	-1.62	-1.61	-1.82	-0.35	-1.65	-1.75	-0.68	-0.93	-1.53	1
chr15-618-0:chr15-1744-1	chr15-618-0	chr15-1744-1	chr15	43415166	43415654	-10311	TMEM62	0	TMEM62_tss1	0.4	0.2	1	0	-1.46	-2.12	0.12	-0.67	-0.8	-2.3	-1.34	0.03	-0.7	-0.47	1
chr2-3901-0:chr2-1940-1	chr2-3901-0	chr2-1940-1	chr2	174877736	174878272	-47574	SP3	-33	ENSG00000273258_tss1	0.4	0	1	0	-1.45	-1.63	0.53	-0.5	-1.6	-1.49	-1.2	-0.02	-1.05	0	1
chr3-87-0:chr3-4504-1	chr3-87-0	chr3-4504-1	chr3	8978694	8979194	26171	RAD18	-5504	ENSG00000199815_tss1	0.1	0.3	1	0	-1.44	-2.17	-2	-1.91	-0.91	-1.14	-1.4	-0.46	-0.55	-0.14	1
chr11-1100-0:chr11-2112-1	chr11-1100-0	chr11-2112-1	chr11	46313392	46313892	14415	CREB3L1	2786	CREB3L1_tss2	0.9	0.3	1	0	-1.43	-1.41	-1.08	-1.32	-0.28	-2.52	-2.02	-1.24	-1.55	-1	1
chr6-3676-0:chr6-775-1	chr6-3676-0	chr6-775-1	chr6	140264346	140264846	-568811	CITED2	-65818	ENSG00000225148_tss1	0.1	0	1	0	-1.43	-1.1	-0.46	-1.28	-0.52	-1.23	-1.49	-1.4	-1.4	-0.44	1
chr5-3184-0:chr5-876-1	chr5-3184-0	chr5-876-1	chr5	143303636	143304136	246308	YIPF5	-111910	HMHB1_tss1	0.2	0.3	1	0	-1.43	-1.64	-1.24	-1.18	0.13	-1.64	-1.59	-1.28	-1.02	-1.08	1
chr13-1611-0:chr13-213-1:b	chr13-1611-0	chr13-213-1	chr13	107570246	107570746	-349982	ARGLU1	-13799	ENSG00000277863_tss1	0.1	0.5	1	0	-1.42	-1.42	0.05	-0.63	0	-1.55	-2.25	-0.65	-1.29	-0.65	1
chr4-3407-0:chr4-250-1	chr4-3407-0	chr4-250-1	chr4	177804992	177805492	-91347	VEGFC	-8136	ENSG00000250263_tss1	0.8	0.1	1	0	-1.42	-1.8	0.93	0.33	1.02	-1.1	-1.1	1.3	0.4	1.82	1
chr4-3407-0:chr4-250-1:b	chr4-3407-0	chr4-250-1	chr4	177806287	177806787	-92642	VEGFC	-9431	ENSG00000250263_tss1	0.8	0.1	0	0	-1.42	-1.8	0.93	0.33	1.02	-1.1	-1.1	1.3	0.4	1.82	1
chr12-815-0:chr12-2726-1:b	chr12-815-0	chr12-2726-1	chr12	30949987	30950487	-42789	CAPRIN2	-1372	LINC00941_tss1	2	2.1	0	0	-1.41	-1.84	0.51	-0.47	0.31	-1.05	-1.06	0.62	-0.17	0.31	1
chr12-1349-0:chr12-2241-1	chr12-1349-0	chr12-2241-1	chr12	52540915	52541521	38315	KRT80	-33206	ENSG00000265804_tss1	0.6	0.5	1	0	-1.41	-1.26	-0.96	-1.02	-0.65	-3.65	-3.37	-1.26	-1.39	-0.72	1
chr6-3758-0:chr6-700-1	chr6-3758-0	chr6-700-1	chr6	141300833	141301359	1108840	NMBR	39805	ENSG00000275138_tss1	0.1	0.4	1	0	-1.41	-2.09	-1.98	-1.98	-0.26	-2.49	-3.93	-3.67	-3.67	2.06	1
chr18-1505-0:chr18-72-1:b	chr18-1505-0	chr18-72-1	chr18	72920687	72921187	344	ZADH2	117	ZADH2_tss3	0.4	1.8	0	0	-1.39	-1.48	-0.28	-0.49	-0.6	-1.54	-1.6	-0.53	-0.71	-0.33	1
chr4-445-0:chr4-3251-1	chr4-445-0	chr4-3251-1	chr4	17029042	17029629	-128903	LDB2	33873	MTND5P4_tss1	0.4	0.4	1	0	-1.38	-2.34	-0.74	-0.9	0.65	-1.99	-1.95	0.12	-1.63	0.35	1
chr6-2626-0:chr6-1844-1:b	chr6-2626-0	chr6-1844-1	chr6	100914170	100914670	-1615	SIM1	-1405	SIM1_tss3	1.3	0.5	0	0	-1.38	-1.4	-1.23	-1	0	-2.37	-2.33	-2.45	-1.64	0	1
chrX-165-0:chrX-1890-1	chrX-165-0	chrX-1890-1	chrX	12992825	12993325	-150	TMSB4X	0	TMSB4X_tss1	8.8	0.1	1	0	-1.37	-1.24	-0.13	-1.16	-0.55	-2.31	-3.06	-1.31	-1.5	-0.43	1
chr9-1690-0:chr9-1370-1	chr9-1690-0	chr9-1370-1	chr9	99212042	99212621	-82	HABP4	0	HABP4_tss1	0.5	0.2	1	0	-1.37	-1.29	-0.74	-1.23	-1	-2.06	-1.44	-0.86	-1.51	-1.16	1
chr4-1711-0:chr4-2012-1	chr4-1711-0	chr4-2012-1	chr4	88932136	88932636	3567	PKD2	-2752	PKD2_tss2	0.5	0.1	0	0	-1.37	-1.32	-1.24	-1.24	-0.4	-1.36	-1.36	-1.36	-1.36	0	1
chr4-2638-0:chr4-1089-1	chr4-2638-0	chr4-1089-1	chr4	139162765	139163778	232	SLC7A11	0	SLC7A11_tss2	0.5	4.8	1	0	-1.37	-1.74	0.04	-0.16	-0.97	-2.21	-2.49	-1.01	-0.04	-1.06	1
chr19-1002-0:chr19-1450-1	chr19-1002-0	chr19-1450-1	chr19	20011503	20012003	32	ZNF93	0	ZNF93_tss1	0.3	1	1	0	-1.36	-1.25	-0.04	-0.43	-0.16	-2.51	-2.11	-0.09	-1.43	-0.62	1
chr9-27-0:chr9-2972-1	chr9-27-0	chr9-2972-1	chr9	683942	684442	-1	KANK1	1114	ENSG00000227914_tss2	1.8	0.3	1	0	-1.36	-1.55	-0.98	-1.11	-0.44	-2.32	-1.66	-0.44	-0.94	0.36	1
chr12-288-0:chr12-3310-1	chr12-288-0	chr12-3310-1	chr12	8850256	8850690	-22	RIMKLB	0	RIMKLB_tss3	0.7	0.3	1	0	-1.35	-1.05	-0.32	-1.05	-0.56	-2.26	-1.15	-0.63	-1.5	-1.01	1
chr1-5457-0:chr1-1270-1	chr1-5457-0	chr1-1270-1	chr1	203481858	203482333	18825	OPTC	-16760	OPTC_tss2	0.3	0.6	1	0	-1.35	-1.64	-0.18	-0.32	-1.13	-1.22	-1.65	-0.85	-0.87	-1.14	1
chr3-2112-0:chr3-2340-1	chr3-2112-0	chr3-2340-1	chr3	106941684	106942393	-154149	CCDC54	17044	LINC00882_tss2	0.1	0.4	1	0	-1.34	-1.46	-1.95	-1.43	0	-1.11	-1.13	-1.87	-1.02	-0.29	1
chr5-3987-0:chr5-91-1	chr5-3987-0	chr5-91-1	chr5	178692447	178692947	79734	ADAMTS2	79485	ADAMTS2_tss3	0.5	0.5	1	0	-1.34	-1.38	-1.67	-0.86	-0.85	-1.43	-1.17	-0.43	-0.6	-0.26	1
chr1-4305-0:chr1-2284-1	chr1-4305-0	chr1-2284-1	chr1	161166492	161166992	2101	ADAMTS4	0	NDUFS2_tss1	0.1	0.1	1	0	-1.33	-1.9	0.66	-0.54	0.27	-2.86	-2.57	-0.06	-1.39	0	1
chr4-2467-0:chr4-1288-1:b	chr4-2467-0	chr4-1288-1	chr4	126238518	126239018	1215	FAT4	-964	FAT4_tss1	0.6	0.2	0	0	-1.33	-1.6	-1.82	-1.08	-1.03	-1.38	-1.27	-0.71	-0.59	-1.09	1
[truncated: 625 more rows]

## Sheet: TableS2
Table S2: sgRNA oligo list
[truncated: 841 more rows]

## Sheet: TableS3_1
Table S3: CRISPR screen analysis
[truncated: 796 more rows]

[truncated: 3 more sheets: TableS3_2, TableS3_3, TableS4]
